# Supplementary material for: Construction of DNA Tools for Hyperexpression in Marchantia Chloroplasts
Source: ACS Synth Biol. 2021 Jun 7;10(7):1651–66. doi: 10.1021/acssynbio.0c00637 (PMC8296666; doi:10.1021/acssynbio.0c00637)
Supplement: Supplementary file 2 — sb0c00637_si_002.xlsx [file sb0c00637_si_002.xlsx]

## Sheet: S.Table2
	Start	End	strand of gene		Gene name	Gene function	starnd of trascript	Genomic coordinates of TSS	TSS relatively to ATG	Transcipt relatively to gene	TSS type	TSS group	Control_fwd	TEX_fwd	Control_rev	TEX_rev
1	93	854	+		rps12	ribosomal protein S12	+	1				1	14.0638	20.754	0	0
	93	324		exon 1			+	111		rps12 intron 1		1	13.9076	18.0715	0.781324	0.423551
	829	854		exon 2			+	496		rps12 exon2		2	24.221	15.2478	0	0
2	904	1371	+	gene	rps7	30S ribosomal protein S7	+	1303	-209	rps7 inter (ndhB)		2	20.4707	9.03575	0.625059	0.847101
3	1512	3535	+	gene	ndhB (ndh2)	NADH dehydrogenase subunit 2	+	1696		ndhB exon 1-inter		2	3.59409	2.96485	0.468794	0.282367
							+	2209		ndhB exon 1-inter		2	46.0981	4.09432	0.468794	0.423551
	1512	2237		exon 1			+	2756		ndhB exon 2 -inter		2	43.2853	4.80024	0.31253	0.282367
	2756	3535		exon 2			+	3090		ndhB exon 2 -inter		2	17.5017	15.9537	0.31253	0
							+	3192		ndhB exon 2 -inter		2	140.638	117.606	2.81277	1.6942
							-	3462		ndhB exon 2 -inter		3	1.40638	1.12947	1.40638	3.67077
4	3633	3712	+	tRNA	tRNA-Leu-CAA		+	3610	-23	tRNA-Leu		1	77.1948	84.8513	0.625059	0
							+	3633	1	tRNA-Leu		1	359.565	649.021	0.781324	0
5	3954	4058	+	gene	psbM	photosystem II protein M	+	3775	-179	psbM		2	20.4707	12.0006	0	0.141184
							+	3954		psbM-0		2	69.2253	28.3779	0.156265	0
6	4182	5073	+	gene	ycf66	hypothetical protein
	4182	4287		exon 1
	4772	5073		exon 2
7	5202	5113	-	gene	ycf (ORF29)		-	5299		orf29 inter		1	0	0	3.1253	3.67077
							-	5406	-204	orf29		2	313.78	266.413	78.7575	44.8964
8	5601	5531	-	tRNA	tRNA-Cys-GCA		-	5601	0	tRNA-cys		1	1.71891	1.97657	752.884	3263.46
							-	5613	-12	tRNA-cys		1	0.937589	0.988285	289.715	292.956
9	5740	8937	+	gene	rpoB	RNA polymerase beta subunit	+	5405	-191	rpoB?		2	311.279	263.307	78.4449	44.8964
							-	6111		rpoB-internal		2	0.781324	0.282367	7.65698	6.49444
							-	6574		rpoB-internal		2	0.781324	0	3.28156	2.82367
10	8968	11627	+	gene	rpoC1	RNA polymerase beta' subunit	+	8579		rpoB-internal,rpoC1?		1	100.635	151.49	0	0.282367
	8968	9399		exon 1			-	8887		rpoB-internal		1	0	0	3.43783	5.78852
	10005	11627		exon 2			-	9417		rpoC1 intron 1		2	0.468794	0.423551	4.06288	2.82367
							-	9757		rpoC1 intron 1		1	0	0	6.25059	6.35326
11	11700	15854	+	gene	rpoC2	RNA polymerase beta'' subunit	+	12024	rpoC1 intron 1	rpoC2-inter		1	100.635	134.548	0.156265	0.141184
							-	12453		rpoC2-inter		2	0.468794	0.141184	30.7842	30.6368
							-	13106		rpoC2-inter		1	0	0	3.75036	4.65906
							-	13985		rpoC2-inter		1	0.156265	0.141184	2.6565	2.68249
12	15937	16644	+	gene	rps2	30S ribosomal protein S2	+	14817	-1120	rpoC2-inter (rps2?)		1	5.93806	6.91799	0	0
13	16773	17519	+	gene	atpI	ATP synthase CF0 A subunit	+	16700	-73	atpI		1	2.81277	3.10604	0	0
14	17889	18134	+	gene	atpH	ATP synthase CF0 C chain	+	17748	-141	atpH?		2	372.379	43.4845	0	0
15	18356	19483	+	gene	atpF	ATP synthase CF0 B subunit
	18356	18500		exon 1
	19074	19483		exon 2			-	19218		atpF-internal exon2		1	5.7818	4.09432	2.96903	8.6122
16	19526	21049	+	gene	atpA	ATP synthase CF1 alpha subunit
							-	20068		atpA-internal		1	4.37541	4.37669	12.0324	17.3656
17	21184	21113	-	tRNA	tRNA-Arg-UCU		-	21184	1	tRNA-arg-UCU		1	6.40686	7.48273	400.975	2322.61
							-	21295	1	tRNA-Gly-UCU exon 2		1	16.4078	20.3304	1527.49	10761.9
18	21899	21877	-	tRNA	tRNA-Gly-UCC	exon 1	-	21899	1	tRNA-Gly-UCC		1	0.156265	0	2356.47	11296.1
	21295	21248			tRNA-Gly-UCC	exon 2	+	21926		intergenic		2	10.9385	2.25894	0.625059	6.49444
19	22116	22015	-	gene	ycf12		-	22108		ycf12 internal		1	0.468794	0.564734	90.4773	103.205
							-	22231		ycf45 internal		2	0.468794	0.423551	21.4083	21.3187
20	22278	22141	-	gene	ycf45		-	22317	-39	ycf45		2	9.84468	9.74166	29.6903	25.5542
21	22372	22470	+	gene	psaM	photosystem I protein M	+	22246	-126	psaM? (ycf45 inter)		1	24.5336	25.2719	28.909	20.4716
							+	22654	-64	tRNA-Ser GUC		2	76.726	51.9555	0	0
22	22718	22805	-	tRNA	tRNA-Ser-GCU		+	22718	1	tRNA-Ser GUC		1	450.043	737.966	3.59409	5.08261
23	22933	22823	-	gene	psbI	photosystem II protein I	-	22976	-43	psbI		2	2.81277	0.847101	362.847	8.75338
24	23430	23263	-	gene	psbK	photosystem II protein K	-	23515	-85	psbK		2	0.31253	0.141184	11.8761	6.91799
25	23629	23700	+	tRNA	tRNA-Gln-UUG		+	23620	-9	tRNA-Gln UUG		1	387.068	588.453	1.40638	1.6942
							-	23780		intergenic		1	0.781324	0.282367	13.9076	14.6831
							+	23845		intergenic		1	72.0381	100.805	0	0
26					petD??		+	24369	-217	petD		2	3.1253	5.92971	0.156265	0
27	25563	25715	+	gene	orf50		+	25168	-395	ycf ORF50?		2	6.40686	6.07089	0.156265	0
28	27948	27982	+		tRNA-Lys-UUU		+	25787	-47	tRNA-Lys UUU		1	581.774	713.259	0.31253	0.282367
							-	25997		intergenic		1	2.18771	0.847101	9.53215	11.0123
29	28128	29189	+	gene	psbA	photosystem II protein D1	+	28074	-54	psbA		1	20707.9	51473.5	0	0
							+	28286		psbA internal		1	445.667	474.941	0.156265	0.282367
30	29353	29427	+	tRNA	tRNA-His-GUG
							-	33822		integenic		2	0.156265	0	8.12577	7.48273
							+	33844		intergenic		1	12.6574	13.4124	0	0
31	36152	36079	-	tRNA	tRNA-Asp-GUC		-	36152	1	tRNA-Asp		1	0	0.141184	1662.5	5530.44
32	36313	36232	-	tRNA	tRNA-Tyr-GUA		-	36180	-28	tRNA-Asp		1	0	0	5.15674	11.7182
33	36456	36384	-	tRNA	tRNA-Glu-UUC		-	36466	-10	tRNA-Glu		1	0	0	4357.76	5287.61
34	36680	37798	+	gene	cysA	sulfate ABC transporter protein	+	36361	-319	CysA		1	4.84421	4.94142	39.535	26.119
								36662	-18	CysA			0	0.423551	0.156265	0
							+	38004	-36	tRNA-Thr GGU		1	114.542	191.727	0.156265	0
35	38040	38111	+	tRNA	tRNA-Thr-GGU		+	38040	1	tRNA-Thr GGU		1	357.69	1454.76	0.156265	0.282367
36	38539	39600	+	gene	psbD	photosystem II protein D2	+	38291	-248	psbD		2	56.0991	24.5659	0	0
							+	38395	-144	psbD		2	62.9747	6.49444	0.937589	0.141184
37	39548	40969	+	gene	psbC	photosystem II 44 kDa protein	+	39541	-7	psbC		1	140.013	147.537	0	0
38	41178	41091	-	tRNA	tRNA-Ser-UGA		-	41178	1	tRNA-ser		1	14.3764	13.4124	44.2229	108.005
39	41354	41542	+	gene	psbZ	photosystem II protein Z	+	41325	-29	psbZ		2	82.5078	56.4734	0.781324	0.705918
							-	41589		intergenic		2	1.09385	7.05918	174.548	147.113
40	41747	41817	+	tRNA	tRNA-Gly-GCC		+	41747	1	tRNA-Gly GCC		1	752.102	1392.21	0.156265	0.564734
41	41947	41874	-	tRNA	tRNA-fMet-CAU		-	41947	1	tRNA-fMet-CAU		2	2.81277	2.68249	17046.9	73955.2
							-	41958	-11	tRNA-fMet-CAU		1	2.96903	2.5413	315.967	422.845
42	42353	42051	-	gene	rps14	30S ribosomal protein S14	-	not detected
43	44646	42442	-	gene	psaB	PSI P700 apoprotein A2	-	not detected
							+	45424		psaA internal		1	6.40686	11.4359	24.8461	16.0949
44	46925	44673	-	gene	psaA	PSI P700 apoprotein A1	-	47074	-149	psaA		1	0.156265	0	527.862	749.261
45	48316	47207	-	gene	pafI	photosystem I-related pafI Ycf3	-
	48316	48193		exon 1			-
	47586	47207		exon 2			+	47495		pafI inter		2	31.7218	29.225	1.71891	0.847101
							-	48278		pafI inter		3	0	0	0.625059	3.3884
46	48563	48650	+	tRNA	tRNA-Ser-GGA		+	48548	-15	tRNA-Ser GGA		1	87.5083	102.499	0.31253	0
							+	48563	1	tRNA-Ser GGA		1	419.727	2548.36	0.625059	0
47	49667	49059	-	gene	rps4	ribosomal protein S4	+	49325		rps4 internal		1	10.0009	16.0949	1.56265	0.423551
							-	49456		rps4 internal		1	0.156265	0.282367	9.68842	10.024
48	49968	49896	-	tRNA	tRNA-Thr-UGU		-	49968	1	trnA-Thr		1	0	0.423551	281.433	1295.92
							-	50041	-73	trnA-Thr		2	0	0	74.5383	51.9555
49	50174	50208	+	tRNA	tRNA-Leu-UAA	exon 1	+	50139	-35	tRNA-Leu UAA		1	326.281	351.688	0.156265	0
							+
							-	50804		integenic		1	0.468794	0	3.90662	5.36497
	50523	50572				exon 2	+
								50855		integenic		2	8.59456	5.92971	0	0
50	50649	50721	+	tRNA	tRNA-Phe-GAA			50649	1	tRNA-Phe-GAA		1	209.082	572.782	0.625059	0.705918
							+	51683		ndhK inter		1	2.50024	3.10604	0.781324	0.705918
51	51393	50884	-	gene	ndhJ	NADH dehydrogenase subunit J	-	51356		internal ndhJ		2	0.31253	0	8.4383	7.76509
52	52174	51437	-	gene	ndhK	NADH dehydrogenase subunit K	-	52245	-71	ndhK (internal ndhC)		2	0.156265	0	28.7527	22.7305
53	52527	52165	-	gene	ndhC	NADH dehydrogenase subunit 3
							-	52728		tRNA Val		1	0.468794	0.847101	140.326	153.467
54	53292	53256	-	tRNA	tRNA-Val-UAC	exon 1	-	53292		tRNA-Val UAC		1	0.156265	0.141184	1982.84	2829.46
	52728	52694			tRNA-Val-UAC	exon 2	-	53330	-38	tRNA-Val UAC--		1	0	0	1094.01	1471.41
							+	53430	-10	tRNA-Met CAU		1	144.076	170.55	0.625059	0.141184
55	53440	53513	+	tRNA	tRNA-Met-CAU		+	53440	1	tRNA-Met CAU		1	364.878	840.607	0.625059	0.141184
56	53994	53590	-	gene	atpE	ATP synthase epsilon chain
57	55478	54000	-	gene	atpB	ATP synthase CF1 beta subunit	-	55498	-20	atpB		1	0	0	17.6579	49.979
							-	55748	-270	atpB		2	16.4078	7.34154	4.53168	3.81196
58	56027	57454	+	gene	rbcL	rbcL	+	55903	-124	rbcL		1	515.361	2357.48	0	0
59	57573	57646	+	tRNA	tRNA-Arg-CCG		+	57573	1	tRNA-Arg CCG		1	102.353	254.695	0.468794	0.141184
60	57831	58778	+	gene	accD		+	57700	-131	accD?		3	1.09385	0.423551	1.40638	1.97657
61	58954	59064	+	gene	psaI	psaI	+	58880	-74	psaI		2	16.0953	5.36497	0	0
62	59287	59841	+	gene	pafII	photosystem I assembly protein Ycf4	+
							+	59326		pafII inter		1	10.4697	12.1418	0.156265	0.141184
							+	59572		pafII inter 2/cemA?		1	26.565	32.8958	0	0
63	59913	61217	+	gene	cemA	envelope membrane protein	+
64	61403	62365	+	gene	petA	apocytochrome f precursor	+	61012		cemA inter - petA?		2	15.0014	7.34154	0.31253	0.141184
65	62680	62558	-	gene	psbJ	PSII reaction center subunit X	-	62708	-28	psbJ		2	0.156265	0.141184	126.887	81.7453
66	62916	62800	-	gene	psbL	PSII reaction center subunit XII	-	no detected
67	63057	62938	-	gene	psbF	photosystem II reaction center subunit VI	-	63270	-213	psbF / psbE internal		1	0.31253	0.282367	52.6612	71.5801
68	63318	63067	-	gene	psbE	cytochrome b559 alpha subunit	-	63460	-142	psbE		1	0	0	376.754	864.326
69	63917	64012	+	gene	petL		+	63772	-145	petL		3	0.625059	0.988285	0	0
							+	63876	-41	petL 2?		3	2.34397	0.988285	0	0
70	64134	64247	+	gene	petG	cytochrome b6/f complex subunit V	+	64088	-46	petG		3	2.03144	1.6942	0	0
71	64391	64318	-	tRNA	tRNA-Trp-CCA		-	64391	1	tRNA-Trp CCA		1	0.156265	0.282367	622.246	3528.6
							+	64445				1	12.6574	14.6831	0.468794	0.564734
72	64544	64471	-	tRNA	tRNA-Pro-UGG		-	64544	1	tRNA-Pro UGG		1	0.468794	1.12947	1191.36	1267.97
							-	64559	-15	tRNA-Pro UGG		1	0.468794	0.282367	581.774	662.151
							-	64709	-165	tRNA-Pro UGG		2	0.156265	0	9.21962	4.37669
73	64780	64908	+	gene	psaJ	photosystem I subunit IX	+	64732	-48	psaJ		2	31.0967	27.2484	0	0
74	65027	65224	+	gene	rpl33	ribosomal protein L33	+	64741	-39	psaJ 2/ rpl33?		1	82.3515	105.464	0	0
75	65252	65479	+	gene	rps18	ribosomal protein S18	+	65033	-219	rpl33 inter (rps18)		2	3.59409	3.10604	0	0
76	65909	65559	_	gene	rpl20	50S ribosomal protein L20	-	not detected
							-	66272		rps12 inter		1	0.156265	0	15.7827	18.6362
77	66199	67098	-	gene	rpl12		-	66447		rps12 intron		2	0.625059	0.141184	13.9076	11.2947
							-	66856	-47	rps12		2	0.31253	0	89.3835	5.78852
78	68388	66883	-	gene	clpP	ATP-dependent Clp protease proteolytic subunit	-	67134	clpP inter	clp exon 3		1	0	0.141184	34.6908	78.0745
	68388	68318		exon 1			-	67805	clpP inter 2	clp exon 2		1	0.468794	0.988285	10.3135	179.021
	67805	67514		exon 2			-	68477	-59	clp		1	0	0	0	0
	67134	66883		exon 3
79	68717	70243	+	gene	psbB	photosystem II 47 kDa protein	1	68573	-144	psbB		1	233.46	322.463	1.87518	1.12947
80	70361	70468	+	gene	psbT	photosystem II protein T	+
81	70665	70534	-	gene	psbN	photosystem II protein N	-	70712	-47	psbN		2	1.56265	1.55302	1160.27	926.87
							-	74208		rpoA internal		1	0	0.141184	4.53168	6.21208
82	70763	70987	+	gene	psbH	photosystem II protein H	+	70726	-36	psbH		2	13.1262	6.91799	0	0
83	71092	72222	+	gene	petB		+	71049	-43	petB		2	187.674	23.86	1.09385	0.564734
	71092	71097		exon 1
	71575	72222		exon 2
84	72369	73339	+	gene	petD		+	71585		petB exon 2 internal		2	199.238	45.7435	0.156265	0.423551
							+
	72369	72376		exon 1
	72865	73339		exon 2
85	74480	73455	+	gene	rpoA	RNA polymerase alpha subunit	-
86	74905	74513	-	gene	rps11	30S ribosomal protein S11	-	74917	-12	rps11		3	0.156265	0	1.87518	2.82367
87	75066	74953	-	gene	rpl36	50S ribosomal protein L36	-
88	75337	75101	-	gene	infA	translation initiation factor 1	-	not detected
89	75821	75423	-	gene	rps8	ribosomal protein S8	-	not detected
90	76271	75903	-	gene	rpl14	50S ribosomal protein L14	-	not detected
91	77310	76367	-	gene	rpl16	ribosomal protein L16	-
							+	77341		integenic		2	4.68794	3.67077	0	0.282367
92	78021	77365	-	gene	rps3	30S ribosomal protein S3	-	77713		rps3 internal		1	0.156265	0	8.59456	11.577
							+	78105		rpl22		1	69.8504	88.8044	0.937589	1.12947
93	78431	78072	-	gene	rpl22	ribosomal protein L22	-	not detected
94	78727	78449	-	gene	rps19	30S ribosomal protein S19	-	not detected
							-	80008		rpl12 int		1	0.156265	0	23.1272	25.1307
95	80122	78765	-	gene	rpl2	50S ribosomal protein L2	-	80190	-68	rpl23 inter (rpl2)		2	0.156265	0	5.00047	2.25894
96	80434	80159	-	gene	rpl23	ribosomal protein L23	-	80473	-39	rpl23		2	0	0	3.75036	3.67077
97	80670	80597	-	tRNA	tRNA-Ile-CAU		-	80670	1	tRNA-lle CAU		1	0	0	52.6612	135.254
							-	80711	-41	tRNA-lle CAU		1	0	0	27.8151	36.4254
	80716	90620		repeat_region		inverted repeat B
98	81427	81498	+	tRNA	tRNA-Val-GAC		+	81427	1	tRNA-Val GAC		1	2.50024	7.48273	0	0
99	81722	83220	+	rRNA	16S ribosomal RNA		+	81572	-150	16S rna --		1	11.0948	14.5419	0.156265	0
							+	81593	-129	16S		1	932.745	2395.46	0.156265	0
							+	81687	-35	16S rna -		2	737.726	214.881	0.31253	0.141184
							+	81722	1	16S rna		2	114000	80000.5	0	0.141184
							+	83225		16S internal		1	1224.33	1374.7	0	0
100	83441	83477	+	tRNA	tRNA-Ile-GAU	exon 1	+	83441	1	tRNA-lle GUA		1	160.328	364.536	0.156265	0
	84270	84304				exon 2		84305	-76	tRNA-Ala UGC		1	48.4421	54.4968	0	0
101	84381	84418	+	tRNA	tRNA-Ala-UGC	exon 1	+	84381	1	tRNA-Ala UGC		1	402.851	1090.08	0	0
	85186	85220				exon 2	+	84650		tRNA-Ala UGC intron		1	1163.24	1326.14	0	0
							+	85154		tRNA-Ala UGC intron		1	1907.21	2785.27	0	0
102	85380	88197	+	rRNA		23S ribosomal RNA	+	85312	-68	23S rna-		2	4276.19	698.717	0	0
103	88305	88407	+	rRNA		4.5S ribosomal RNA	+	88302	-3	4.5S rna		2	664.907	208.528	0	0
104	88633	88751	+	rRNA		5S ribosomal RNA	+	88630	-3	5S rna		2	2326.63	2284.91	0	0
							+	88633	1	5S rna		1	22610.6	47062.8	0	0
105	88965	89038	+	tRNA	tRNA-Arg-ACG		+	88965	1	tRNA-Arg ACG		1	259.556	1603.14	0.625059	0.282367
							+	89190		intergenic		1	23.4397	29.225	0	0
106	89808	89737	-	tRNA	tRNA-Asn-GUU		-	89808	1	tRNA-Asn GUU		3	3.1253	3.24722	0.468794	1.83539
							-	89931	-123	tRNA-Asn GUU		2	3.43783	0.988285	3.28156	3.3884
							-	90537		intergenic		3	0	0	0.937589	1.83539
							-	91974		intergenic		2	0	0.282367	67.0376	55.2028
							-	92494		intergenic		1	0.31253	0	3.75036	4.65906
107	92927	93277	+	gene	rpl21	50S ribosomal protein L21	+	92933		rpl21 inter		1	13.9076	16.3773	0	0
108	93358	93567	+	gene	rpl32	ribosomal protein L32
109	93655	94521	+	gene	cysT	sulfate transport protein
110	94741	94820	+	tRNA	tRNA-Leu-UAG		+	94739	-2	tRNA-Leu UAG		1	52.8175	118.453	0.156265	0
111	94947	95909	+	gene	ccsA	cytochrome c biogenesis protein	+	94887	-60	ccsA		3	1.25012	0.423551	0	0
							-	90537		intergenic		3
							-	91974		intergenic		2
112	95246	95325	-		tRNA-Pro pseudo		-	94697		tRNA-Pro pseudo		1	0.156265	0.141184	20.4707	53.2262
							+	96387	1	ndhD internal		1	3.75036	4.51787	0.156265	0
							+	97067		ndhD internal		1	3.28156	3.95314	1.71891	0.847101
113	97628	96129	-	gene	ndhD	NADH dehydrogenase subunit 4	-	97660	-44	ndhD (maybe -/+)		1	0	0	6.09433	7.90628
114	98022	97777	-	gene	psaC	photosystem I subunit VII	-	98066	-44	pscA (maybe -/+)		3	0	0	2.18771	1.27065
115	98551	98249	-	gene	ndhE	NADH dehydrogenase subunit 4L	-	non detected
116	99180	98605	-	gene	ndhG	NADH dehydrogenase subunit 6	-	non detected
117	99821	99270	-	gene	ndhI	NADH dehydrogenase subunit I	-	non detected
							+	100895		ndhA internal		2	7.81324	4.80024	3.28156	2.82367
118	101685	99873	-	gene	ndhA	NADH dehydrogenase subunit 1	-	102042	-357	ndhH inter (ndhA)		2	0.156265	0	5.62553	5.50616
	101685	101130		exon 1
	100423	99873		exon 2
119	102865	101687	-	gene	ndhH	NADH dehydrogenase subunit 7	-	102635		ndhH internal		1	0.31253	0	6.25059	7.20036
120	103184	102918	-	gene	rps15	ribosomal protein S15
121	104751	103357	-	gene	ORF464
122	109509	108112	-	gene	chlN	photochlorophyllide reductase subunit N	-	108471		chlN inter		2	0	0	76.8823	74.5449
123	110416	109547	-	gene	chlL	photochlorophyllide reductase subunit L	-	110471	-55	chlL		3	0.31253	0.423551	1.56265	2.68249
							+	110491				1	53.9114	57.6029	0	0
							+	110100					0.625059	0.141184	0.156265	0.847101
	120314	110410		repeat_region		Inverted Repeat A
124	111222	111293	+	tRNA	tRNA-Asn-GUU		+	111222	1	tRNA-Asn GUU		1	45.3168	230.835	0.156265	0
125	112065	111992	-	tRNA	tRNA-Arg-ACG		-	112065	1	tRNA-Arg ACG		1	0	0	3.1253	36.8489
126	112397	112279	-	rRNA		5S ribosomal RNA	-	112397	1	5S rna		1	0	0	156.577	241.283
							-	112401	-3	5S rna		1	0	0	0	0.141184
127	112725	112623	-	rRNA		4.5S ribosomal RNA	-	112727	-2	4.5S rna		2	0	0	9.21962	2.82367
128	115650	112833	-	rRNA		23S ribosomal RNA	-	115718	-68	23S rna		2	0	0	446.292	78.9216
							-	115876		tRNA-Ala UGC intron		1	0	0	52.1924	73.9802
							-	116380		tRNA-Ala UGC intron		1	0	0	23.9085	30.2133
129	116649	116612	-	tRNA	tRNA-Ala-UGC	exon 1	-	116649	1	tRNA-Ala UGC		1	0	0	3.43783	6.91799
	115844	115810				exon 2
130	117589	117553	-	tRNA	tRNA-Ile-GAU	exon 1	-	117589	1	tRNA-Ile-GAU		1	0	0	2.18771	9.74166
	116760	116726				exon 2
131	119308	117810	-	rRNA		16S ribosomal RNA	-	119308	1	16S rna		2	0	0	25.0024	15.2478
											GROUP	GROUP
											1+2	3
									gTSS		99	9
									iTSS		39	1
									aTSS		21	-
									oTSS		15	2
									TOTAL			186
									TSS group 1	A 5’ end with: i) a coverage in both TEX+/TEX- libraries of at least > 2 per million mapped reads, ii) a start at the same genomic position (nucleotide) in both libraries and iii) an enrichment > 1 in the TEX+ library	109
									TSS group 2	A 5’ end that was not enriched in TEX+ libraries was accepted as a TSS if it extended into an annotated gene	65
									TSS group 3	5’ ends that do not fall into the above categories but they extended into an annotated gene and a PEP promoter motif was predicted using MEME (Bailey et al. 2015).	12

## Sheet: S.Table3
			Start	End	strand of gene		Gene name	Gene function	starnd of trascript	Genomic coordinates of TSS	TSS relatively to ATG	Transcipt relatively to gene	starnd of trascript	51 bp upstream potential TSS - WITH BOLD PROMOTERS WITH PREDICTED MOTIFS
		1	93	854	+		rps12	ribosomal protein S12	+	1			+	aaaaagaaaaataattgattgaatttaagaactaatatgttataaactaca
			93	324		exon 1			+	111		rps12 intron 1	+	ACGATTTAGGTAACTTATTTGTCAACTTTTCCACTACAACACCAAAAAAAC
			829	854		exon 2			+	496		rps12 exon2	+	GGCTATATGTATATAAAATAAAATATAATCTATATTATATACTATACAATA
		2	904	1371	+	gene	rps7	30S ribosomal protein S7	+	1303	-209	rps7 inter (ndhB)	+	CTTTTAAACTTAGTTATGAATTAATTGATGCAGCTAGAGATAATGGAATTG
		3	1512	3535	+	gene	ndhB (ndh2)	NADH dehydrogenase subunit 2	+	1696		ndhB exon 1-inter		catctccttaacaagtttactaataagcataataatattattatttcaata
									+	2209		ndhB exon 1-inter	+	TATTTGTATTCTTGTAGGACTCGCATTTAAACTTTCTTTAGTTCCATTTCA
			1512	2237		exon 1			+	2756		ndhB exon 2 -inter	+	CATGCACGGTTTTGAATGAGAGAAAAAAGAATTTTTTTTTCGACTCTAACT
			2756	3535		exon 2			+	3090		ndhB exon 2 -inter	+	TTTTTTCTACATTTTTATGAATTTAGGAACATTTGCTTGTATTATATTATA
									+	3192		ndhB exon 2 -inter	+	AAAAGATCCTTTATTAAGTTTTTCCTTAACATTATGCTTATTATCTTTAGG
		4	3633	3712	+	tRNA	tRNA-Leu-CAA		+	3610	-23	tRNA-Leu	+	AAAACTTTATATCTATATCTATATATATATCTATAGATATATATATAGATA
									+	3633	1	tRNA-Leu	+	TATATATCTATAGATATATATATAGATATAGATATTATGTAGTAACTAGAG
		5	3954	4058	+	gene	psbM	photosystem II protein M	+	3775	-179	psbM	+	TTTTAGTTAAATTTTTTAGATAAATATTTTTTATGTTATACTATTCTATTG
									+	3954		psbM-0	+	ATCAGATGATATTTTTAATATTTTTAAATAACCCTTAATATAATATAATTA
		6	4182	5073	+	gene	ycf66	hypothetical protein
			4182	4287		exon 1
			4772	5073		exon 2
		7	5202	5113	-	gene	ycf (ORF29)		-	5299		orf29 inter	-	ATTAGCAAAAAAATATCAAAAATTTTATAAAAAAAATATATAATATATATA
									-	5406	-204	orf29	-	ATAGCCTGATACGTTTGAAATGTTTTTTAATTTATTATATTATAGACAACC
		8	5601	5531	-	tRNA	tRNA-Cys-GCA		-	5601	0	tRNA-cys	-	gccttgaattttaaaataatacattgtattatacaattaattaaaataaag
									-	5613	-12	tRNA-cys	-	AATATTCAATATGCCTTGAATTTTAAAATAATACATTGTATTATACAATTA
		9	5740	8937	+	gene	rpoB	RNA polymerase beta subunit	+	5405	-191	rpoB?	+	AAAGAAATAATTAACTTGCTTTTTTTTTTTTATTGTTTTAATCTTATGATG
									-	6111		rpoB-internal	-	gtatatatagggattccattatgatctaattctgaattataataaattcca
									-	6574		rpoB-internal	-	TATTCCAAATTTTAATTTGATTAAATAATCAACAGCTGCTAAAATATCTTG
		10	8968	11627	+	gene	rpoC1	RNA polymerase beta' subunit	+	8579		rpoB-internal,rpoC1?	+	TTTTGAACAACCTATAACTATTGGAAAAGCTTATATGTTAAAATTAATTCA
			8968	9399		exon 1			-	8887		rpoB-internal	-	TTAAATTTCTTTTAATTTTAATTTCAAATTTTTTTCACATATAATAACATG
			10005	11627		exon 2			-	9417		rpoC1 intron 1	-	TTAAAACTAAATTAAAATAACAGTTATTTATATCTGTTAAAATCAAAATCA
									-	9757		rpoC1 intron 1	-	ATTTGTTTATAGATGTTTATTTCTATATATTTTTTATTATATATATATTTA
		11	11700	15854	+	gene	rpoC2	RNA polymerase beta'' subunit	+	12024	rpoC1 intron 1	rpoC2-inter	+	ACGCAGTAGAAAAATTGCGTCAACTAATAGAAACATGGTATGCTACAAGTG
									-	12453		rpoC2-inter	-	AAGTGCGCCGATATCTTGATTTCGTGGAGCAATACATCTATGATCTATATA
									-	13106		rpoC2-inter	-	ACAGATAATTCATTGTTTTTATTATGAAAATTTCCTGATAATATCCATATA
									-	13985		rpoC2-inter	-	AATAAATCAAAAAGAGTTGATTTATTTAATTTTTTAGATATTTTATATTCA
		12	15937	16644	+	gene	rps2	30S ribosomal protein S2	+	14817	-1120	rpoC2-inter (rps2?)	+	AAAAAATTAATAAATTGATTTTAGGAAAACATATAAATTATAATTTATTTA
		13	16773	17519	+	gene	atpI	ATP synthase CF0 A subunit	+	16700	-73	atpI	+	ATAAAAAATCATTACTACTTTCTAATAAAAAAATAGATTAAAATAATAACA
		14	17889	18134	+	gene	atpH	ATP synthase CF0 C chain	+	17748	-141	atpH?	+	ATTTGAATTTTTTCTTTTAAAAATTTAGTATTTGAAATTTAAAAAAATATT
		15	18356	19483	+	gene	atpF	ATP synthase CF0 B subunit
			18356	18500		exon 1
			19074	19483		exon 2			-	19218		atpF-internal exon2	-	CTGCATTAATTAAATCTTGTTTTTCTTTTTCCATTTGAGATAATCCATTTA
		16	19526	21049	+	gene	atpA	ATP synthase CF1 alpha subunit
									-	20068		atpA-internal	-	GCTACATAAACACATACTACATTTTGACCTTTTTGATTTAAAATAGTATCA
		17	21184	21113	-	tRNA	tRNA-Arg-UCU		-	21184	1	tRNA-arg-UCU	-	ATTTGAAATGATAAACTTAAAAAAATTTATCATTTCAAATTCTCTTTTAAG
									-	21295	1	tRNA-Gly-UCU exon 2	-	TCACGTTCGGTTTTGAATTAGAGGCATTTTTTATAAATGTCGACTATAACC
		18	21899	21877	-	tRNA	tRNA-Gly-UCC	exon 1	-	21899	1	tRNA-Gly-UCC	-	GTTAAATAATATGATAAAAAACCTAAAATATAGTATATAATAATTATATAG
			21295	21248			tRNA-Gly-UCC	exon 2	+	21926		intergenic	+	CTTTTACCACTAAACTATACCCGCTATATAATTATTATATACTATATTTTA
		19	22116	22015	-	gene	ycf12		-	22108		ycf12 internal	-	AAAAATTTAGAATTGTAAAAAAAAAAGAGAGGTTAAACCAGAATGAATTTA
									-	22231		ycf45 internal	-	AGTATGAAATTAATTTTGAATAAAGAATATCGTCTTGTTATTATTGTACTG
		20	22278	22141	-	gene	ycf45		-	22317	-39	ycf45	-	TTTTCTCCTTAATCATTAAAAAATAAAAAAAATATATATATAATACAATTA
		21	22372	22470	+	gene	psaM	photosystem I protein M	+	22246	-126	psaM? (ycf45 inter)	+	CAATAAAAAAATCTATAGCGATAATAAACTGAGATCAGTACAATAATAACA
									+	22654	-64	tRNA-Ser GUC	+	ATAAAAAAAAAAGATTGAAATAAATATTTTTTTTATAGTATAATTAATATA
		22	22718	22805	-	tRNA	tRNA-Ser-GCU		+	22718	1	tRNA-Ser GUC	+	ATATATACAATTTTTTATTTTTATTCAAAAACAAATAAATTTTTATATTTG
		23	22933	22823	-	gene	psbI	photosystem II protein I	-	22976	-43	psbI	-	CCCTTTTTCTCCATTTAAATTTAATGAAAAAAAATTTGTAAAATTTGAATT
		24	23430	23263	-	gene	psbK	photosystem II protein K	-	23515	-85	psbK	-	AAAAATTATAACCTCTTTAAAGCTCAAAAAACTTGTAGTAAGATGTACCTA
		25	23629	23700	+	tRNA	tRNA-Gln-UUG		+	23620	-9	tRNA-Gln UUG	+	TTTTAATAAATAGATTGACAAAATAAAAAAAATAATGATTTACTAGAATTA
									-	23780		intergenic	-	TATTTATATTATGACAATAAGATAAATATGGCAAGGGATTTTTCTATGTTG
									+	23845		intergenic	+	AATAAGATAAATATGGCAAGGGATTTTTCTATGTTGTAAAATATAAAAATA
		26					petD??		+	24369	-217	petD	+	TTATCTTTAACAGAGAAACCATCAGCAAATATTATTGGTATATTTACATTA
		27	25563	25715	+	gene	orf50		+	25168	-395	ycf ORF50?	+	TAGGCTATGAAGGTACTAATCAAATAGCAGATTTAGTTTATAATTCATTTA
		28	27948	27982	+		tRNA-Lys-UUU		+	25787	-47	tRNA-Lys UUU	+	CTAATTAAAATAGAATTGACAATACTAATCCACATACATATAATTGTGTTG
									-	25997		intergenic	-	TTATCCATTAACTTTAATTGACTTATTCTATGAAATTTTATTTAATTAAAA
		29	28128	29189	+	gene	psbA	photosystem II protein D1	+	28074	-54	psbA	+	ATTTGAATATTAGTTGACATAATCATATGTTATGTGTAATACTATAAGTTA
									+	28286		psbA internal	+	ATGATTCCTACTTTATTAACAGCAACTTCAGTATTCATTATTGCTTTTATT
		30	29353	29427	+	tRNA	tRNA-His-GUG
									-	33822		integenic	-	ATATTCATCCAACTTTCTGTTATAACATCAGGTTTATTATATAATAGTTTG
									+	33844		intergenic	+	ATGTTCCGTTATTCAAAATTTCGATAAACAAACTATTATATAATAAACCTG
		31	36152	36079	-	tRNA	tRNA-Asp-GUC		-	36152	1	tRNA-Asp	-	tattatgtcaaacatttttaacaatataaaaaaaaatgcatttatctaatg
		32	36313	36232	-	tRNA	tRNA-Tyr-GUA		-	36180	-28	tRNA-Asp	-	AATAATTTATAGAAAAAAAGTTGCCGTTTATTATGTCAAACATTTTTAACA
		33	36456	36384	-	tRNA	tRNA-Glu-UUC		-	36466	-10	tRNA-Glu	-	TTTCTAAAAAAACTATTGACAGGAAATCATATATTGAGTAAGATAAAGTTA
		34	36680	37798	+	gene	cysA	sulfate ABC transporter protein	+	36361	-319	CysA	+	CCCAGATAGAAAAATTTTTTCTACCTGAAAAAAAGTATAAAATATTTATTA
										36662	-18	CysA		TTAAACTTAAATAAAACATTTTTTATTTAAATATTGTTTAAAGTAGTTTTA
									+	38004	-36	tRNA-Thr GGU	+	GTTTTTTTAATTAAGTTGACAATTTTGTAACTTTTGTTACACAATATGCTG
		35	38040	38111	+	tRNA	tRNA-Thr-GGU		+	38040	1	tRNA-Thr GGU	+	ttacacaatatgctgtgttaaaaaaaaaaaaaaaatagtttcttcttattg
		36	38539	39600	+	gene	psbD	photosystem II protein D2	+	38291	-248	psbD	+	AAAAAAAAATTGGAACTTTCAACTTTCTATTTACTATGATAAAATAAATTA
									+	38395	-144	psbD	+	AAACTATTAGATAATGAATTTAAAATAAAAAAGACATAAAAAAATTATTAC
		37	39548	40969	+	gene	psbC	photosystem II 44 kDa protein	+	39541	-7	psbC	+	AAAATATTTTATTAAATGAAGGTATTAGAGCTTGGATGGCAGCTCAAGATC
		38	41178	41091	-	tRNA	tRNA-Ser-UGA		-	41178	1	tRNA-ser	-	TTTTTATAATTTTTTAATAAAAAATTATTAGATTAAAAATGTTTACTATAG
		39	41354	41542	+	gene	psbZ	photosystem II protein Z	+	41325	-29	psbZ	+	TAATTTTTTGATAATTTTACAAAAACAGGATTTGATGGTAATATTTTCATA
									-	41589		intergenic	-	TTTATCTAAAGCACTTGTTTCAAATGCATTTAGAATTTATAATATAATGTA
		40	41747	41817	+	tRNA	tRNA-Gly-GCC		+	41747	1	tRNA-Gly GCC	+	TAAAAAAAAATATATATTATATATATAATAAGTATGTATAATTTATATACG
		41	41947	41874	-	tRNA	tRNA-fMet-CAU		-	41947	1	tRNA-fMet-CAU	-	ATCTTGCTTAATTCTATTTTTATAGAGTATACTTTTTTCGTTAATTATAAC
									-	41958	-11	tRNA-fMet-CAU	-	CTTTAAAATATATCTTGCTTAATTCTATTTTTATAGAGTATACTTTTTTCG
		42	42353	42051	-	gene	rps14	30S ribosomal protein S14	-	not detected
		43	44646	42442	-	gene	psaB	PSI P700 apoprotein A2	-	not detected
									+	45424		psaA internal	+	TACTACCAACTGCTATTACATCTCCACCACCCCATGTTAAACTAGTACTTG
		44	46925	44673	-	gene	psaA	PSI P700 apoprotein A1	-	47074	-149	psaA	-	ATAAAATTTATGGTCCATTAAGCACCTTAAAATTGTGTCATAATAAATTTG
		45	48316	47207	-	gene	pafI	photosystem I-related pafI Ycf3	-				-
			48316	48193		exon 1			-				-
			47586	47207		exon 2			+	47495		pafI inter	+	GCATGTTCTCCATTACTTGTATGAATAAGACCTATATTATATAGTATATAA
									-	48278		pafI inter	-	TTTATCAATAAAATTATCATTTTTTTGAGATCTAGGCATAGTTAATTATAA
		46	48563	48650	+	tRNA	tRNA-Ser-GGA		+	48548	-15	tRNA-Ser GGA	+	CAAATTAAAAAATATTGCTATAATATATATTTTTCCATTAGAATATTTCCA
									+	48563	1	tRNA-Ser GGA	+	tgctataatatatatttttccattagaatatttccaagataaactatcttg
		47	49667	49059	-	gene	rps4	ribosomal protein S4	+	49325		rps4 internal	+	ACAATTATAACTTGGTATATCAACTGTATTATTATTTATTAAAATATGTCG
									-	49456		rps4 internal	-	ATTACGTTTTCATTATGGATTAACCGAAAGACAGTTATTAAAATATGTACG
		48	49968	49896	-	tRNA	tRNA-Thr-UGU		-	49968	1	trnA-Thr	-	TAATGATAGATTATCAATCTGTTTTTCTAATAAATAAATTTGAATTATTTG
									-	50041	-73	trnA-Thr	-	AATTAAAAAACAATTCTTGCTTTTTTTAAATATATTATATATAATATGTTG
		49	50174	50208	+	tRNA	tRNA-Leu-UAA	exon 1	+	50139	-35	tRNA-Leu UAA	+	ATTTTTTTTTAACTATTGCATAAAAAAAAAAAAAAACTATAATTAAATTTG
									+
									-	50804		integenic	-	ATTTTAATAATATATTGAAACAAAAATAAATGTATATATAAAATATACATA
			50523	50572				exon 2	+
										50855		integenic	+	ATGTATATTTTATATATACATTTATTTTTGTTTCAATATATTATTAAAATA
		50	50649	50721	+	tRNA	tRNA-Phe-GAA			50649	1	tRNA-Phe-GAA	+	AAAGTTGACATATTTTTGTTATTTATGTTAATATAAAGGAAATAAAAATTG
									+	51683		ndhK inter	+	TGAGCTATTTTTTTACGAAGTTTTATTATAGCATCTATAATTGCTTCTGGT
		51	51393	50884	-	gene	ndhJ	NADH dehydrogenase subunit J	-	51356		internal ndhJ	-	AAGTACAAATAATATGTTAAACATTTTAAAAAATAACAATAATAAAATACA
		52	52174	51437	-	gene	ndhK	NADH dehydrogenase subunit K	-	52245	-71	ndhK (internal ndhC)	-	TTCTTTATCCTTGGGCTATGAGTTTTTATAATTTTGGTATATCATCTTTTA
		53	52527	52165	-	gene	ndhC	NADH dehydrogenase subunit 3
									-	52728		tRNA Val	-	ATGCATGTTGGGTTCTTAAAACAGTTTTTAATTTAAAAGGACTGTTTTACC
		54	53292	53256	-	tRNA	tRNA-Val-UAC	exon 1	-	53292		tRNA-Val UAC	-	TATATATATATTGTATAGGAAATAATACGAATATAACTCGTCCGTATTAAA
			52728	52694			tRNA-Val-UAC	exon 2	-	53330	-38	tRNA-Val UAC--	-	ATTGAATCTAAAACTTGACAATAAGTAATAAAAAAGTGTATATATATATTG
									+	53430	-10	tRNA-Met CAU	+	TTTTTTTACTTATCTTGCATTAAAAGTTATTATATAGTTATAATAAGTTTG
		55	53440	53513	+	tRNA	tRNA-Met-CAU		+	53440	1	tRNA-Met CAU	+	tatcttgcattaaaagttattatatagttataataagtttgaaataaaata
		56	53994	53590	-	gene	atpE	ATP synthase epsilon chain
		57	55478	54000	-	gene	atpB	ATP synthase CF1 beta subunit	-	55498	-20	atpB	-	TTATTAATTGATTTATTTGATACACAATATTTTTTTATTATAATTTCATTA
									-	55748	-270	atpB	-	TCCAATATAAAGATGTAAATAAATAAATAAATATATATATATATATATATA
		58	56027	57454	+	gene	rbcL	rbcL	+	55903	-124	rbcL	+	ATAAAATAACTAGGTTGCATTACATATAAAAAACAATATACAATAATAATG
		59	57573	57646	+	tRNA	tRNA-Arg-CCG		+	57573	1	tRNA-Arg CCG	+	ttttatctgatatttcagataaaaaaaagaaaattacaaaacttttaaatg
		60	57831	58778	+	gene	accD		+	57700	-131	accD?	+	TTTATTTTGAAAATTTTTGCATAAAAAAAAAATTGTTCTATTATTAAATTA
		61	58954	59064	+	gene	psaI	psaI	+	58880	-74	psaI	+	TTTTATATTTTGTTATTGTTATTTATTAAAATAAGATATAATTTTTATTTA
		62	59287	59841	+	gene	pafII	photosystem I assembly protein Ycf4	+
									+	59326		pafII inter	+	ATTCTTTTGTTATGAATTTACAAGTGGACCATATTAGAGTAGATTTTATAA
									+	59572		pafII inter 2/cemA?	+	ATTTATGGTGCACTATTTGTTGGAATGTCGGTAGTGGCTATAATAAATTTG
		63	59913	61217	+	gene	cemA	envelope membrane protein	+
		64	61403	62365	+	gene	petA	apocytochrome f precursor	+	61012		cemA inter - petA?	+	AAGCGATACAATGAAAGCTTTTTTTATTCTTTTATTAACTGATTTATGTAT
		65	62680	62558	-	gene	psbJ	PSII reaction center subunit X	-	62708	-28	psbJ	-	AGACTTTTTTTATTATTTGTAACTGTTTATGTTTTGAGTTATAACTATTTA
		66	62916	62800	-	gene	psbL	PSII reaction center subunit XII	-	no detected
		67	63057	62938	-	gene	psbF	photosystem II reaction center subunit VI	-	63270	-213	psbF / psbE internal	-	CCATGTCTGGAAATACGGGAGAGCGTCCTTTTGCTGATATAATTACCAGTA
		68	63318	63067	-	gene	psbE	cytochrome b559 alpha subunit	-	63460	-142	psbE	-	TTTTTTGAATTTATCTTGCTGCGTAAAAAGAACATTAGCTATACTAAGTTA
		69	63917	64012	+	gene	petL		+	63772	-145	petL	+	TTATTTTAAATAATTTTTGTCAAAATAATATATATATATTAATATATATTA
									+	63876	-41	petL 2?	+	CTTTATATATAAAAAAACCATTTTTATTTGAAAATTTTATATAATAATTTG
		70	64134	64247	+	gene	petG	cytochrome b6/f complex subunit V	+	64088	-46	petG	+	ATTTCATTGTATTTCTCAAACTTTTTTTGAGATTCATAGTAAACTACAATA
		71	64391	64318	-	tRNA	tRNA-Trp-CCA		-	64391	1	tRNA-Trp CCA	-	tatctatgtatataaataaaaatagaattcaaattaatactaattaataag
									+	64445			+	TTAATTAGTATTAATTTGAATTCTATTTTTATTTATATACATAGATATATA
		72	64544	64471	-	tRNA	tRNA-Pro-UGG		-	64544	1	tRNA-Pro UGG	-	TAGGCAAAGAAAAAAAAAAAAAGTACAATACAGGTAGAGAAAAAAGGTTTA
									-	64559	-15	tRNA-Pro UGG	-	AGTAAGTAAAATAAGTAGGCAAAGAAAAAAAAAAAAAGTACAATACAGGTA
									-	64709	-165	tRNA-Pro UGG	-	TTATAACATTTGTATTTTTATATATATTATATATAGTATATACTACACATA
		73	64780	64908	+	gene	psaJ	photosystem I subunit IX	+	64732	-48	psaJ	+	TTTGTTTATTAATCTAGTTAACATAATTATGTGTAGTATATACTATATATA
		74	65027	65224	+	gene	rpl33	ribosomal protein L33	+	64741	-39	psaJ 2/ rpl33?	+	TAATCTAGTTAACATAATTATGTGTAGTATATACTATATATAATATATATA
		75	65252	65479	+	gene	rps18	ribosomal protein S18	+	65033	-219	rpl33 inter (rps18)	+	ATTTTTTTAAAAGGTGGTATAAACCTAAAATTTCAAATAGAATTATGGCTA
		76	65909	65559	_	gene	rpl20	50S ribosomal protein L20	-	not detected
									-	66272		rps12 inter	-	ATCAGAAATTATACAAATAACTGATATTATAAATATATATTATATATTACA
		77	66199	67098	-	gene	rpl12		-	66447		rps12 intron	-	CTTAAGCGAGAAATTTAATTAAATAATTTTTGCATAATATAATATTACTTA
									-	66856	rps12	-47	-	AATTCTACTTCTATTAAAAATTAGTTTTTAAACAAAAAAATTTTTATTTGT
		78	68388	66883	-	gene	clpP	ATP-dependent Clp protease proteolytic subunit	-	67134	clpP inter	clp exon 3	-	GTTTCATTTATTTTTTTAATAAAAAAATAGAAAATTTAATAATTATTAATA
			68388	68318		exon 1			-	67805	clpP inter 2	clp exon 2	-	AAAAGCGCTTGTACAGTTTTATAAGAAAAAAATAATAAAATTATCTTAATC
			67805	67514		exon 2			-	68477	clpP	-59	-	TATTTATAAAATTGTATTCTATTTTATAGAAAAACTATATATAATAAGTAG
			67134	66883		exon 3
		79	68717	70243	+	gene	psbB	photosystem II 47 kDa protein	1	68573	-144	psbB	1	GACCAATCTCTCCATTGTTATCCTAAACATAGAAATGCTAAACTGTTTGTG
		80	70361	70468	+	gene	psbT	photosystem II protein T	+				+
		81	70665	70534	-	gene	psbN	photosystem II protein N	-	70712	-47	psbN	-	AAAACTTATCAGATTAGTTGAGATTTATTAACTTTTTGTACTATTATATTA
									-	74208		rpoA internal	-	TCAACAATAATAGGTTTACAAGAATCTATTCATGATATATTAATTAATTTA
		82	70763	70987	+	gene	psbH	photosystem II protein H	+	70726		psbH	+	TTCCAAAATAATGGTATATTTTTAATGTATATTTTTTAATATAATAGTACA
		83	71092	72222	+	gene	petB		+	71049		petB	+	TAAAAAAATGAATTGCTGCTAAAATAGCAGCAATTCATTTTTTTATTTTAG
			71092	71097		exon 1
			71575	72222		exon 2
		84	72369	73339	+	gene	petD		+	71585		petB exon 2 internal	+	ATCATTTACGGTTTTTCGAGGGGGAACTTTAGTAACCTATCTCAATAAAGT
									+
			72369	72376		exon 1
			72865	73339		exon 2
		85	74480	73455	+	gene	rpoA	RNA polymerase alpha subunit	-
		86	74905	74513	-	gene	rps11	30S ribosomal protein S11	-	74917	-12	rps11	-	CAAAGACAAGGTTAAAAAAGTTTAAATAAAAAAACATATAAAATATATACA
		87	75066	74953	-	gene	rpl36	50S ribosomal protein L36	-
		88	75337	75101	-	gene	infA	translation initiation factor 1	-	not detected
		89	75821	75423	-	gene	rps8	ribosomal protein S8	-	not detected
		90	76271	75903	-	gene	rpl14	50S ribosomal protein L14	-	not detected
		91	77310	76367	-	gene	rpl16	ribosomal protein L16	-
									+	77341		integenic	+	ACGAGTCACACACTAAGCATAGCAATTTTTTTTATGTTAAATTTATAATTA
		92	78021	77365	-	gene	rps3	30S ribosomal protein S3	-	77713		rps3 internal	-	AGTAGAGGTCAAGGAATTGAACAATTAAAATTAAATGTACAAAATATATTA
									+	78105		rpl22	+	ATTTTTTTCAATTTTTTTTATTTAGGAATAATATTCAGTACAATAGTTATA
		93	78431	78072	-	gene	rpl22	ribosomal protein L22	-	not detected
		94	78727	78449	-	gene	rps19	30S ribosomal protein S19	-	not detected
									-	80008		rpl12 int	-	ATGAAATAGTTAAGTGTCAGCCACAAAAAAAATTAACATATAATAAACATA
		95	80122	78765	-	gene	rpl2	50S ribosomal protein L2	-	80190	-68	rpl23 inter (rpl2)	-	AACAGGATATACTGTTCGTTATAAACGAATGATTATAAAATTGCAATCTGG
		96	80434	80159	-	gene	rpl23	ribosomal protein L23	-	80473	-39	rpl23	-	TAAAGTCAAAAATTCTATACAGTATCTAAAAAAATTTATAAATTATAGGAA
		97	80670	80597	-	tRNA	tRNA-Ile-CAU		-	80670	1	tRNA-lle CAU	-	AACTATGATGATCCAATGAATATTTATTATTCATAAATAATATATAGAAAG
									-	80711	-41	tRNA-lle CAU	-	AAGAAAAATAATTGATTGAATTTAAGAACTAATATGTTATAAACTATGATG
			80716	90620		repeat_region		inverted repeat B
		98	81427	81498	+	tRNA	tRNA-Val-GAC		+	81427	1	tRNA-Val GAC	+	atatattttttagaagtcagattttaagttatctttttttttctgagaata
		99	81722	83220	+	rRNA	16S ribosomal RNA		+	81572	-150	16S rna --	+	TGTTGTTTTCTTGTTATTGAAAGAGGCTTGTGGGATTGACATAATAGGGTA
									+	81593	-129	16S	+	AGAGGCTTGTGGGATTGACATAATAGGGTAGGTATGGGTATACTAGAAATG
									+	81687	-35	16S rna -	+	ATCTATCTCTTGGGATGGAAGACGATTTGAAATCTGCTTTGTTTACGAAAA
									+	81722	1	16S rna	+	GCTTTGTTTACGAAAAAGGAAGCTATAAGTAAAAGTAATATAACTATGAAT
									+	83225		16S internal	+	GTAACAAGGTAGCCGTACTGGAAGGTGCGGCTGGATCACCTCCTTTTTAGG
		100	83441	83477	+	tRNA	tRNA-Ile-GAU	exon 1	+	83441	1	tRNA-lle GUA	+	GTTTTTTTCGCCCTTGGTATTGCAGGTCTCTTAGGAGACCTGCACGACGGG
			84270	84304				exon 2		84305	-76	tRNA-Ala UGC	+	GATGATTTACTTCACGGGCGAGGTCTCTGGTTCAAGTCCAGGATAGCCCAG
		101	84381	84418	+	tRNA	tRNA-Ala-UGC	exon 1	+	84381	1	tRNA-Ala UGC	+	ataatgatttatttttgcatgctttccttgctttctttggcctgggtatag
			85186	85220				exon 2	+	84650		tRNA-Ala UGC intron	+	TTGGTTAGATCTAATATGGATCGTACATGGACGATAGTTGGAGTCGGCGGC
									+	85154		tRNA-Ala UGC intron	+	GTTTGGGGGGGAGTTATTGTCTATCAAAGGCCTCTATGGTAAAATAAATCA
		102	85380	88197	+	rRNA		23S ribosomal RNA	+	85312	-68	23S rna-	+	AATAAAAAAAATTTTCATCTTTATAACCAAGTTGATCTAATTTCTTATTAT
		103	88305	88407	+	rRNA		4.5S ribosomal RNA	+	88302	-3	4.5S rna	+	AGATTTTCTGTCGTTGCAAGAAATGGAACGACAAAAGTCTTGAGAATCCAA
		104	88633	88751	+	rRNA		5S ribosomal RNA	+	88630	-3	5S rna	+	TTACAATTACTTGGTTTTTTTTTATTATACTTTTCTTTGTTCATGGGTTGA
									+	88633	1	5S rna	+	CAATTACTTGGTTTTTTTTTATTATACTTTTCTTTGTTCATGGGTTGATAT
		105	88965	89038	+	tRNA	tRNA-Arg-ACG		+	88965	1	tRNA-Arg ACG	+	gagaaaagattgcttttggaaaaggcttctagaacagattagtggaggcag
									+	89190		intergenic	+	TACTAAAAATCATACATTACCTACTCTTTATGTATAGTACACTTAATATTA
		106	89808	89737	-	tRNA	tRNA-Asn-GUU		-	89808	1	tRNA-Asn GUU	-	taattttaggttgaaaagtttttgaatatttttagaattaaactcattgtt
									-	89931	-123	tRNA-Asn GUU	-	TGTAGAGTTTAGGGGATTGCTATCGTTATCTTTTTACCCTATAATAAAAGA
									-	90537		intergenic	-	TATATAGCTATATTATTTAAATAATATTTATTTATGATAACATATTTTATG
									-	91974		intergenic	-	TTCAACAATTATCAAAACGATTTTTTGAATTACTAAGTTATAATCAAATTA
									-	92494		intergenic	-	TCTATAAAAAAATTTCGTCGTCTATCTTCTTTTATTAGTATTATGTTTTTA
		107	92927	93277	+	gene	rpl21	50S ribosomal protein L21	+	92933		rpl21 inter	+	TTTTATTTAAAACAAATTAATAAAATTAAAAAATTTATAACATAATGAGTA
		108	93358	93567	+	gene	rpl32	ribosomal protein L32
		109	93655	94521	+	gene	cysT	sulfate transport protein
		110	94741	94820	+	tRNA	tRNA-Leu-UAG		+	94739	-2	tRNA-Leu UAG	+	TATACTCCGTATCATTTTTTTTATAAAAAAATATAGTATATAATTGAAGTA
		111	94947	95909	+	gene	ccsA	cytochrome c biogenesis protein	+	94887	-60	ccsA	+	AAAAATATATTTTATAATATCTTTTGTCTTTTTATTTATTTATAATGAGTA
									-	90537		intergenic	-	TATATAGCTATATTATTTAAATAATATTTATTTATGATAACATATTTTATG
									-	91974		intergenic	-	TTCAACAATTATCAAAACGATTTTTTGAATTACTAAGTTATAATCAAATTA
		112	95246	95325	-		tRNA-Pro pseudo		-	94697		tRNA-Pro pseudo	-	GTATCATTTTTTTTATAAAAAAATATAGTATATAATTGAAGTAAGCCGCTA
									+	96387	1	ndhD internal	+	ATAGGAGTCAAAATAATACCAATTCCTTGAATAATAATTATAATTATTTTA
									+	97067		ndhD internal	+	TTTTTTATTAATTAAAAGTTGAAAATCGAAAGTAAATTCATTAGAATTATA
		113	97628	96129	-	gene	ndhD	NADH dehydrogenase subunit 4	-	97660	-44	ndhD (maybe -/+)	-	AAGAATCTATATATATATATATATATATATATATATATATAGATTATATAC
		114	98022	97777	-	gene	psaC	photosystem I subunit VII	-	98066	-44	pscA (maybe -/+)	-	TATTTTTTAATTATATAAAAAAATAATAAAAAAAAATATATATATATATAT
		115	98551	98249	-	gene	ndhE	NADH dehydrogenase subunit 4L	-	non detected
		116	99180	98605	-	gene	ndhG	NADH dehydrogenase subunit 6	-	non detected
		117	99821	99270	-	gene	ndhI	NADH dehydrogenase subunit I	-	non detected
									+	100895		ndhA internal	+	TGGGTTTTCTTACCTTCTACTCTTGCTTATTCAATATATATAATAAAATTA
		118	101685	99873	-	gene	ndhA	NADH dehydrogenase subunit 1	-	102042	-357	ndhH inter (ndhA)	-	TCGTTATTTAGTAAGAATTGGTGAAATGAAAGAATCTGTTAAAATAATTCA
			101685	101130		exon 1
			100423	99873		exon 2
		119	102865	101687	-	gene	ndhH	NADH dehydrogenase subunit 7	-	102635		ndhH internal	-	CAATATCTTCCTTACGTAACACGATGGGATTATTTAGCTACAATGTTTACA
		120	103184	102918	-	gene	rps15	ribosomal protein S15
		121	104751	103357	-	gene	ORF464
		122	109509	108112	-	gene	chlN	photochlorophyllide reductase subunit N	-	108471		chlN inter	-	TAGAAATTTCTTTAGCAAGATTTTTAATCAGATGTGGTATGATTGTTTATG
		123	110416	109547	-	gene	chlL	photochlorophyllide reductase subunit L	-	110471	-55	chlL	-	AATCAATTAATTCAAAAGCTCATAATAACATAAAATATGTTATCATAAATA
									+	110491				TAAAATATGTTATCATAAATAAATATTATTTAAATAATATAGCTATATAAA
									+	110100			+	GTAGAGTTTAGGGGATTGCTATCGTTATCTTTTTACCCTATAATAAAAGAA
			120314	110410		repeat_region		Inverted Repeat A
		124	111222	111293	+	tRNA	tRNA-Asn-GUU		+	111222	1	tRNA-Asn GUU	+	taattttaggttgaaaagtttttgaatatttttagaattaaactcattgtt
		125	112065	111992	-	tRNA	tRNA-Arg-ACG		-	112065	1	tRNA-Arg ACG	-	GAGAAAAGATTGCTTTTGGAAAAGGCTTCTAGAACAGATTAGTGGAGGCAG
		126	112397	112279	-	rRNA		5S ribosomal RNA	-	112397	1	5S rna	-	CAATTACTTGGTTTTTTTTTATTATACTTTTCTTTGTTCATGGGTTGATAT
									-	112401	-3	5S rna	-	TTACAATTACTTGGTTTTTTTTTATTATACTTTTCTTTGTTCATGGGTTGA
		127	112725	112623	-	rRNA		4.5S ribosomal RNA	-	112727	-2	4.5S rna	-	GATTTTCTGTCGTTGCAAGAAATGGAACGACAAAAGTCTTGAGAATCCAAG
		128	115650	112833	-	rRNA		23S ribosomal RNA	-	115718	-68	23S rna	-	AATAAAAAAAATTTTCATCTTTATAACCAAGTTGATCTAATTTCTTATTAT
									-	115876		tRNA-Ala UGC intron	-	GTTTGGGGGGGAGTTATTGTCTATCAAAGGCCTCTATGGTAAAATAAATCA
									-	116380		tRNA-Ala UGC intron	-	TTGGTTAGATCTAATATGGATCGTACATGGACGATAGTTGGAGTCGGCGGC
		129	116649	116612	-	tRNA	tRNA-Ala-UGC	exon 1	-	116649	1	tRNA-Ala UGC	-	ATAATGATTTATTTTTGCATGCTTTCCTTGCTTTCTTTGGCCTGGGTATAG
			115844	115810				exon 2
		130	117589	117553	-	tRNA	tRNA-Ile-GAU	exon 1	-	117589	1	tRNA-Ile-GAU	-	TGGTTTTTTTCGCCCTTGGTATTGCAGGTCTCTTAGGAGACCTGCACGACG
			116760	116726				exon 2
		131	119308	117810	-	rRNA		16S ribosomal RNA	-	119308	1	16S rna	-	GCTTTGTTTACGAAAAAGGAAGCTATAAGTAAAAGTAATATAACTATGAAT

## Sheet: S.Table6
			Sequence description	Nucleotide sequence cloned
			PROM Nt-psbA	agcggccaattcgagctcttggttgacacgagtatataagtcatgttatactgttgaataa
			control 5'UTR
			Mp-psbH-petB	TAAATAAAAAATAAAAAAATGAATTGCTGCTAAAATAGCAGCAATTCATTTTTTTATTTTAGGTAGTTTAATTGTGTAATTATTAAATTCAAGGATTTTTGAAT
			Mp-psbH-petB mut	TAAATAAAAAATAAAAAAATGAATTGCTGCTAAAATAGCAGCAATTCATTTTTTTATTTTAGGTAGGGGCCGGCGCTAATTATTAAATTCAAGGATTTTTGAAT	mutated 10 bp (TTTAATTGTG->GGGCCGGCGC)
			5'UTR Mp-petB	CATTTTTTTATTTTAGGTAGTTTAATTGTGTAATTATTAAATTCAAGGATTTTTGAAT
			5'UTR Mp-petB mut	CATTTTTTTATGAGCTGTAGGGGCCGGCGCTAATTATTAAATTCAAGGATTTTTGAAT	mutated 15 bp (TTTAGGTAGTTTAATTGTG-> GAGCTGTAGGGGCCGGCGC)
			5'UTR Mp-psbH	TTAGGTAGTTCCAAAATAATGGTATATTTTTAATGTATATTTTTTAATATAATAGTACAAAAAGTTAATAAATCTCAACTAATCTGATAAGTTTT
			5'UTR Mp-rbcL	AGAAAAAAATTTTTATCGAGCAGACCTCATACTTGCAAGAATATTATTTGATTTGTAGGGAGGGACTT
			5'UTR Mp-rbcL mut	AGAAAAAAATTTTTATCTCATAtACAGGCGACTtgcaaGAATATTATTTGATTTGTAGGGAGGGACTT	mutated 10bp (GAGCAGACCTCAT->TCATAtACAGGCG)
			5'UTR Mp-atpH	AAAAAAGAGACACTTTGAGTTATTAACTGCTTTAATTAAAATATTTTTATAAAAATTTTTAGTAAGCAACGAAATAGATTTTTAATAAAATCTTTTTTGCAAATTTAGTTAAAGGAGATTATC
			prom Mp-rbcL	TTGATTTAATAATAAAATAACTAGGTTGCATTACATATAAAAAACAATATACAATAATAATGTTTTATTATTGGAAAAAATTTTTACTTAAAAAATTTTTTATACAAAAGAAAAATTAGAAAAAAATTTTTATCGAGCAGACCTCATACTTGCAAGAATATTATTTGATTTGTAGGGAGGGACTT
			Construct description	Notes
							PLASMID SEQUENCE
		1	pNt-psbA-control 5'UTR:mTurq2cp	Sauret-Gueto et al., 2020			atacttgagaccGCGGCCGCGAATTCatcagtccgggacggcgtcagcgggagagccgttgtaaggcggcagactttgctcatgttaccgatgctattcggaagaacggcaactaagctgccgggtttgaaacacggatgatctcgcggagggtagcatgttgattgtaacgatgacagagcgttgctgcctgtgatcaccgcggtttcaaaatcggctccgtcgatactatgttatacgccaactttgaaaacaactttgaaaaagctgttttctggtatttaaggttttagaatgcaaggaacagtgaattggagttcgtcttgttataattagcttcttggggtatctttaaatactgtagaaaagaggaaggaaataataagttctgttccagcc…
		2	pNt-psbA-control 5'UTR (ATGg):mTurq2cp				ggtacagcgcagtaaccggcaaaatcgcgccgaaggatgtcgctgccgactgggcaatggagcgcctgccggcccagtatcagcccgtcatacttgaagctagacaggcttatcttggacaagaagaagatcgcttggcctcgcgcgcagatcagttggaagaatttgtccactacgtgaaaggcgagatcaccaaggtagtcggcaaataatcacctagaatgcatgaccaaaatcccttaacgtgagttttcgttccactgagcgtcagaccccgtagaaaagatcaaaggatcttcttgagatcctttttttctgcgcgtaatctgctgcttgcaaacaaaaaaaccaccgctaccagcggtggtttgtttgccggatcaagagctaccaactctt…
		3	pNt-psbA-Mp-psbH-petB:mTurq2cp				ggtacagcgcagtaaccggcaaaatcgcgccgaaggatgtcgctgccgactgggcaatggagcgcctgccggcccagtatcagcccgtcatacttgaagctagacaggcttatcttggacaagaagaagatcgcttggcctcgcgcgcagatcagttggaagaatttgtccactacgtgaaaggcgagatcaccaaggtagtcggcaaataatcacctagaatgcatgaccaaaatcccttaacgtgagttttcgttccactgagcgtcagaccccgtagaaaagatcaaaggatcttcttgagatcctttttttctgcgcgtaatctgctgcttgcaaacaaaaaaaccaccgctaccagcggtggtttgtttgccggatcaagagctaccaactctt…
		4	pNt-psbA-Mp-psbH-petB(ATGg):mTurq2cp				ggtacagcgcagtaaccggcaaaatcgcgccgaaggatgtcgctgccgactgggcaatggagcgcctgccggcccagtatcagcccgtcatacttgaagctagacaggcttatcttggacaagaagaagatcgcttggcctcgcgcgcagatcagttggaagaatttgtccactacgtgaaaggcgagatcaccaaggtagtcggcaaataatcacctagaatgcatgaccaaaatcccttaacgtgagttttcgttccactgagcgtcagaccccgtagaaaagatcaaaggatcttcttgagatcctttttttctgcgcgtaatctgctgcttgcaaacaaaaaaaccaccgctaccagcggtggtttgtttgccggatcaagagctaccaactctt…
		5	p-Nt-psbA-Mp-psbH-petB(mut_ATGg)::mTurq2cp	mutated 10 bp (TTTAATTGTG->GGGCCGGCGC)			gtacagcgcagtaaccggcaaaatcgcgccgaaggatgtcgctgccgactgggcaatggagcgcctgccggcccagtatcagcccgtcatacttgaagctagacaggcttatcttggacaagaagaagatcgcttggcctcgcgcgcagatcagttggaagaatttgtccactacgtgaaaggcgagatcaccaaggtagtcggcaaataatcacctagaatgcatgaccaaaatcccttaacgtgagttttcgttccactgagcgtcagaccccgtagaaaagatcaaaggatcttcttgagatcctttttttctgcgcgtaatctgctgcttgcaaacaaaaaaaccaccgctaccagcggtggtttgtttgccggatcaagagctaccaactcttt…
		6	p-Nt-psbA-5'UTR-Mp-petB:mTurq2cp				acagcgcagtaaccggcaaaatcgcgccgaaggatgtcgctgccgactgggcaatggagcgcctgccggcccagtatcagcccgtcatacttgaagctagacaggcttatcttggacaagaagaagatcgcttggcctcgcgcgcagatcagttggaagaatttgtccactacgtgaaaggcgagatcaccaaggtagtcggcaaataatcacctagaatgcatgaccaaaatcccttaacgtgagttttcgttccactgagcgtcagaccccgtagaaaagatcaaaggatcttcttgagatcctttttttctgcgcgtaatctgctgcttgcaaacaaaaaaaccaccgctaccagcggtggtttgtttgccggatcaagagctaccaactcttttt…
		7	p-Nt-psbA-5'UTR-Mp-petB(ATGg):mTurq2cp				TTCTTTCTTATTTCAATGATATTATTATTTCAAAGATAAGAGATATTCAAAGATAAGAGATAAGAAGAAGTCAAAATTTGATTTTTTTTTGGAAAAAAAAAATCAAAAAGATATAGTAACATTAGCAAGAAGAGAAACAAGTTCTATTTCTACAATTTTAAACAAATACAAAATCAAAATAGAATACTCAATCATGAATAAATGCAAGAAAATAACCTCTCCTTCTTTTTCTATAATGTAAACAAAAAAGTCTATGTAAGTAAAATACTAGTAAATAAATAAAAAGAAAAAAAGAAAGGAGCAATAGCACCCTCTTGATAGAACAAGAAAATGATTATTGCTCCTTTCTTTTCAAAACCTCCTATAGACTAGGCCAGGATCCTGCAGAAGCTTATTTGC…
		8	p-Nt-psbA-5'UTR-Mp-petB(mut_ATGg):mTurq2cp	mutated 15 bp (TTTAGGTAGTTTAATTGTG-> GAGCTGTAGGGGCCGGCGC)			atacttgagaccGCGGCCGCGAATTCatcagtccgggacggcgtcagcgggagagccgttgtaaggcggcagactttgctcatgttaccgatgctattcggaagaacggcaactaagctgccgggtttgaaacacggatgatctcgcggagggtagcatgttgattgtaacgatgacagagcgttgctgcctgtgatcaccgcggtttcaaaatcggctccgtcgatactatgttatacgccaactttgaaaacaactttgaaaaagctgttttctggtatttaaggttttagaatgcaaggaacagtgaattggagttcgtcttgttataattagcttcttggggtatctttaaatactgtagaaaagaggaaggaaataataagttctgttccagcc…
		9	p-Nt-psbA-5'UTR-Mp-psbH:mTurq2cp
							atacttgagaccGCGGCCGCGAATTCatcagtccgggacggcgtcagcgggagagccgttgtaaggcggcagactttgctcatgttaccgatgctattcggaagaacggcaactaagctgccgggtttgaaacacggatgatctcgcggagggtagcatgttgattgtaacgatgacagagcgttgctgcctgtgatcaccgcggtttcaaaatcggctccgtcgatactatgttatacgccaactttgaaaacaactttgaaaaagctgttttctggtatttaaggttttagaatgcaaggaacagtgaattggagttcgtcttgttataattagcttcttggggtatctttaaatactgtagaaaagaggaaggaaataataagttctgttccagcc…
		10	p-Nt-psbA-5'UTR-Mp-psbH(ATGg):mTurq2cp				atacttgagaccGCGGCCGCGAATTCatcagtccgggacggcgtcagcgggagagccgttgtaaggcggcagactttgctcatgttaccgatgctattcggaagaacggcaactaagctgccgggtttgaaacacggatgatctcgcggagggtagcatgttgattgtaacgatgacagagcgttgctgcctgtgatcaccgcggtttcaaaatcggctccgtcgatactatgttatacgccaactttgaaaacaactttgaaaaagctgttttctggtatttaaggttttagaatgcaaggaacagtgaattggagttcgtcttgttataattagcttcttggggtatctttaaatactgtagaaaagaggaaggaaataataagttctgttccagcc…
		11	p-Nt-psbA-5'UTR-Mp-rbcL:mTurq2cp				tacagcgcagtaaccggcaaaatcgcgccgaaggatgtcgctgccgactgggcaatggagcgcctgccggcccagtatcagcccgtcatacttgaagctagacaggcttatcttggacaagaagaagatcgcttggcctcgcgcgcagatcagttggaagaatttgtccactacgtgaaaggcgagatcaccaaggtagtcggcaaataatcacctagaatgcatgaccaaaatcccttaacgtgagttttcgttccactgagcgtcagaccccgtagaaaagatcaaaggatcttcttgagatcctttttttctgcgcgtaatctgctgcttgcaaacaaaaaaaccaccgctaccagcggtggtttgtttgccggatcaagagctaccaactctttt…
		12	p-Nt-psbA-5'UTR-Mp-rbcL(ATGg):mTurq2cp				cagcgcagtaaccggcaaaatcgcgccgaaggatgtcgctgccgactgggcaatggagcgcctgccggcccagtatcagcccgtcatacttgaagctagacaggcttatcttggacaagaagaagatcgcttggcctcgcgcgcagatcagttggaagaatttgtccactacgtgaaaggcgagatcaccaaggtagtcggcaaataatcacctagaatgcatgaccaaaatcccttaacgtgagttttcgttccactgagcgtcagaccccgtagaaaagatcaaaggatcttcttgagatcctttttttctgcgcgtaatctgctgcttgcaaacaaaaaaaccaccgctaccagcggtggtttgtttgccggatcaagagctaccaactctttttc…
		13	p-Nt-psbA-5'UTR-Mp-rbcL(mut_ATGg):mTurq2cp	mutated 10bp (GAGCAGACCTCAT->TCATAtACAGGCG)			gcagtaaccggcaaaatcgcgccgaaggatgtcgctgccgactgggcaatggagcgcctgccggcccagtatcagcccgtcatacttgaagctagacaggcttatcttggacaagaagaagatcgcttggcctcgcgcgcagatcagttggaagaatttgtccactacgtgaaaggcgagatcaccaaggtagtcggcaaataatcacctagaatgcatgaccaaaatcccttaacgtgagttttcgttccactgagcgtcagaccccgtagaaaagatcaaaggatcttcttgagatcctttttttctgcgcgtaatctgctgcttgcaaacaaaaaaaccaccgctaccagcggtggtttgtttgccggatcaagagctaccaactctttttccgaa…
		14	p-NtpsbA-5U-MpatpH(ATGg):mTurq2cp				tacagcgcagtaaccggcaaaatcgcgccgaaggatgtcgctgccgactgggcaatggagcgcctgccggcccagtatcagcccgtcatacttgaagctagacaggcttatcttggacaagaagaagatcgcttggcctcgcgcgcagatcagttggaagaatttgtccactacgtgaaaggcgagatcaccaaggtagtcggcaaataatcacctagaatgcatgaccaaaatcccttaacgtgagttttcgttccactgagcgtcagaccccgtagaaaagatcaaaggatcttcttgagatcctttttttctgcgcgtaatctgctgcttgcaaacaaaaaaaccaccgctaccagcggtggtttgtttgccggatcaagagctaccaactctttt…
		15	p-Mp-rbcL:mTurq2cp				acagcgcagtaaccggcaaaatcgcgccgaaggatgtcgctgccgactgggcaatggagcgcctgccggcccagtatcagcccgtcatacttgaagctagacaggcttatcttggacaagaagaagatcgcttggcctcgcgcgcagatcagttggaagaatttgtccactacgtgaaaggcgagatcaccaaggtagtcggcaaataatcacctagaatgcatgaccaaaatcccttaacgtgagttttcgttccactgagcgtcagaccccgtagaaaagatcaaaggatcttcttgagatcctttttttctgcgcgtaatctgctgcttgcaaacaaaaaaaccaccgctaccagcggtggtttgtttgccggatcaagagctaccaactcttttt…
