# Supplementary material for: Construction of DNA Tools for Hyperexpression in Marchantia Chloroplasts
Source: ACS Synth Biol. 2021 Jun 7;10(7):1651–66. doi: 10.1021/acssynbio.0c00637 (PMC8296666; doi:10.1021/acssynbio.0c00637)
Supplement: Supplementary file 3 — sb0c00637_si_003.xlsx [file sb0c00637_si_003.xlsx]

## Sheet: ReadMe
Summary tabs: Full Dataset and Summary contains only high-level data, merging technical replicates within each field of view, and thus contains biological replicates of separate lines and technical replicates of fields of view. It is organized in "Tidy" format for easy manipulation and visualization in the R "Tidyverse" set of packages. Blue_Red_Ratio contains the ratio of blue to red mean fluore…
Raw data tabs: Each field-of-view (confocal micrograph) is presented as an individual tab. The nomenclature is "construct number - number for independent line (usually 1-3) letter for field of view (a-e for views 1-5)". In each of the raw data tabs, the organization is the same. Columns B-F are measurements in the chlorophyll autofluorescence channel, wich each row indicating a particular region …
			IDENTIFIER
	1	pNt-psbA-control 5'UTR (ATGg):mTurq2cp	437
	2	pNt-psbA-Mp-psbH-petB:mTurq2cp	43
	3	pNt-psbA-Mp-psbH-petB(ATGg):mTurq2cp	439
	4	p-Nt-psbA-Mp-psbH-petB(mut_ATGg)::mTurq2cp	440
	5	p-Nt-psbA-5'UTR-Mp-petB:mTurq2cp	449
	6	p-Nt-psbA-5'UTR-Mp-petB(ATGg):mTurq2cp	450
	7	p-Nt-psbA-5'UTR-Mp-petB(mut_ATGg):mTurq2cp	451
	8	p-Nt-psbA-5'UTR-Mp-rbcL:mTurq2cp	M1
	9	p-Nt-psbA-5'UTR-Mp-rbcL(ATGg):mTurq2cp	M2
	10	p-Nt-psbA-5'UTR-Mp-rbcL(mut_ATGg):mTurq2cp	M3
	11	p-NtpsbA-5U-MpatpH(ATGg):mTurq2cp	438
	12	p-Mp-rbcL:mTurq2cp	441

## Sheet: Blue_Red Ratio
Total number of ratios	0.882865	0.86804	0.605915	0.887964	0.974421	1.09085	1.04362	0.959388	0.945205	1.46403	1.06266	1.32252	1.0988	0.921204	1.04186	0.875716	0.805103	0.625594	0.645594	0.724677	0.964345	0.904735	0.878058	0.952886	0.759617	0.906069	0.719506	0.724287	0.606231	0.940682	0.0448971	0.0477019	0.0354598	0.0369097	0.0368742	0.0357546	0.0428185	0.0489309	0.0548309	0.0430097	0.0285293	0.0411275	0.0478015	0.037854	0.00432479	0.00527978	0.00513233	0.00442331	0.00433048
139699	441-1a	441-1b	441-1c	441-1d	441-1e	441-2a	441-2b	441-2c	441-2d	441-2e	441-3a	441-3b	441-3c	441-3d	441-3e	43-1-1	43-1-2	43-1-3	43-1-4	43-1-5	43-3a	43-3b	43-3c	43-3d	43-3e	43-4a	43-4b	43-4c	43-4d	43-4e	437-1a	437-1b	437-1c	437-1d	437-1e	437-2a	437-2b	437-2c	437-2d	437-2e	437-3a	437-3b	437-3c	437-3d	wt-1	wt-2	wt-3	wt-4	wt-5
	0.761803	0.960871	0.39894	0.654542	1.026	0.997554	0.951712	1.09411	0.873291	1.99578	0.896069	1.46799	1.13012	0.970647	0.825394	0.950265	0.785664	0.566769	0.749711	0.623331	0.918799	1.0242	1.09247	0.896363	0.911427	0.631974	0.779037	0.808219	0.558642	0.741556	0.0419921	0.0441067	0.028799	0.0549296	0.0418176	0.0445914	0.0334299	0.0801884	0.0474889	0.047994	0.034686	0.0548544	0.0542379	0.0551234	0.00407061	0.00867176	0.00478311	0.006218	0.00210879
	0.773478	0.654674	0.370637	0.640952	0.695716	1.06777	0.877975	0.913571	0.803839	1.75902	0.89811	1.1361	0.652412	1.02355	0.907802	0.744221	0.628453	0.538767	0.505457	0.64256	1.04175	0.819876	1.25835	0.568377	0.639801	1.07979	0.78675	0.789694	0.728736	0.718905	0.0426833	0.0337058	0.0301982	0.0151946	0.0410477	0.0348103	0.0325394	0.0406946	0.0494439	0.039328	0.028681	0.056395	0.0667449	0.0429112	0.00304114	0.00959544	0.00414387	0.00356364	0.00478202
	0.776726	0.885241	0.682874	0.672	1.01578	1.03195	0.876029	1.01976	0.849541	2.73628	0.876827	1.0401	1.04004	0.788784	0.976917	1.0251	0.699839	0.720625	0.603303	0.60328	0.937124	0.847197	1.20895	0.849044	0.579279	0.777182	0.735492	0.663256	0.526222	0.971622	0.0559331	0.0456107	0.0250572	0.0441048	0.0401573	0.0303151	0.0272428	0.0573922	0.0674358	0.0485392	0.0393843	0.0420563	0.0531417	0.038587	0.00543432	0.0055359	0.00530057	0.00405924	0.00437536
	0.732853	0.594523	0.41534	0.710579	1.04206	1.24041	0.975473	0.454296	0.841566	1.59614	0.80737	1.54379	0.899884	0.85641	0.775535	0.906193	0.779058	0.617636	0.6333	0.629186	1.0214	0.509845	1.01459	0.868592	0.877654	0.780479	0.724447	0.798829	0.640721	0.896584	0.0416467	0.0414369	0.0364758	0.00771059	0.0701212	0.0302116	0.0403567	0.056602	0.0393882	0.0291231	0.0345651	0.0390348	0.0466414	0.0485864	0.00493998	0.00864596	0.0056242	0.00367201	0.00360252
	0.7196	0.8171	0.629041	0.693815	1.06065	1.16317	1.08137	1.07852	0.901691	2.32056	1.05832	1.51442	1.02327	0.895388	0.887812	0.798018	0.715711	0.568263	0.669365	0.912125	0.795263	0.821086	1.09451	0.653966	0.926907	0.80783	0.659784	0.662938	0.776997	0.990564	0.0480282	0.0411004	0.0249278	0.00925813	0.0751116	0.0252883	0.025522	0.0551737	0.0504889	0.0483284	0.0362097	0.0396235	0.0624743	0.0320083	0.00480606	0.00910874	0.0049684	0.00599983	0.00472911
	0.782558	0.97889	0.222044	0.627102	1.19086	1.14907	1.11028	0.793816	0.774513	1.81813	0.989301	1.43421	1.17044	0.874011	0.868858	0.899575	0.754065	0.571907	0.590073	0.614447	0.900373	0.953791	1.10101	0.615492	0.886467	1.00846	0.869331	0.61068	0.479549	0.802392	0.0352665	0.0555996	0.0245225	0.0539792	0.0521774	0.0296613	0.0406549	0.0574498	0.0466412	0.0447261	0.0311223	0.0379439	0.0582471	0.00956284	0.00275686	0.0042	0.00543731	0.00487464	0.00447323
	0.739205	1.08803	0.785272	0.7591	1.03553	0.806432	0.912651	0.902143	1.08293	2.15118	0.873098	1.26652	0.900609	0.73369	0.88155	0.83419	0.875923	0.547284	0.688664	0.768638	1.11785	0.991591	1.12292	0.691661	0.784304	0.757776	0.839263	0.850726	0.420911	0.812956	0.0464088	0.0400779	0.0265286	0.0360031	0.0621192	0.0351905	0.0326975	0.0540791	0.0719635	0.0495656	0.0487789	0.0501283	0.0622165	0.039137	0.00332042	0.00561548	0.00337231	0.00408675	0.00436973
	0.66237	0.911144	0.4743	0.718706	0.81262	0.998962	0.792679	0.78704	0.8692	1.52758	0.912874	1.22013	0.642455	0.894976	0.901782	0.949066	0.805553	0.575907	0.642511	0.866793	1.17221	0.954923	1.18169	0.646228	0.555753	0.933322	0.865824	0.852799	0.511005	0.943614	0.054869	0.0442377	0.0276148	0.00983445	0.0360267	0.042311	0.0521069	0.0659326	0.0509834	0.0553514	0.0317403	0.0273135	0.0669153	0.0398694	0.00326205	0.00761582	0.00587699	0.00309647	0.00529536
	0.620942	0.770886	0.17049	0.695847	1.16908	1.1242	0.888215	0.873422	0.790584	2.49286	0.96779	0.703825	0.942855	0.959893	0.909629	0.988229	0.875655	0.600421	0.673346	0.708689	1.14135	0.786255	1.04009	0.687129	0.727496	0.699878	0.776746	0.726543	0.659566	0.820515	0.0570489	0.044115	0.0411211	0.0399703	0.0428708	0.0304862	0.0328489	0.0605282	0.0571007	0.0508916	0.0348108	0.0536129	0.0712347	0.0361265	0.00565651	0.00565077	0.00513623	0.00308885	0.00347273
	0.918266	0.918681	0.365541	0.89029	0.980986	0.876426	1.05788	0.515348	0.938489	1.98117	1.01351	1.41196	0.838868	0.920913	0.99406	1.03353	0.763266	0.465976	0.729257	0.854178	0.859259	0.47569	1.17563	0.820258	0.6386	1.10674	0.594304	0.812963	0.580284	0.935204	0.0528376	0.0418462	0.0272643	0.00659469	0.0368096	0.0327967	0.0291847	0.053791	0.0485798	0.0417515	0.0226629	0.0504254	0.0537158	0.0324401	0.00576281	0.00710828	0.00506785	0.00401063	0.00412063
	0.850319	0.81817	0.500759	0.773913	0.895166	1.14236	1.08562	0.524961	0.720577	1.05968	0.997907	1.0536	1.01971	0.813422	0.623551	1.03382	0.726589	0.515362	0.581623	0.677947	0.816552	0.771617	1.1526	0.571742	0.687969	0.849602	0.940997	0.936657	0.681308	0.6642	0.0457504	0.0646147	0.0229469	0.0335705	0.040222	0.0302053	0.0483242	0.0628592	0.0497685	0.0578724	0.0454008	0.0792673	0.0555244	0.0159292	0.0045854	0.00851681	0.00426745	0.00557342	0.00357293
	0.785101	1.02967	0.584098	0.697402	1.08008	0.94118	0.826855	0.997941	0.854888	0.92616	0.941195	1.42206	1.27449	1.04944	0.898826	0.875484	0.860626	0.633216	0.674453	0.834609	1.38209	0.788094	0.941087	0.682023	0.781445	0.660507	0.735649	0.667125	0.601077	1.14205	0.0504404	0.036073	0.0411276	0.0388154	0.0390907	0.0360473	0.0343024	0.071544	0.0460259	0.0447389	0.0298791	0.0456604	0.053701	0.0443321	0.00513089	0.00712378	0.00426538	0.0054481	0.00351029
	0.833679	1.03508	0.0507125	0.838845	1.08127	1.11887	1.04823	0.473519	0.817019	1.00507	0.99371	1.51277	0.986586	0.920896	0.863101	0.8352	0.642	0.563443	0.501087	0.680812	0.894873	0.875722	0.984512	0.613341	0.620536	0.87046	0.746673	0.771264	0.63699	0.87373	0.0441868	0.0369364	0.0428206	0.0457333	0.0483272	0.0296138	0.0417566	0.0647374	0.0391671	0.0475359	0.0422563	0.0673936	0.0537527	0.0401785	0.00442855	0.00494842	0.00435085	0.00361728	0.00416305
	0.878552	0.906355	0.353964	0.66892	1.134	1.09618	1.02144	0.93015	0.825329	2.27525	0.864111	1.39122	0.95876	0.958023	1.01203	0.888658	0.679687	0.550248	0.571531	0.52876	0.871066	0.702466	0.842921	0.556283	0.902468	0.718693	0.619302	0.558561	0.65118	0.926687	0.0513222	0.039792	0.0350769	0.0097408	0.0372845	0.0427193	0.0296594	0.0458403	0.0499046	0.0382534	0.0327044	0.047169	0.0507537	0.0364768	0.00435675	0.00486612	0.00514349	0.00490659	0.00418354
	0.834807	0.713987	0.17784	0.715706	1.02775	1.14473	0.875796	1.09516	0.948763	1.56259	0.911533	1.85936	0.85911	0.953321	0.648654	0.859931	0.812806	0.655582	0.754082	0.695725	0.818091	0.895904	1.11543	0.773726	0.769733	0.633596	0.570839	0.843497	0.501468	0.973972	0.0535835	0.0401857	0.029716	0.0400145	0.0417667	0.0261203	0.0362397	0.0490586	0.0498529	0.0413502	0.0369854	0.0354119	0.077493	0.0372902	0.00355384	0.00711024	0.00480634	0.00589939	0.00379981
	0.693278	0.752016	0.720553	0.82863	1.07413	1.16695	1.12511	0.973622	0.79817	2.55123	0.910738	1.57888	1.01333	0.99202	0.897657	0.939678	0.765154	0.642664	0.41245	0.713657	0.680952	0.80336	1.02638	0.621475	0.804532	0.883743	0.690622	0.703933	0.770301	0.843781	0.0406571	0.0444787	0.0377792	0.0528155	0.0328385	0.0324905	0.0454611	0.0511413	0.0469532	0.0350237	0.0501739	0.0370405	0.0513028	0.0451561	0.00440973	0.00649369	0.00492026	0.00470089	0.00408305
	0.896443	1.01126	0.389561	0.889154	1.02959	1.10993	1.09536	0.881662	0.854636	1.78863	1.08123	1.08374	1.11619	0.943841	0.7546	1.02314	0.87793	0.613194	0.701165	0.706298	1.02909	1.33981	1.27686	0.988803	0.688003	0.841809	0.66532	0.789	0.661347	0.733538	0.0565722	0.0489751	0.0260002	0.0387806	0.0405693	0.0358411	0.0452333	0.0625645	0.05484	0.0307307	0.0275633	0.0369962	0.0191444	0.0388285	0.00395056	0.00533227	0.00665927	0.00388865	0.00417603
	0.998857	0.718993	0.354458	0.684716	0.957456	1.13824	0.958645	0.774537	0.866525	1.22835	0.985871	1.23097	1.06768	1.02403	0.943898	1.04717	0.878525	0.607554	0.554432	0.739689	0.865404	0.905606	0.898985	0.743031	0.75462	0.636875	0.887423	0.609298	0.679122	0.769936	0.0465476	0.0438821	0.0349077	0.0465599	0.0608261	0.0359937	0.0330776	0.050997	0.0522472	0.0258081	0.0260875	0.0365918	0.0593026	0.028995	0.00373959	0.00444513	0.00455134	0.00564293	0.00428266
	0.745547	0.991858	0.399536	0.741926	1.04507	0.9841	0.833219	0.922229	0.832182	1.70806	1.093	1.46033	0.970994	1.02517	0.772028	0.92571	0.798204	0.626114	0.599245	0.625288	0.95274	0.917647	1.18324	0.718051	0.696314	1.07491	0.747013	0.871038	0.632177	0.958087	0.0397561	0.0398254	0.0319686	0.0367607	0.0358972	0.0287568	0.0318822	0.0423447	0.0502067	0.0460691	0.0417889	0.0487549	0.0535922	0.0367683	0.00357233	0.00991887	0.00431495	0.00354121	0.00480274
	0.733834	0.866164	0.489383	0.758715	0.89892	1.15737	1.198	1.00743	0.796075	2.82703	0.9478	1.17548	0.910136	0.91388	0.899032	1.04744	0.773401	0.53328	0.636089	0.764597	0.881869	0.71832	1.10528	0.929572	0.862999	0.823514	0.836493	0.705787	0.482866	0.748028	0.0364041	0.0389855	0.0335353	0.0348917	0.0485287	0.0284112	0.0509537	0.0424545	0.0558631	0.0382079	0.0402001	0.0532331	0.0515009	0.0414236	0.00587544	0.00439375	0.00531595	0.00388081	0.00477767
	0.879695	0.879596	0.311779	0.666661	1.04199	1.15516	0.83381	0.443858	0.774266	2.10903	1.02618	1.5365	0.984617	0.928861	0.98721	0.703627	0.690595	0.513524	0.537436	0.579587	0.801383	0.985986	0.807162	0.810257	0.690135	0.805902	0.737373	0.753584	0.503165	0.942028	0.0346766	0.0445016	0.024147	0.0394533	0.0366058	0.030061	0.0522465	0.0511886	0.0555285	0.0367015	0.0421015	0.0360591	0.0737707	0.022051	0.00419896	0.00602852	0.0042055	0.00367179	0.00499002
	0.906632	0.83996	0.0782586	0.738987	1.01537	1.15924	0.929304	0.807801	0.945203	1.37009	1.1399	1.46889	0.739311	0.937604	1.00559	1.00542	0.745334	0.540788	0.55788	0.847352	0.714454	1.02608	1.24014	0.738232	0.703904	0.549179	0.786937	0.754523	0.55216	0.731601	0.0438132	0.0332858	0.0451323	0.0445146	0.0389693	0.03872	0.0560695	0.0550148	0.0514607	0.0570524	0.0302462	0.0341653	0.0484423	0.0394326	0.00398992	0.00802284	0.00426708	0.00403437	0.00457323
	0.769718	0.795449	0.488855	0.705463	1.05801	0.600224	1.11794	0.860162	0.869025	2.19206	1.15375	1.15053	0.909603	0.880032	0.922431	0.949737	0.815301	0.51255	0.579641	0.715273	0.89705	0.913762	0.937139	0.831441	0.874828	0.770687	0.704612	0.571683	0.616825	1.09936	0.0441875	0.0559342	0.0356736	0.0398039	0.0327241	0.0328174	0.0339878	0.060328	0.0501287	0.0348206	0.0442559	0.0355695	0.0524003	0.0376514	0.00313947	0.0104114	0.00721546	0.00515497	0.00421361
	0.632633	0.764124	0.540386	0.627935	1.04049	1.00352	0.8941	0.494859	0.931902	1.14956	0.911326	1.40025	0.821294	0.840847	0.916358	0.811299	0.85045	0.558042	0.603782	0.635829	0.805728	0.997726	0.9985	0.743348	0.923136	0.81714	0.721168	0.607716	0.4358	0.702601	0.0402146	0.0431714	0.0337718	0.0605809	0.0493574	0.0262088	0.0436919	0.0388231	0.0537081	0.0675712	0.0294903	0.0395132	0.0531902	0.0230712	0.00489031	0.00553582	0.00292535	0.00294561	0.00354191
	0.9075	0.59175	0.425768	0.802204	1.01352	0.992769	0.969298	0.962564	1.00831	2.74469	0.973035	1.72958	0.797879	0.815136	1.04286	0.983697	0.749509	0.550807	0.610467	0.801716	1.02596	0.656523	1.51832	0.847337	0.814238	0.864044	0.617511	0.79911	0.478314	0.97243	0.0502696	0.0529251	0.0258754	0.0377703	0.0382071	0.030459	0.036471	0.0762702	0.0612474	0.0533704	0.0256748	0.0146045	0.0564058	0.0346164	0.00447414	0.00851085	0.00358253	0.00371747	0.00562567
	0.744592	0.960372	0.651839	0.722373	0.898011	0.993028	0.848673	0.916901	0.855317	1.74872	0.864199	1.12174	0.956103	0.875943	0.799966	0.888399	0.638201	0.588689	0.747562	0.67843	1.01373	0.912952	1.07051	0.947782	0.753769	0.58003	1.11494	0.741342	0.447031	0.701696	0.0482868	0.0413526	0.0499392	0.040917	0.0422075	0.0361932	0.041413	0.0589427	0.043083	0.0524352	0.0230568	0.0600816	0.0502671	0.0392618	0.00411212	0.00654426	0.00485875	0.00611562	0.00318992
	0.725201	0.90274	0.834747	0.696187	1.02008	1.12401	0.975845	0.886452	0.845841	1.61459	0.983959	1.4508	0.993922	0.934958	0.925603	0.925212	0.697629	0.703886	0.631432	0.626217	0.952485	0.810565	0.746629	0.957152	0.866018	0.877536	0.653538	0.807594	0.646051	0.865774	0.0395105	0.0395989	0.0303828	0.0370075	0.0332159	0.0400732	0.033572	0.0776561	0.0468412	0.0447286	0.0339036	0.0378033	0.0721153	0.0279509	0.00339099	0.00671111	0.00399752	0.0041339	0.00496913
	0.688407	1.0579	0.506603	0.835439	1.03461	0.932055	1.01048	0.786523	0.752442	1.61182	1.15465	1.56544	1.22558	0.912667	0.931905	0.884259	0.816676	0.579263	0.627535	0.73723	0.701633	0.786149	1.08145	0.863609	0.867574	0.866371	0.871459	0.907898	0.531627	0.892559	0.0358302	0.0344348	0.0333574	0.0399043	0.0449042	0.0306757	0.0365751	0.0476976	0.0449935	0.0369503	0.0181343	0.0364644	0.0404275	0.0104917	0.0052993	0.00508133	0.00481058	0.00583096	0.00365019
	0.660567	0.94334	0.309105	0.699554	1.08023	1.03811	1.25204	0.953038	0.766972	1.15641	1.1034	1.28249	1.04511	0.877005	1.10047	0.867306	0.941258	0.583085	0.377914	0.772646	0.745842	1.14913	1.11335	0.918532	0.860118	0.751279	0.75553	0.663465	0.698298	1.06171	0.0457038	0.0424108	0.0297941	0.0438048	0.0875611	0.0254887	0.0339477	0.0690059	0.0585137	0.0454837	0.0330979	0.0297946	0.0459284	0.0176712	0.00351704	0.0056	0.00520801	0.00496073	0.00312175
	0.7792	0.852567	0.789413	0.884284	0.977485	1.08677	1.14617	0.76628	0.740436	1.08783	0.896522	1.60563	1.28987	0.937446	1.10483	1.03091	0.772528	0.596632	0.57893	0.862867	0.678183	1.01555	0.854671	0.569044	0.836457	0.653893	0.749463	0.659608	0.651635	1.09379	0.0375919	0.0384773	0.0332457	0.042765	0.0726801	0.0317828	0.0456954	0.0493548	0.0523524	0.0468659	0.0294878	0.0767864	0.0527478	0.0268651	0.00431148	0.00536201	0.0044907	0.00701257	0.00513663
	0.65499	0.934744	0.319342	0.751311	1.04077	0.966068	1.12005	0.95368	0.864696	2.24934	1.03566	1.46056	0.947937	0.943105	0.899113	0.852134	0.699086	0.631963	0.605299	0.942748	0.846691	0.935414	0.91012	0.779617	0.765825	0.685691	0.815002	0.583251	0.629106	0.955612	0.0518159	0.0723187	0.0313081	0.0337877	0.0638048	0.0344654	0.0542232	0.0575195	0.0546559	0.0491313	0.0421374	0.0397346	0.054584	0.0296286	0.00415732	0.00515487	0.00471387	0.00333751	0.0038294
	0.954079	0.77197	0.626315	0.952951	1.09833	1.15884	0.88917	0.910474	0.963842	2.09112	0.927374	1.545	1.24327	1.07588	1.04516	1.0392	0.676833	0.543576	0.69857	0.831593	0.851621	1.09746	1.0064	0.758325	0.622234	0.922566	0.759117	0.638604	0.57441	0.705574	0.0394382	0.0355985	0.0190783	0.0419169	0.0292743	0.0388619	0.0461657	0.0445341	0.0348118	0.0489532	0.0320919	0.0376227	0.0665157	0.0259703	0.00509784	0.00573556	0.00451695	0.00431395	0.00288881
	0.797847	0.918783	0.804347	0.80957	0.867577	1.06593	0.813678	0.840907	0.814563	2.53197	0.862964	1.24379	0.9917	1.08153	1.03422	1.08407	0.726973	0.555526	0.649286	0.705611	0.893276	0.944826	0.88922	1.02817	0.641387	0.744201	0.589868	0.609225	0.721739	0.857756	0.0387315	0.0753333	0.0329865	0.0399746	0.0914165	0.0348006	0.0406487	0.0586049	0.0642399	0.0465532	0.0233961	0.0338646	0.0541675	0.0347392	0.0037589	0.00913946	0.00475622	0.00402682	0.00390866
	0.838869	0.896213	0.0547673	0.972074	1.07981	1.18592	1.22802	0.977413	0.811487	1.77549	0.990804	1.42692	1.28919	0.903108	0.992512	0.9434	0.900948	0.582585	0.69462	0.808754	0.776796	0.950105	1.06786	0.86321	0.775421	0.945059	0.706103	0.877731	0.559197	0.898384	0.0374913	0.0379375	0.0324251	0.0418125	0.0393471	0.0238164	0.023378	0.0444012	0.0488421	0.0515448	0.0259846	0.0545684	0.0641479	0.0308006	0.00476159	0.0071566	0.00566411	0.00398989	0.00541899
	0.662164	0.860018	0.457984	0.752386	1.09283	1.09844	1.20464	0.887218	0.91505	1.28199	1.00025	1.71512	1.19951	0.933409	0.817052	0.856405	0.750786	0.64702	0.660154	0.745299	0.819551	0.965719	1.05022	0.992158	0.968925	0.836846	0.877483	0.863588	0.516354	0.728793	0.0438279	0.0467121	0.0353696	0.0403929	0.0417608	0.0279233	0.0299446	0.0591683	0.0463596	0.0407185	0.0279043	0.047599	0.0541578	0.0319303	0.00651483	0.00881995	0.00367812	0.00576328	0.00503609
	0.795927	0.962733	0.656302	0.720871	0.946376	1.05404	0.95834	0.703946	0.794168	2.18335	0.786235	1.34756	1.39822	0.899972	0.677906	0.870965	0.880395	0.647913	0.629452	0.710574	1.21096	0.915364	0.990179	0.827827	0.954935	0.835041	0.775844	0.746088	0.557313	0.655803	0.0530393	0.0475632	0.0407532	0.0363897	0.0509399	0.0369695	0.0520597	0.0547084	0.0601234	0.0369486	0.0375189	0.0436201	0.0610821	0.0489564	0.00491495	0.00638848	0.00501586	0.00419137	0.00475254
	0.85624	0.929231	0.519458	0.702369	0.986625	1.18354	0.903792	0.927399	0.747393	1.86927	0.94382	1.08292	1.14888	0.881471	0.914671	0.858046	0.700828	0.619108	0.302171	0.745802	0.987535	1.0966	0.871442	0.878499	0.648492	0.671803	0.884174	0.69226	0.697224	0.806233	0.0166649	0.0434508	0.0370304	0.0385606	0.034789	0.0283137	0.041389	0.0428482	0.0415823	0.0263149	0.0280735	0.0411804	0.0484809	0.0113016	0.00404947	0.00544549	0.00426843	0.0032901	0.00402489
	0.771564	0.851468	0.413551	0.679355	0.90114	0.821313	0.941909	0.635605	0.77167	2.56821	0.862775	1.45627	1.25367	0.944938	0.950871	0.830238	0.805387	0.603741	0.605818	0.728264	0.967331	0.639461	0.975354	0.721709	0.950245	0.962844	0.627468	0.865112	0.592137	0.79424	0.0474133	0.0375532	0.0305518	0.0412105	0.0423601	0.0340058	0.0500151	0.0490343	0.0350268	0.0490298	0.0287469	0.0455012	0.0655893	0.0394438	0.00420676	0.00494662	0.00442141	0.0077029	0.00436136
	0.750395	0.847467	0.470853	0.683063	0.910909	1.09168	0.931418	0.957053	0.885039	0.966128	1.06254	1.56377	1.07108	0.992554	0.902377	0.907757	0.678336	0.517946	0.670653	0.789777	1.02319	0.811697	0.954804	0.663299	0.813337	1.00019	0.825003	0.763366	0.58522	0.850236	0.047697	0.0409249	0.03616	0.039886	0.0366977	0.0347842	0.0434206	0.0817776	0.0543296	0.032052	0.0368428	0.0616879	0.0498673	0.0307086	0.00477253	0.00593803	0.0043082	0.00415862	0.00472177
	0.793332	0.809348	0.0340469	0.803951	1.06892	0.982506	1.13495	0.84764	0.866016	2.09242	0.867212	1.31019	0.873781	0.900575	1.12697	0.928006	0.822498	0.660048	0.638559	0.721411	0.81321	0.981725	1.10747	0.751142	0.565187	0.916494	0.63085	0.807505	0.734066	1.15542	0.0407039	0.0366056	0.033245	0.0412739	0.0549405	0.026953	0.0395702	0.0664023	0.0506176	0.0428456	0.0427936	0.0445103	0.0461934	0.0316231	0.00628839	0.00577569	0.00479233	0.00412251	0.00471001
	0.972802	1.0698	0.381238	0.6995	0.784606	1.06468	1.19156	0.984567	0.822505	1.94513	0.881599	1.41237	0.883365	0.966488	0.929395	0.96191	0.645072	0.55246	0.330397	0.638228	0.978421	1.08216	1.16122	1.06036	0.638671	0.805522	0.892225	0.767485	0.655214	0.922497	0.045464	0.038964	0.0378284	0.0225727	0.0434883	0.0391065	0.0327757	0.0497385	0.0567977	0.0351249	0.0364315	0.0476698	0.0479878	0.0474985	0.00442279	0.00699743	0.00417077	0.00495439	0.00414375
	0.752394	0.903383	0.579178	0.877516	1.06786	1.11705	0.893193	0.791746	0.868153	2.09065	0.88122	0.832393	1.0824	0.814293	0.894056	0.894591	0.900785	0.516452	0.651275	0.679034	0.69955	1.12258	1.00811	0.701839	0.828877	0.772945	0.692707	0.841944	0.597684	0.747111	0.0330005	0.0697984	0.0323299	0.0148387	0.0263298	0.0318091	0.0329042	0.0565786	0.0456974	0.040669	0.0268386	0.0505431	0.0587393	0.0435649	0.00423028	0.00549977	0.00555694	0.00563505	0.0050552
	0.68719	0.911463	0.477979	0.771639	0.958862	1.10861	1.06035	0.803973	0.767707	2.66036	0.970725	1.44059	1.06405	0.957789	0.777753	0.97385	0.761363	0.617064	0.572882	0.883989	0.971473	0.909643	0.922655	0.869986	0.875611	0.655557	0.838903	0.871853	0.69122	0.711981	0.0385418	0.0454149	0.0369575	0.0391323	0.0380888	0.0316596	0.0393455	0.0619255	0.0600854	0.0479434	0.0450515	0.0409527	0.0532943	0.0313332	0.00497757	0.00293915	0.00374329	0.0047308	0.00433272
	0.919161	0.844196	0.442954	0.668598	0.949943	1.02112	0.95662	1.01555	0.785351	1.8344	0.840679	1.1761	0.919642	0.87477	0.83009	0.959051	0.728567	0.603811	0.585557	0.630627	1.00742	0.797677	0.938107	0.713389	0.826839	0.757193	0.885282	0.560391	0.613796	0.876114	0.0379645	0.0386973	0.030976	0.0468696	0.0314977	0.0329934	0.0436914	0.0507261	0.0629585	0.0328148	0.032857	0.0296073	0.049773	0.0402112	0.00489661	0.00479774	0.00476866	0.00533247	0.00329722
	0.850526	0.991373	0.35066	0.755405	1.13765	1.02939	0.842714	0.7062	0.866088	1.86091	0.839535	1.38615	1.04744	0.857067	0.955607	0.990637	0.690843	0.582109	0.636276	0.762957	0.744785	0.854639	0.158677	0.836099	0.745363	0.700068	0.637621	0.857958	0.583254	1.233	0.0403947	0.0496992	0.0356712	0.0368386	0.0337763	0.029972	0.0590653	0.0457664	0.0549747	0.0523499	0.0393978	0.0688652	0.0533911	0.0468477	0.00571773	0.00457412	0.00478047	0.00525796	0.00303742
	0.686455	0.784566	0.525882	0.723061	0.969404	1.09455	0.850949	0.581179	0.733018	1.34013	1.1341	1.48021	0.793726	0.875847	0.802437	1.02824	0.727196	0.617779	0.649629	0.664122	1.08777	0.985965	1.26172	0.843443	0.939331	0.70034	0.621133	0.946408	0.754056	1.02463	0.0367415	0.0461727	0.0352632	0.0441903	0.0423436	0.0314899	0.0373823	0.0483717	0.0665191	0.0406788	0.0303558	0.0402439	0.0562485	0.0366808	0.00390065	0.00577827	0.00309173	0.00458799	0.00331617
	0.818911	1.02196	0.709539	0.850201	1.04966	1.10729	1.01275	0.966954	0.760183	2.4624	1.13288	1.77477	1.20489	1.07255	0.983002	0.947652	0.649868	0.54966	0.611355	0.711543	0.79593	0.899559	1.02708	0.806005	0.794341	1.0072	0.799439	0.518081	0.493276	0.941404	0.0492466	0.0363138	0.0324451	0.0419863	0.066871	0.0344147	0.0443265	0.061531	0.046138	0.038015	0.0344442	0.0509326	0.0625563	0.0444747	0.0038971	0.00608032	0.00563063	0.00411184	0.00413057
	0.91332	0.915406	0.401332	0.936027	0.964847	1.00089	0.98661	0.662291	0.881646	1.52358	0.981873	1.56239	1.16738	0.810137	0.915843	0.870045	0.736092	0.608129	0.612582	0.821852	1.06425	0.963826	1.0283	0.811863	0.895257	0.761043	0.635742	0.873803	0.670209	1.07388	0.0389467	0.0424775	0.0392305	0.0506344	0.0563447	0.0256107	0.0310219	0.0669251	0.0701805	0.0477716	0.0314036	0.0665688	0.0648984	0.0257513	0.00396162	0.00478597	0.00439535	0.00455454	0.00301046
	0.706717	1.0467	0.747906	0.691565	1.0386	1.1827	0.819853	0.870506	0.859378	2.41051	1.07305	1.32853	1.06755	0.909106	1.14853	0.794006	0.841615	0.601523	0.305346	0.672777	0.749413	0.920922	1.02589	0.753365	0.560163	0.809894	0.808961	0.688376	0.608871	0.954335	0.0393914	0.039079	0.0311354	0.0359374	0.0497356	0.0365405	0.0284959	0.05337	0.0546515	0.0527835	0.0291802	0.0432595	0.0534239	0.040251	0.00483322	0.00698469	0.00376394	0.00454075	0.00311376
	0.768602	0.691245	0.550677	0.682268	1.12328	1.19654	1.2811	1.01891	1.00327	2.32168	0.974633	1.23963	1.05142	0.996484	0.965177	0.95052	0.802664	0.506206	0.638125	0.564344	0.881489	1.0671	1.02947	0.818937	0.807419	0.871481	0.734757	0.821058	0.626106	0.656013	0.0588171	0.0627434	0.0351901	0.0375728	0.0360503	0.0315589	0.0342149	0.0531441	0.0559991	0.0338983	0.0257249	0.052634	0.0469991	0.0353519	0.00367149	0.00496813	0.00525065	0.0062308	0.00342658
	0.874406	0.801785	0.412286	0.676489	1.01595	1.09963	1.00855	0.869825	0.758556	2.21939	1.03721	1.56475	1.42634	0.911712	0.937896	0.844294	0.808131	0.606385	0.648336	0.760169	0.689212	0.667379	0.968215	1.03897	0.693641	0.670295	0.629931	0.984716	0.516591	0.968818	0.0419137	0.053223	0.0327243	0.0408296	0.0388719	0.0279658	0.0355201	0.0455928	0.0608861	0.0587872	0.029031	0.0402659	0.0510238	0.011065	0.00399399	0.00572902	0.00388809	0.00344898	0.00371463
	0.753328	0.687401	0.52445	0.944625	1.11156	0.959952	0.827352	0.783137	0.836474	1.15153	1.04994	1.29567	1.2672	0.869579	1.03307	0.779831	0.802312	0.703043	0.47683	0.607496	0.921174	1.02682	0.893781	0.693539	0.87995	0.631479	0.569326	0.640062	0.585352	1.15296	0.041943	0.0379236	0.0400591	0.0489667	0.0381987	0.0409678	0.0446502	0.0532683	0.0460891	0.0584059	0.0383953	0.0389873	0.0554317	0.0369494	0.00373189	0.00701813	0.00383142	0.00590268	0.00440748
	0.771228	1.04422	0.38131	0.745254	1.19725	1.04454	0.83784	0.938564	0.917124	1.97201	1.11189	1.50177	1.10162	0.839649	1.00666	0.962953	0.825043	0.717094	0.534961	0.718032	0.728319	0.651188	0.910622	0.925262	0.905471	0.617736	0.514066	0.948869	0.576093	1.17936	0.0362643	0.287231	0.0489906	0.0437496	0.0310737	0.0439717	0.0349649	0.0509926	0.0503887	0.041094	0.0427434	0.041909	0.055399	0.033884	0.00417125	0.00488342	0.00289323	0.00589847	0.00364013
	1.10066	0.991334	0.342896	0.868644	0.902856	1.11873	1.05864	0.808204	0.885435	1.54607	0.831961	1.17581	1.24987	0.918202	0.949473	0.728733	0.82285	0.709023	0.561026	0.752952	0.857203	0.814948	1.00955	0.822268	0.69128	1.24011	0.559343	0.791498	0.527395	0.995411	0.0388423	0.0302449	0.0397447	0.0481607	0.0369646	0.024346	0.0520306	0.0528204	0.0458726	0.0330284	0.0314796	0.0433776	0.0556508	0.0340799	0.004053	0.00486243	0.00470332	0.0051441	0.00424183
	0.851431	1.02217	1.06046	0.886007	0.961699	1.23887	0.958878	1.00874	0.67101	2.20037	1.00562	1.43212	1.17894	0.818748	0.930545	0.962365	0.770769	0.61324	0.703969	0.963216	0.717188	0.878747	1.04705	0.804305	0.680666	0.650022	0.732501	0.929588	0.460584	1.28053	0.0320137	0.0330817	0.0319964	0.0372394	0.139274	0.0427722	0.046438	0.0473717	0.0480021	0.0590278	0.0252735	0.0514504	0.0423012	0.0420369	0.0046673	0.00467811	0.00401963	0.00563914	0.00484921
	1.01875	0.863843	0.494174	0.636749	0.940621	0.963059	0.879516	1.01662	0.933533	2.62545	0.924269	1.16357	1.14208	0.948081	0.894108	0.865985	0.787726	0.594695	0.567763	0.593295	0.965581	0.963639	0.84159	1.03544	0.95646	0.739466	0.74446	0.759206	0.621215	0.892003	0.0339539	0.0344163	0.0306803	0.0417316	0.0388935	0.0305457	0.0319106	0.0434935	0.0468952	0.0491047	0.0467336	0.0544991	0.0498389	0.0453429	0.00376845	0.00535035	0.0040953	0.00440925	0.00544582
	0.780797	0.920356	0.398544	0.799356	1.00117	1.00952	0.965919	0.95861	0.777613	1.98661	0.872621	1.55064	0.949539	0.97624	1.0216	0.966013	0.670188	0.54259	0.314715	0.751015	0.944482	0.906559	1.0348	0.882649	0.963609	0.742754	0.640686	0.783448	0.498014	0.896966	0.0525504	0.0534438	0.0269616	0.0487481	0.0317473	0.036106	0.0410602	0.0573268	0.0566419	0.0385663	0.0298715	0.0427473	0.0571941	0.0386389	0.00381614	0.00422795	0.00492061	0.0055269	0.0042759
	1.03251	0.926856	0.906643	0.783632	1.02795	1.19154	1.16923	0.666628	0.865051	1.64696	1.11064	1.47464	1.11364	0.893488	0.928207	0.975279	0.710496	0.681527	0.534399	0.665526	1.39948	0.860497	1.20226	0.738249	0.894817	0.929992	0.681066	0.627335	0.497322	0.871742	0.0436268	0.0300918	0.0357512	0.044167	0.0657455	0.0347376	0.0427386	0.0496828	0.0489493	0.0460368	0.0392607	0.052347	0.0649776	0.00947188	0.00416356	0.00681086	0.00566046	0.00314481	0.00430743
	0.803622	0.960577	0.92844	0.831118	1.20634	1.05892	0.914406	0.934262	0.81553	2.93314	0.869451	1.16179	0.910105	0.897408	0.971123	0.876704	0.790123	0.508322	0.619234	0.80826	1.30473	0.867396	0.988363	0.636431	0.883606	0.549078	0.752653	0.79345	0.47738	0.9612	0.0457916	0.0363289	0.0401702	0.0479376	0.027601	0.0312297	0.0362531	0.0512341	0.0366654	0.0409435	0.0425297	0.0588089	0.0575099	0.0313049	0.0033249	0.00570695	0.00491111	0.00480256	0.00414751
	0.742172	1.06896	0.361042	0.805679	1.14894	1.16403	0.85492	1.00015	0.895195	1.91378	1.15319	1.6675	1.23438	1.00286	1.09988	1.0122	0.639406	0.529803	0.63514	0.698024	0.855233	0.916941	0.723855	0.906661	0.859869	0.863363	0.64541	0.640971	0.749246	0.73872	0.0470499	0.0475856	0.0357229	0.0427002	0.0490679	0.0309816	0.0437804	0.0522369	0.0764133	0.0469644	0.0348966	0.0442794	0.0387869	0.0368851	0.00596635	0.00530691	0.00579933	0.00427102	0.00459515
	0.862261	0.954357	0.590503	0.912262	0.977128	1.01921	1.13593	0.984144	0.851921	2.2322	1.09324	1.66204	1.14308	0.942094	1.05902	0.826843	0.88228	0.48709	0.56869	0.634718	0.838921	0.688997	0.864968	0.724321	0.821467	0.755855	0.660414	0.825901	0.540534	0.873103	0.0439296	0.0506484	0.0349233	0.0366995	0.0563971	0.0302107	0.0362952	0.0845274	0.0503086	0.0493523	0.0387146	0.0514444	0.0625329	0.0368171	0.00436389	0.00475698	0.00472118	0.00378248	0.00456725
	0.767837	0.990718	0.463145	0.801824	0.946566	1.04223	0.971067	0.822008	0.788261	1.84673	0.923476	1.16688	0.98985	0.887989	1.05143	0.911506	0.650683	0.652225	0.702956	0.714298	0.878556	0.862081	1.10652	0.780212	0.841188	0.707178	0.723437	0.669284	0.706582	0.945864	0.0388303	0.0351985	0.033395	0.0480035	0.0502112	0.0345375	0.0417389	0.0419212	0.0659312	0.028256	0.0252241	0.047557	0.0685399	0.0371976	0.0042016	0.00464554	0.00371656	0.0034898	0.00505108
	0.722642	0.992249	0.345392	0.704276	1.14221	1.0515	1.10506	0.759558	0.977613	1.74701	1.11363	1.24298	1.50104	1.04647	0.90922	0.887203	0.756292	0.645341	0.269548	0.790542	1.1055	0.918874	0.927707	1.0741	0.855506	0.963833	0.861114	0.833727	0.500982	0.956916	0.0409273	0.045805	0.0351131	0.0372333	0.05101	0.0276853	0.0394708	0.0461249	0.0570859	0.0464227	0.0479827	0.0508337	0.0534799	0.0411401	0.00406373	0.00657048	0.00480271	0.00507174	0.00429306
	0.730231	0.809176	0.711415	0.735159	1.05076	0.993218	1.28726	0.726961	0.923702	1.20046	0.991283	1.46174	1.37597	0.801674	1.03943	1.00395	0.713858	0.47689	0.541106	0.820518	0.97451	1.08988	1.02457	0.769724	0.794345	0.627002	0.703732	0.72535	0.681476	1.0194	0.0449335	0.0451564	0.0297368	0.0371087	0.0507651	0.0324412	0.0521068	0.0665594	0.0463102	0.0500058	0.0304412	0.0539829	0.0693601	0.0449083	0.00444103	0.00526785	0.00567322	0.00611119	0.00498689
	0.727325	0.907326	0.569156	0.891537	1.02772	1.10044	0.879821	0.87444	0.77301	2.85571	0.903199	1.57569	1.03475	0.705144	1.03726	0.962594	0.695192	0.593446	0.750969	0.72001	0.880094	0.733893	0.972676	0.91494	0.607457	0.729655	0.778127	0.795923	0.55516	1.10231	0.0380949	0.0356287	0.0417988	0.0384413	0.0445406	0.0324457	0.0333793	0.0643297	0.0490271	0.0430101	0.0276554	0.04685	0.0791724	0.0440361	0.00602767	0.00412825	0.00469045	0.00369423	0.00326003
	0.696529	0.893553	0.46795	0.653946	1.09252	1.03556	0.95311	0.640815	0.793195	1.008	0.869327	1.44615	1.1966	0.924107	1.17251	0.954527	0.798457	0.615111	0.615242	0.819379	0.972825	0.86836	1.23978	0.715897	0.853018	0.82158	0.696625	0.854651	0.501053	0.725819	0.0397487	0.0627434	0.0356455	0.0373675	0.0563261	0.0325474	0.0425175	0.0524291	0.0606373	0.0511941	0.0304967	0.039687	0.0564758	0.0443373	0.00376793	0.00422523	0.00407332	0.00426624	0.00334185
	0.994611	0.899522	0.4847	0.827816	1.20596	1.01441	1.04828	0.944691	0.831409	2.48391	0.841751	1.26532	0.961766	0.815406	0.850434	0.808668	0.715619	0.517156	0.667715	0.738101	0.769195	0.99089	1.10023	0.960203	0.674546	0.713194	0.836827	0.941883	0.728439	0.858391	0.0511309	0.0332564	0.0437224	0.0426957	0.0611859	0.0314888	0.0422903	0.0663271	0.0481827	0.0401672	0.0286444	0.0459336	0.0503891	0.0344652	0.00403916	0.00492039	0.00498104	0.00500565	0.00409492
	0.974656	0.973039	0.463887	0.790103	1.02348	0.759196	1.06317	0.597946	0.8932	1.07387	0.948258	1.37698	1.33761	0.955849	0.927216	0.932147	0.719967	0.52258	0.574588	0.652521	1.1499	1.11091	0.84052	0.762949	0.966244	0.953716	0.725738	0.473435	0.53224	1.01996	0.0382117	0.050391	0.0353345	0.0392072	0.0531364	0.0328592	0.04451	0.0498892	0.0558825	0.0343448	0.0406193	0.0662641	0.0674092	0.0315949	0.00425781	0.00421104	0.00316737	0.00360915	0.00491436
	0.774474	0.556969	0.503829	0.860064	0.98194	1.07111	0.828919	0.806807	1.05375	2.8747	0.910282	1.43209	1.2919	0.940859	0.785192	1.02089	0.689757	0.538052	0.583271	0.668031	0.882242	0.719452	1.26146	0.661918	0.618107	0.796892	0.710173	0.580206	0.527408	1.0438	0.0110669	0.0406402	0.0332997	0.0354574	0.114769	0.0396549	0.032806	0.0480766	0.0573859	0.0376339	0.0312988	0.0324873	0.0483169	0.0106955	0.00466877	0.00660572	0.00400453	0.00621249	0.0035495
	0.930879	0.937108	0.332436	0.809979	1.08327	0.955514	0.943751	0.885662	0.804724	0.987433	0.957918	1.45645	1.25931	0.889051	1.01029	0.858924	0.722457	0.565951	0.681265	0.878884	0.946203	0.865188	1.06834	0.859145	0.836546	0.686695	0.626494	0.767591	0.579934	0.76235	0.035273	0.0339606	0.0263882	0.0365339	0.0416751	0.045525	0.0426872	0.0569376	0.056223	0.0408463	0.0255741	0.0520288	0.054359	0.0504611	0.00506926	0.00538439	0.0034289	0.00434485	0.00376619
	1.02387	0.648419	0.590264	0.984237	1.15885	1.01367	0.88955	0.96799	0.843359	2.20836	0.977779	1.46245	1.41469	0.784663	0.939471	0.898864	0.839921	0.665083	0.675342	0.571537	1.20473	1.0334	0.951901	0.961769	0.844511	0.760539	0.629309	0.930105	0.592864	0.833011	0.0344557	0.0416125	0.0313318	0.018323	0.0415815	0.0232895	0.0372923	0.0699784	0.0761925	0.0383222	0.0360117	0.0429229	0.0610324	0.0341203	0.00397684	0.00472677	0.0068055	0.00422382	0.00475573
	0.805237	1.05252	0.400518	0.917748	1.0103	1.06201	0.785126	0.877387	0.832449	2.74303	1.03541	1.42706	1.20967	0.862691	0.821163	0.869762	0.798631	0.632115	0.240403	0.722423	1.12973	0.60067	0.797135	0.721538	0.903356	0.797472	0.576787	0.973901	0.585094	0.910397	0.0447001	0.037352	0.0313591	0.0318947	0.0463935	0.0357009	0.0412026	0.0821598	0.05198	0.0442205	0.0265075	0.0543764	0.0596607	0.00708711	0.00395635	0.00770787	0.00400847	0.00427904	0.00379064
	0.849468	0.974211	0.495788	0.967477	1.05695	0.795066	0.857064	1.03469	0.855401	2.57976	0.986804	1.4143	1.17615	0.874531	0.985745	0.778361	0.691899	0.626523	0.771509	0.837638	1.22736	0.887825	1.04948	0.863335	0.709747	0.732534	0.991236	0.806179	0.443145	0.783617	0.0398262	0.0577825	0.0358451	0.0350682	0.0244526	0.0366601	0.0438464	0.0518723	0.0505034	0.0344716	0.0405345	0.0481329	0.057906	0.0413658	0.00558801	0.00725706	0.00445807	0.00591155	0.00551365
	0.879368	0.916809	0.667054	0.680618	1.01184	0.999836	0.892277	0.939712	0.759134	2.52209	0.975807	1.34764	1.08548	1.0754	0.86548	0.831361	0.77186	0.696592	0.588329	0.807558	0.780448	0.964576	0.849599	0.805381	0.945161	0.818774	0.674913	0.734287	0.632871	0.812587	0.0519596	0.0546836	0.0306225	0.0235545	0.0280959	0.0311227	0.0418061	0.0383891	0.0477116	0.0492395	0.0303226	0.0440864	0.0550492	0.047336	0.00546667	0.00630252	0.00454461	0.00574479	0.00494033
	0.857092	1.0375	0.506775	0.723942	0.914704	1.04585	0.968941	0.984377	1.02699	2.38626	0.912451	1.71481	1.06262	1.03026	0.854737	0.781022	0.667108	0.484212	0.727575	0.64398	0.911371	0.955514	0.879666	0.866896	0.845311	0.894516	0.834918	0.66759	0.592585	0.80506	0.0364848	0.049393	0.0263773	0.0397763	0.046668	0.0433844	0.0408213	0.0574543	0.0392704	0.0265996	0.0423076	0.0510343	0.0520348	0.0490023	0.00344249	0.00547872	0.00398699	0.00494749	0.0043407
	0.889689	0.737847	0.356108	0.93224	0.981922	1.11011	1.09195	0.879568	0.906599	2.11842	0.803841	1.227	0.918156	0.971576	0.844089	0.93327	0.884996	0.593391	0.555271	0.695197	0.957098	0.883682	1.06546	0.858437	0.759198	0.536676	0.855528	0.67003	0.616269	1.0107	0.0289694	0.035171	0.0320818	0.0166966	0.0419617	0.0366087	0.0394733	0.0450081	0.0587974	0.0349865	0.0249451	0.0512226	0.0453698	0.0355929	0.00401807	0.00807731	0.00432717	0.0043907	0.00443308
	0.793869	1.05701	0.561215	0.865739	1.10232	1.15132	0.989506	0.796456	0.881006	1.29848	0.864833	1.17287	1.12002	0.897383	0.765379	0.947391	0.969461	0.587667	0.264247	0.605581	0.644452	0.658017	0.928864	0.772593	0.706625	0.763732	0.510709	0.779003	0.567051	0.898418	0.0408348	0.0500281	0.0399227	0.0220143	0.0418098	0.0299027	0.037077	0.027922	0.0517064	0.0413983	0.0346044	0.0443672	0.0377807	0.0324209	0.00425099	0.00697139	0.00455436	0.00488371	0.00363501
	0.794318	1.01105	0.74109	0.817924	0.983073	0.94081	0.928	0.802	0.850596	1.75596	1.07923	1.49575	1.18102	1.0031	0.956996	0.776322	1.05174	0.446228	0.574049	0.78006	0.677531	0.904821	1.04541	0.90996	0.652625	0.682508	0.782478	0.826328	0.426521	0.898815	0.0374879	0.0431252	0.0399472	0.027705	0.0240027	0.0321714	0.0331606	0.0466362	0.0606802	0.0389564	0.0394172	0.0536658	0.0458001	0.0370226	0.0038154	0.0056619	0.00557442	0.00494432	0.00259017
	0.735457	0.963073	0.470469	0.949243	1.10406	1.1441	1.08649	0.975508	0.786128	1.19083	0.983513	1.25267	1.20454	0.944089	1.12285	0.91346	0.777962	0.571127	0.715119	0.598836	1.14387	0.624268	1.26021	0.914469	0.876051	0.627796	0.718517	0.687134	0.408966	0.97997	0.0384198	0.0611052	0.0312252	0.0291663	0.0417108	0.0358734	0.0552617	0.0588224	0.0677936	0.0445958	0.0427422	0.0519069	0.052694	0.0248913	0.00373329	0.00454728	0.00568843	0.00432494	0.00331111
	1.03079	1.02174	0.987072	0.720438	1.08969	1.1129	1.1255	0.968486	0.87152	1.92547	0.942352	1.38679	1.01445	0.844127	1.10006	0.820052	0.823689	0.678054	0.684678	0.673712	0.884121	0.682417	1.0239	0.782427	0.650813	0.667562	0.625912	0.761828	0.574594	1.00289	0.0468831	0.0692008	0.0306838	0.0427338	0.0285111	0.0396599	0.0341435	0.0581809	0.0611943	0.0404758	0.0377271	0.0385978	0.0591831	0.0280141	0.00592155	0.00506452	0.00412307	0.00503732	0.00311634
	0.804831	0.906464	0.741704	0.730004	1.06568	1.04324	1.09102	0.907208	0.91753	2.1426	0.921986	1.58205	1.22507	0.972394	0.939795	1.06064	0.693547	0.590223	0.65178	0.713973	0.715592	0.857293	0.728781	0.710817	0.840712	0.660534	0.573643	0.882027	0.603558	1.07135	0.04156	0.0337012	0.0317036	0.0514764	0.049651	0.0402144	0.0301106	0.0231144	0.0461481	0.0410171	0.0356235	0.0351818	0.0558872	0.0361274	0.00394403	0.00556161	0.00502082	0.00389831	0.00415085
	0.832935	0.806271	0.968624	0.749048	0.754715	1.23548	0.993778	0.904147	0.898891	1.16422	1.14918	1.85466	1.0676	0.686114	1.04703	0.952709	0.728049	0.636013	0.672291	0.821198	1.11429	1.01426	1.13401	0.815343	0.858906	0.682476	0.765771	0.552046	0.580302	0.598739	0.0412471	0.0555235	0.0384192	0.0237662	0.0771431	0.0365474	0.0435211	0.0714136	0.0644488	0.0442575	0.0319405	0.0432771	0.0441872	0.0447299	0.00461708	0.00580236	0.0038369	0.00459714	0.00283625
	0.918378	1.04102	0.534628	0.707973	1.05976	0.743861	1.16745	0.991762	0.969084	1.11459	0.932711	1.96351	1.25573	0.833196	1.04623	0.739979	0.828784	0.641973	0.687772	0.745267	0.856069	1.02611	1.11662	0.984144	0.68465	0.7645	0.908413	0.583466	0.563553	0.723464	0.0482431	0.0584673	0.0415225	0.0363006	0.0441939	0.0318926	0.0270963	0.0573199	0.0567507	0.053489	0.0389783	0.0340003	0.0555035	0.0419375	0.0055051	0.0045015	0.00518343	0.00494771	0.00401628
	0.856675	0.892467	1.12474	0.916983	1.17009	1.20327	0.927912	0.859595	0.853641	2.32982	1.15355	1.54575	0.959185	0.889309	1.05432	1.0091	0.80334	0.559778	0.617176	0.692421	0.876403	0.935088	1.07652	0.763144	0.851154	0.670893	0.604919	0.731116	0.467641	0.815134	0.0446167	0.0344693	0.0343065	0.0147146	0.0296878	0.0284729	0.0320233	0.0576708	0.0743473	0.0500173	0.0269682	0.0414295	0.0612703	0.0355297	0.00582672	0.00471031	0.00439697	0.00582801	0.00511077
	0.742272	1.0498	0.679821	0.684854	1.15563	1.07286	0.740841	0.988591	0.70143	1.99369	1.09115	1.53304	0.9802	0.929292	0.980827	0.903674	0.808835	0.635865	0.649244	0.770261	1.19635	0.558007	1.09737	0.966647	0.916357	0.759118	0.648844	0.829326	0.474178	1.04867	0.0451782	0.0710735	0.0412354	0.0448712	0.0577602	0.0353252	0.0365838	0.0436775	0.0481681	0.0517016	0.0436854	0.0450644	0.0608148	0.00788585	0.00368637	0.00354083	0.00501395	0.00414178	0.00638587
	1.05533	0.713924	0.401519	0.996878	1.14617	1.04265	1.01806	0.889223	0.833062	2.0406	0.926647	1.42428	1.26914	0.916965	0.999823	0.842003	0.932947	0.529478	0.627433	0.747195	0.935272	0.904807	0.859781	0.637513	0.855821	0.713376	0.627054	0.874617	0.605027	0.998879	0.0387646	0.061959	0.0432181	0.0261216	0.0440961	0.0407109	0.0393205	0.0212268	0.062901	0.0455282	0.0412919	0.0253608	0.0492532	0.0495963	0.00454493	0.00559655	0.00353941	0.00279144	0.00414309
	1.00417	1.00452	0.555312	0.984056	0.999628	1.14985	0.934697	0.969552	0.869035	2.6115	1.04032	1.55067	0.953089	1.01474	1.06516	0.987344	0.84299	0.589107	0.665202	0.505623	0.832516	0.727592	1.05181	0.856053	0.687635	1.03595	0.800192	0.475172	0.674388	0.949896	0.0484975	0.0375932	0.0300475	0.040584	0.0466204	0.0368972	0.0343751	0.0375216	0.0641232	0.0406106	0.0286599	0.0433213	0.0454289	0.0429543	0.00512096	0.00485513	0.00588026	0.00527291	0.00465512
	0.798903	0.919461	0.260422	0.756858	0.995912	1.18078	1.19014	0.837817	0.691479	2.54186	1.13612	1.59458	0.90073	0.781827	1.08924	0.88634	0.922356	0.627081	0.465969	0.600349	0.805267	0.844885	0.913724	0.865931	0.839233	0.611205	0.589642	0.826402	0.507019	0.96447	0.0413557	0.0397611	0.034867	0.041669	0.0476238	0.0344633	0.0366754	0.0422636	0.0469865	0.045849	0.0307627	0.0402991	0.0571174	0.0230879	0.00471106	0.00496393	0.00466517	0.00498406	0.00456909
	0.885444	1.10402	0.323556	0.879954	1.07966	1.08295	1.04682	1.08819	0.941218	0.981317	1.16106	1.60058	0.963585	0.964418	1.14309	0.895457	0.766543	0.51946	0.583613	0.653664	0.848394	0.744455	0.939828	0.915306	0.898946	0.71932	0.634485	0.687434	0.594251	0.974331	0.0449669	0.0706903	0.0429473	0.0424182	0.0536788	0.0382845	0.0326634	0.0556446	0.0497637	0.0261201	0.0274307	0.0502573	0.0559903	0.00677567	0.00419815	0.00596876	0.00502245	0.00559594	0.00520616
	0.810451	0.820642	0.543965	0.795436	0.990778	0.892581	0.795723	0.909666	1.04682	2.86518	1.03941	1.68923	1.02968	0.897412	0.909773	0.862176	0.832075	0.659761	0.410821	0.719126	0.750071	0.918327	1.094	0.735772	0.847947	0.742302	0.69682	0.811032	0.558138	0.848407	0.0402544	0.0433105	0.0496989	0.0388964	0.033611	0.0295712	0.0394118	0.0595712	0.0655053	0.0304605	0.0318755	0.0448098	0.0431489	0.0396639	0.00523111	0.00555521	0.00411253	0.00462776	0.00478906
	0.812422	0.634412	0.443299	0.753487	1.08016	0.848849	0.971801	0.986044	0.897292	1.396	0.940727	1.45439	0.949839	0.828501	1.13593	1.04453	0.846951	0.66703	0.753798	0.823429	1.06391	0.953233	1.04808	0.858816	0.610772	0.855206	0.724719	0.603759	0.486146	1.30968	0.0421543	0.0446296	0.0348259	0.0503406	0.0321078	0.0321784	0.0394138	0.0487338	0.0515075	0.0516242	0.0343525	0.0473493	0.0670917	0.0287627	0.00422403	0.00445306	0.00613436	0.00431428	0.00462614
	0.765735	1.0338	0.458598	0.778258	0.909033	1.03229	1.09037	0.84652	0.78851	1.78453	0.871515	1.27811	1.2822	0.982149	0.886216	0.951105	0.726302	0.617564	0.591058	0.656536	0.850478	0.995126	0.744244	0.942751	0.676351	0.721608	0.739279	0.775296	0.596813	1.21881	0.047371	0.035998	0.036067	0.0434783	0.0363226	0.0338624	0.0603074	0.0406789	0.0562534	0.0415134	0.0247686	0.0411071	0.0714371	0.0354913	0.00481841	0.00648945	0.00375759	0.00507242	0.00414264
	1.10503	1.0534	0.423585	0.708148	1.06622	1.0385	0.961783	1.01373	1.04103	1.57522	0.803776	1.30388	1.2034	0.960793	1.02306	0.844201	0.861452	0.571938	0.604073	0.703135	0.927954	0.659183	1.3053	0.722124	0.597505	0.916844	0.969717	0.707149	0.603256	0.758368	0.0339585	0.0472807	0.0417867	0.0391059	0.0379064	0.0314504	0.0666275	0.0444344	0.0451913	0.0416475	0.0413493	0.0157146	0.0499313	0.0335918	0.00503037	0.00608967	0.00516824	0.0055099	0.00454184
	0.899151	0.967826	0.76645	0.675592	0.987994	1.12281	0.880341	0.940099	0.932958	1.0636	0.896657	1.8212	1.06999	1.10675	0.965302	0.980878	0.766488	0.498088	0.670859	0.930751	0.90014	1.01946	1.15335	0.626071	0.82404	0.640254	0.682914	0.737301	0.586897	0.682831	0.0429006	0.0386772	0.0303383	0.0400546	0.0798611	0.0409658	0.0300716	0.0570834	0.0615861	0.0369304	0.0447145	0.035534	0.070586	0.0309777	0.005937	0.0069921	0.00641077	0.00386639	0.00443751
	0.939014	1.02636	0.436576	0.88519	0.997132	1.09797	1.02402	0.771178	0.728383	2.27126	1.07996	1.69812	1.61066	1.06988	0.897125	0.778197	0.699538	0.474707	0.825144	0.718017	1.11655	0.833489	0.967677	0.908844	0.931753	0.92351	0.76964	0.501093	0.546743	0.92939	0.0421075	0.0387096	0.042267	0.0461341	0.0299573	0.0338758	0.0580767	0.0491159	0.0630753	0.0420129	0.0258676	0.045399	0.0263642	0.00865276	0.00343007	0.00565768	0.00494668	0.00519356	0.00453598
	0.827349	0.536045	0.563364	0.956584	0.919259	1.04901	1.19365	0.958479	0.708982	2.48818	1.09978	1.8072	1.11683	0.919276	0.951317	0.953998	0.865168	0.642536	0.176416	0.781424	1.19899	0.831534	0.987517	0.696519	0.729784	0.828628	0.827168	0.645519	0.549434	0.73547	0.0508937	0.0403221	0.0423584	0.0360405	0.0399651	0.0339203	0.04997	0.0738133	0.0769932	0.0436393	0.0249923	0.0466221	0.0674582	0.039158	0.00378947	0.00569715	0.00430169	0.00545774	0.00348603
	0.867511	0.933933	0.425104	0.878018	1.02099	1.16799	0.835545	0.932208	1.00071	2.35679	1.02373	1.2133	1.08751	0.938004	1.16372	0.72602	0.698651	0.741407	0.695289	0.734117	1.209	0.808733	0.897136	0.86321	0.682955	0.993439	0.849798	0.832902	0.627098	0.983978	0.0382305	0.0382994	0.0401801	0.0329066	0.0382862	0.040337	0.0455438	0.0653662	0.0681351	0.0349402	0.0299653	0.0356749	0.0595914	0.00768515	0.00375109	0.00515665	0.00591103	0.00388557	0.00431044
	0.824014	0.926108	0.418934	0.804424	1.06197	1.08874	1.08948	0.867484	0.91409	2.83338	1.01159	1.26558	1.02691	0.981884	0.942827	0.906092	0.760254	0.571533	0.592903	0.6836	0.83039	0.876331	1.00156	0.809745	0.834818	0.709414	0.643878	0.809756	0.540153	0.717622	0.0354534	0.0454478	0.0346528	0.0325039	0.032885	0.0339423	0.0560978	0.0671933	0.0718239	0.045371	0.0302866	0.0491871	0.0391197	0.0408158	0.00395701	0.00572374	0.00410959	0.00532718	0.0032445
	0.738738	0.914583	0.261475	1.04951	0.858398	1.23408	0.849957	0.898707	0.752387	2.09079	0.87856	1.35556	1.05954	1.01515	1.15024	0.809703	0.68697	0.753674	0.580523	0.74682	0.824936	1.09487	1.20924	0.956896	0.852655	0.720101	0.692433	0.698755	0.722268	0.832244	0.0364616	0.0631563	0.0408073	0.0375228	0.04265	0.03633	0.0323455	0.0499296	0.0580614	0.0482613	0.0355641	0.012311	0.0496753	0.0319654	0.00394872	0.0053177	0.00509843	0.00475294	0.00399983
	0.794638	0.900088	0.230712	0.945304	1.05064	0.972356	1.0632	1.07703	0.947398	2.106	0.878712	1.36161	1.24336	1.02471	1.13703	0.989373	0.698945	0.734	0.719434	0.610514	0.757361	1.02881	0.887189	0.771339	0.804223	0.909736	0.806806	0.817925	0.518976	0.760936	0.042785	0.0670383	0.0314322	0.0401398	0.0336465	0.0343425	0.0428852	0.043169	0.054223	0.0459269	0.0292515	0.0391284	0.0540575	0.032985	0.00284742	0.00449331	0.0034377	0.00511841	0.0038647
	0.809516	0.693068	0.921554	0.821814	0.933929	1.01505	1.01729	1.01527	0.822289	1.35747	0.91913	1.47579	0.980094	0.946246	1.04586	0.857964	0.838725	0.700562	0.128987	0.617483	0.729254	0.778231	0.89689	0.863218	0.724422	0.584782	0.989315	0.812186	0.535781	1.29034	0.0283	0.0578107	0.0385257	0.0355544	0.0415448	0.041735	0.0374455	0.0995768	0.0599136	0.058558	0.0431413	0.0411156	0.0564998	0.0353715	0.00475967	0.00543075	0.00393378	0.0055031	0.00530936
	0.871061	0.998295	0.681571	0.89623	1.0256	1.01561	0.898849	1.06782	0.717108	1.20815	0.963365	1.59566	0.961184	0.718158	0.857183	1.04521	0.759562	0.495518	0.639868	0.815734	1.15492	0.937954	0.917669	0.968165	1.07446	0.976238	0.649251	0.98123	0.706269	0.955404	0.0439303	0.0359619	0.031229	0.0497122	0.0387444	0.0361339	0.0258742	0.0584869	0.0565581	0.0368325	0.0257342	0.0445584	0.0487345	0.0565301	0.00361844	0.00550873	0.00498606	0.00464684	0.00382113
	0.81393	0.686454	0.649286	0.915324	1.14419	1.11374	0.968192	0.927651	0.911498	1.93721	0.900918	1.26456	0.948157	0.927617	1.01463	0.844742	0.708249	0.519458	0.703213	0.617528	1.06815	0.866838	1.02728	0.992063	0.756624	0.765984	0.824788	0.525326	0.538926	0.822775	0.0355573	0.0449859	0.036619	0.0443661	0.0276969	0.0388445	0.0577028	0.0498238	0.0669648	0.0473544	0.0387668	0.0568422	0.0461977	0.0421323	0.00357136	0.00604047	0.00473096	0.00439644	0.00377266
	0.85674	1.15552	0.525961	0.782793	0.981005	1.00475	0.918948	0.936216	0.957771	2.55411	1.15196	1.68554	0.961189	0.90405	1.10312	0.920469	0.825856	0.568171	0.510397	0.836903	1.08122	0.853801	1.2656	0.681753	0.698059	0.598108	0.733947	0.727065	0.633453	0.777147	0.0559158	0.0469516	0.0385356	0.0467425	0.024188	0.0460483	0.039021	0.0446093	0.0657723	0.0497529	0.039319	0.0402883	0.0204279	0.0339343	0.00493199	0.00543791	0.00374298	0.00629239	0.00505298
	0.864203	0.879658	1.04145	0.764406	1.10132	1.08463	1.14928	1.00931	0.985093	2.48377	0.891441	1.26126	1.23361	0.993491	0.870898	0.89838	0.853036	0.559176	0.716347	0.674029	1.01391	0.774443	0.884651	1.11888	0.883079	0.709341	0.801912	1.02643	0.924111	1.43201	0.0377224	0.0411503	0.0321341	0.0463713	0.0425256	0.0345596	0.0530873	0.0509272	0.0558182	0.0375289	0.0266844	0.0358894	0.059692	0.00831245	0.00457576	0.00522499	0.00453817	0.00545224	0.00504172
	0.754444	0.914984	0.734625	0.732512	1.03459	1.10542	0.896694	0.961697	0.798224	1.78175	0.850417	1.55073	1.0516	0.964291	0.929228	0.969899	0.752645	0.550591	0.644639	0.816071	0.947938	0.675969	0.60077	0.975209	0.881802	0.68579	0.826127	0.64509	0.487872	0.820545	0.0425159	0.0569988	0.0331805	0.036626	0.0456015	0.0300033	0.0328167	0.0611299	0.0642596	0.0524109	0.0322627	0.039909	0.0438822	0.0401531	0.0043358	0.00579312	0.00518714	0.0052357	0.00621309
	0.938133	0.667591	0.646018	0.685	0.9957	0.993908	1.06774	0.924043	0.948883	1.69694	0.878068	1.20219	0.872106	0.912164	0.91222	0.979917	0.759814	0.631157	0.728347	0.579595	0.780881	0.681745	0.956916	0.834079	0.725819	0.707395	0.814471	0.776536	0.534443	0.984943	0.0438236	0.0390263	0.0396679	0.0403306	0.0315329	0.0502559	0.0428426	0.0497568	0.0696837	0.0481441	0.0307431	0.0506127	0.0755542	0.0706572	0.00421018	0.00598621	0.00463948	0.00442531	0.00683521
	0.783294	1.0801	0.460603	0.921238	1.05195	1.18707	1.02376	0.813792	0.866724	1.50572	0.904869	1.84035	1.10406	0.93033	1.00127	0.893688	0.797702	0.66705	0.690232	0.704314	0.960637	0.683066	0.994817	0.678874	0.807724	0.653414	0.797316	0.823527	0.58502	1.17458	0.0434114	0.0397954	0.0374618	0.0377884	0.0418925	0.0289755	0.0473191	0.0600491	0.0757774	0.045434	0.0274164	0.0484623	0.0666095	0.0310906	0.00447944	0.00455367	0.00436727	0.0042557	0.00343557
	0.829974	0.8754	0.81429	0.98238	0.956634	1.03344	1.0725	0.995391	0.978355	1.80567	0.94741	1.64587	0.838727	0.825223	0.79195	0.684951	0.849789	0.533146	0.638398	0.570151	0.824751	0.959756	1.11478	0.878261	0.951229	1.00319	0.727331	0.734221	0.613013	0.870824	0.0448751	0.0498664	0.033369	0.0353584	0.0317626	0.0237656	0.0373524	0.0382355	0.0536911	0.0380031	0.0521891	0.0424968	0.044845	0.0325055	0.0038278	0.00440119	0.0049504	0.00422492	0.00343872
	0.891382	1.02196	0.557827	0.850275	1.03062	0.781085	0.987923	0.899726	0.994528	2.85995	0.99565	0.865869	1.28969	0.854193	1.08508	0.870724	0.895821	0.611477	0.66492	0.665796	0.827027	1.10945	1.05974	0.836755	0.846178	0.843511	0.669804	0.707273	0.640036	1.13719	0.0470815	0.0340102	0.038645	0.0458185	0.0425376	0.0280785	0.0444788	0.0554246	0.0739407	0.0412499	0.0309789	0.0506342	0.0640976	0.0370106	0.00388789	0.0046059	0.00565164	0.00433424	0.00398922
	0.913319	1.00274	0.25359	1.02214	1.02427	1.04978	1.00819	1.06058	0.855171	2.55468	1.12057	1.59941	0.96642	0.989772	1.04433	0.982821	0.729081	0.633885	0.634736	0.641807	1.25696	0.984192	0.919105	0.942242	0.588627	0.936949	0.753077	0.884644	0.629286	1.31132	0.0389261	0.0401404	0.0317369	0.0354912	0.0274576	0.0320705	0.0459206	0.0338524	0.0731356	0.0444714	0.0291531	0.0414382	0.0523293	0.0440818	0.00559903	0.00443345	0.00412616	0.00561201	0.00329297
	1.02417	0.890939	0.624042	0.68345	0.995272	1.06974	0.939546	0.877543	0.940995	2.15681	0.937169	1.40904	1.423	0.971647	1.07146	1.00037	0.792906	0.508184	0.705304	0.715652	0.68995	0.756257	1.10291	0.818126	0.827097	0.60226	0.83902	0.790973	0.54789	0.693552	0.0458518	0.0471609	0.0311093	0.0397852	0.0323908	0.036968	0.0549939	0.0470695	0.064024	0.0423208	0.0277686	0.0520476	0.0525311	0.0315807	0.00578646	0.00569016	0.00425621	0.00548144	0.00461374
	0.853012	1.10823	0.233696	0.793015	1.15334	1.20558	0.988328	1.00892	0.858072	1.83558	1.01826	1.64005	1.19947	0.906076	0.911595	1.00158	0.981319	0.677236	0.673473	0.743963	0.819724	0.750903	0.644099	0.94009	0.824699	1.08168	0.612859	0.723398	0.577346	0.903599	0.0491175	0.0482122	0.0324641	0.037769	0.0218022	0.0358173	0.0479429	0.0422762	0.0642335	0.0372783	0.0427648	0.0458782	0.0637708	0.0400178	0.00368382	0.00470472	0.00433276	0.00390304	0.00439358
	0.883598	0.956242	0.651977	0.696331	0.926167	1.15366	0.891056	0.937538	0.742943	2.35116	0.947665	1.86653	1.06946	0.836002	1.02398	0.860765	0.757625	0.446652	0.592654	0.760895	1.02079	0.759929	1.15812	0.879632	0.899302	0.676939	0.681347	0.529784	0.631777	0.822625	0.0350001	0.0338933	0.0317797	0.0434835	0.0405446	0.0369352	0.0426565	0.0545412	0.0598368	0.0505798	0.0132349	0.0343962	0.0510861	0.039249	0.00322972	0.00622063	0.00415638	0.00361404	0.00392336
	1.12733	0.940039	0.47219	0.853421	1.06082	1.04781	0.990162	0.893008	0.982948	1.99132	1.08547	1.41886	0.928056	0.878755	1.16723	0.882299	0.782502	0.564871	0.642098	0.779488	1.36531	1.00618	0.94105	0.772561	0.625148	0.88233	0.628363	0.964989	0.54563	0.728415	0.0417709	0.0371728	0.0388562	0.0425521	0.0344123	0.0350448	0.0299268	0.0626414	0.0434862	0.0375885	0.0253762	0.0493643	0.0662047	0.031217	0.00337341	0.00569788	0.00366969	0.00491721	0.00382755
	0.997853	0.945281	0.417667	0.757898	1.14975	1.09017	0.982762	1.10137	0.969021	1.32466	1.0969	1.54876	0.997316	0.921342	0.98153	0.883784	0.75334	0.699638	0.679298	0.684526	1.15728	0.859617	0.511765	0.775747	0.813951	0.973982	0.91633	0.435533	0.494462	0.866813	0.0460394	0.0361568	0.0360564	0.0369294	0.0319068	0.0347866	0.0528981	0.0623887	0.0682339	0.0393632	0.0260642	0.0372625	0.0571162	0.0105168	0.00556465	0.00527137	0.00358042	0.0058875	0.00456786
	0.739769	0.82178	0.882643	0.809267	0.918877	1.02629	0.752157	0.934395	1.11584	2.01079	1.01384	1.31397	1.15114	0.881459	1.09934	0.903885	0.865359	0.642478	0.276806	0.66247	0.78457	0.940316	1.1295	0.995479	0.752724	0.760196	0.744071	0.692745	0.528607	0.841991	0.0571666	0.0458905	0.0356815	0.0379976	0.0678437	0.0357342	0.0436903	0.0493483	0.0613267	0.0411477	0.0266703	0.0389005	0.0415226	0.0265614	0.00449039	0.00548836	0.00416537	0.00432256	0.00408583
	1.02187	0.941436	0.218759	0.940423	1.04021	1.20521	0.902699	0.888693	0.729131	1.39107	1.09058	1.52477	1.20404	0.978778	0.956722	0.879441	0.658278	0.501785	0.63271	0.787511	0.837287	0.854449	0.918576	0.709005	0.70893	1.00215	0.751661	0.732343	0.541345	1.04501	0.0404187	0.0449268	0.0386594	0.0436074	0.0423848	0.0339527	0.0600404	0.0339937	0.066209	0.0633477	0.0217463	0.0430357	0.061222	0.0288321	0.00389275	0.00433824	0.00424568	0.00466678	0.0043274
	0.978913	0.649068	0.800538	0.817181	0.809167	1.23436	0.999965	1.07218	0.827544	0.949071	0.927914	1.47538	0.912211	0.891093	1.03019	1.01387	0.700283	0.629628	0.598534	0.757387	0.912233	0.908892	1.0945	0.917351	0.643211	0.998431	0.947822	0.858932	0.848833	0.957832	0.0366128	0.0502132	0.0326773	0.0420355	0.030486	0.0353531	0.0415433	0.0749968	0.0619899	0.042008	0.040015	0.0372881	0.0508093	0.0458659	0.00374566	0.00576736	0.00397932	0.00287756	0.00525407
	0.735463	1.04907	0.469951	0.78491	1.07199	1.06455	1.06401	1.0014	0.980286	2.39285	0.901236	1.72565	1.31144	1.02835	1.10911	0.973903	0.844673	0.551099	0.684541	0.591017	1.24624	0.92644	0.707928	0.906049	0.874596	0.938367	0.741979	1.02611	0.556439	0.872025	0.0460498	0.037185	0.0415718	0.0361946	0.0332069	0.0481017	0.0406267	0.0561033	0.0480945	0.0373316	0.0326877	0.0305041	0.0509856	0.0345909	0.0046734	0.00657563	0.00425505	0.00538564	0.0048584
	0.906923	1.09256	0.467752	1.05882	1.02875	1.04731	1.08185	1.02699	0.940965	1.15986	1.01843	1.47138	1.11562	0.797547	1.11223	0.913227	0.83752	0.541741	0.572938	0.595978	1.21055	1.15674	0.905407	0.858093	0.587474	0.651305	0.678682	0.741511	0.597955	0.982348	0.0471242	0.0427569	0.0383394	0.0522278	0.046458	0.0356543	0.0335404	0.0476429	0.073293	0.0566215	0.0317332	0.0378997	0.055567	0.0290919	0.00514171	0.0113666	0.00343105	0.00605402	0.00290421
	0.752977	0.988161	0.200021	0.857872	1.07636	0.890322	0.985321	0.845499	1.01772	1.60308	1.10692	1.66837	1.13955	1.14879	0.913725	0.73031	0.729498	0.561053	0.724051	0.552519	0.849049	0.977949	0.698307	0.668055	0.860219	0.636156	0.726274	0.980318	0.619007	1.19102	0.0338746	0.048306	0.0310973	0.039199	0.0431382	0.0258568	0.055748	0.0491636	0.0442451	0.0433699	0.0293573	0.0466809	0.0609823	0.0105156	0.00321298	0.00532099	0.00278906	0.00472838	0.00323258
	0.750032	1.05826	0.36262	0.982029	1.15621	1.11654	0.758408	1.18776	1.01048	2.9974	1.0261	1.72625	1.15129	0.856679	0.889418	0.905288	0.742705	0.499769	0.630876	0.528487	0.880407	0.863933	0.944979	0.719049	0.842276	0.87144	0.782094	0.563629	0.722707	0.800754	0.0421083	0.0431173	0.0400969	0.0382237	0.0581523	0.0283893	0.048201	0.0499028	0.0572789	0.0435835	0.0260793	0.0604595	0.0556381	0.0327619	0.00431045	0.00647839	0.00620728	0.00360953	0.00427697
	0.853023	0.939407	0.319493	0.77947	1.03297	1.10367	1.07204	0.95034	0.859153	1.9252	0.977945	1.46845	1.14973	1.17303	0.869246	0.849257	0.663099	0.522844	0.737924	0.749859	1.11552	0.971218	0.79527	0.923221	0.698629	0.727329	0.762262	0.835212	1.01782	1.01389	0.0152554	0.0300414	0.0302158	0.055611	0.0274882	0.040768	0.0432426	0.0489317	0.0606078	0.0538264	0.0280751	0.0525218	0.0419314	0.0405752	0.00558058	0.00490356	0.00386774	0.00536457	0.00477915
	0.787881	0.958275	0.395678	0.77254	0.845701	1.09772	1.04987	0.1692	0.910971	1.54858	0.907619	1.5961	1.001	0.887254	0.830283	0.975248	0.76965	0.694691	0.61152	0.766474	0.725395	0.745561	0.991574	0.910181	0.85039	1.11902	0.606695	0.871393	0.356854	1.03586	0.0365082	0.0320233	0.0321295	0.036507	0.0433339	0.0355096	0.0319359	0.0375986	0.0560724	0.0379596	0.0301945	0.0497122	0.0620172	0.0350702	0.00330631	0.00499688	0.00504317	0.00496597	0.0063415
	0.823754	0.982056	0.525411	0.843523	0.96412	1.11762	1.02009	0.877047	0.750552	2.78901	1.09823	1.23931	1.11871	0.987577	0.804591	0.9163	0.818346	0.777515	0.672654	0.599214	1.32834	0.959772	0.750246	0.909265	0.831097	0.653832	0.675965	0.891584	0.531839	1.07364	0.0605812	0.049058	0.0411596	0.0423336	0.0354573	0.0281412	0.0467741	0.0526746	0.0507534	0.0662782	0.0281248	0.0452419	0.0500651	0.0359698	0.00501526	0.00401298	0.00388507	0.0046689	0.00413774
	0.867869	0.895141	0.421906	0.818459	0.889318	1.144	0.933168	0.92408	0.772087	1.17282	0.890858	1.67059	1.09233	0.907868	1.05951	0.738427	0.875061	0.529818	0.667016	0.535651	1.29856	0.767551	1.16112	0.788755	0.793808	0.709361	0.708096	0.856771	0.681336	0.872699	0.0412637	0.0445024	0.0391053	0.0382489	0.026632	0.0343224	0.0502142	0.0465219	0.0588767	0.0472633	0.0267716	0.0529961	0.0417897	0.0370022	0.00364066	0.00500041	0.00268364	0.00426876	0.00371856
	0.897977	0.906713	0.88065	0.812038	0.992138	1.04811	1.11037	0.848849	0.634817	2.46006	1.01554	1.72401	1.06003	1.04101	0.971572	0.833276	0.819825	0.550176	0.631597	0.697473	0.855744	0.928314	1.34936	0.96807	0.686414	0.787409	0.564974	0.879233	0.875314	0.804855	0.0327167	0.0518323	0.0349643	0.0337583	0.0380131	0.032091	0.0630923	0.0455793	0.0532964	0.0426269	0.0220835	0.0393847	0.0592756	0.0296689	0.00428834	0.00563234	0.00369466	0.00410595	0.00414132
	0.708121	0.930379	1.01191	0.983802	1.11784	1.21426	0.855639	1.04234	0.958814	2.34428	0.969615	1.43078	1.36592	0.810223	1.03022	0.882555	0.963809	0.564722	0.724879	0.658017	0.860539	1.10396	0.663908	0.895101	0.797404	0.734082	0.71642	0.73041	0.59588	0.897527	0.0367351	0.0471834	0.0476956	0.043998	0.0585674	0.0356511	0.0308835	0.0474065	0.0621963	0.0353688	0.0270869	0.0441397	0.0462598	0.0285361	0.00478905	0.00482544	0.00651545	0.00456176	0.00482885
	0.917531	1.17385	0.589061	0.805501	1.2101	1.17047	0.75941	0.895692	0.940884	2.82157	1.12575	1.29725	1.0693	0.90875	1.01415	0.926734	0.808145	0.558342	0.697488	0.645288	0.890543	0.861458	1.04865	0.945801	0.607649	0.756993	0.747771	0.807584	0.522897	1.24969	0.0432294	0.0702975	0.0428911	0.0459947	0.0488109	0.0418876	0.0346625	0.0424499	0.0520015	0.0493219	0.0475343	0.0375241	0.0659078	0.0295674	0.00492066	0.00709767	0.00597375	0.0045393	0.00403058
	0.863098	1.08499	0.422759	0.801291	0.953988	1.13622	1.03204	1.08223	0.954626	2.61707	1.17045	1.21512	1.20759	1.0131	1.05995	0.738099	0.781004	0.629211	0.657444	0.557716	0.85807	0.942245	1.17518	0.865252	0.669833	1.0247	0.63358	0.841391	0.419351	0.77986	0.0406016	0.0315427	0.0379408	0.0439948	0.0359285	0.0337369	0.0512652	0.0623971	0.0537361	0.0332171	0.029509	0.0616826	0.0467184	0.0122857	0.00399765	0.0052905	0.00420691	0.00510194	0.00442066
	0.715452	0.579267	0.564685	1.12092	1.05493	1.16357	1.01223	0.859469	0.900581	2.16273	0.912869	1.27693	1.0494	1.01178	1.05327	0.813787	0.69126	0.683238	0.590199	0.65671	1.02275	0.92826	0.846865	0.754828	0.628624	1.03328	0.798591	0.680798	0.523087	0.76658	0.0368018	0.0846189	0.0314924	0.034221	0.0307485	0.0323816	0.0428948	0.0324198	0.0527265	0.0362088	0.0262383	0.0408821	0.0755823	0.0286504	0.00562551	0.00549196	0.00426612	0.00497457	0.00645467
	0.796948	0.960202	1.3387	0.775252	1.1215	1.21432	1.04043	1.01879	1.01277	1.59209	0.785523	1.29093	1.11122	0.90167	0.939732	0.977211	0.818158	0.708025	0.701737	0.719265	1.15561	0.964907	0.906766	0.830994	0.914503	0.735675	0.647897	0.777877	0.835153	0.740347	0.0389312	0.0470455	0.0297331	0.0334911	0.0429321	0.0372526	0.0455159	0.0552165	0.0598085	0.03409	0.0319955	0.0420109	0.0471003	0.0372911	0.00511287	0.00769405	0.00364149	0.00469094	0.00425955
	0.896315	1.03055	0.462186	0.71515	0.873059	1.01226	0.671789	1.01704	0.969473	1.31058	1.17348	1.78164	0.96466	1.01326	1.01937	0.868477	0.779092	0.696793	0.68418	0.639939	1.25988	0.601325	0.842727	0.805508	0.620932	0.639044	0.513937	0.729395	0.756591	1.04277	0.0233351	0.0713809	0.0430378	0.0535688	0.0328578	0.0434112	0.045466	0.0414697	0.0681585	0.0428609	0.0407663	0.0565158	0.061477	0.034471	0.00418048	0.00635415	0.00464855	0.00595475	0.00369183
	0.961642	1.04482	0.827823	0.971301	0.942845	1.02065	0.810133	1.15053	0.993266	2.67573	0.999191	1.04747	1.05504	1.03862	0.960294	0.844272	0.894909	0.565916	0.530416	0.594557	1.39433	0.947662	0.8279	0.817473	0.612128	0.638351	0.717068	0.952353	0.863621	0.860138	0.0501585	0.0531179	0.0370444	0.0393573	0.0342206	0.0378486	0.0336982	0.0557256	0.0580865	0.0493142	0.0375356	0.0450293	0.041948	0.0481687	0.00432165	0.00433756	0.00303831	0.00511729	0.0032591
	1.02302	0.857438	0.462558	1.02396	1.10057	1.24154	1.0534	0.929512	0.910283	2.1016	1.10928	1.44138	1.08081	0.73184	1.16802	1.00721	0.653955	0.782344	0.543103	0.737266	1.24997	0.71621	1.13819	0.854221	0.92449	0.825887	0.724672	0.730189	0.755734	0.749236	0.0411157	0.0382725	0.0294337	0.039759	0.0411636	0.0403638	0.025365	0.0654451	0.0634955	0.0403852	0.0491637	0.0360999	0.0726751	0.0262867	0.00451854	0.00511268	0.00515927	0.00501584	0.00481163
	0.695296	1.06691	1.17166	1.00662	1.13846	1.08935	0.98531	0.846819	1.07655	2.12924	0.883818	1.77051	1.09814	1.009	1.03613	0.924527	0.903733	0.604614	0.677784	0.645627	0.74493	0.698317	0.959262	0.981195	0.868728	0.683234	0.646023	1.08881	0.599111	1.03753	0.0423329	0.0512229	0.0514713	0.0397714	0.0891975	0.0355052	0.0433214	0.0262447	0.0623351	0.0348544	0.0366429	0.0358573	0.0478014	0.0282782	0.0035626	0.0061827	0.00466497	0.00681228	0.00447175
	0.895015	1.04375	0.630261	0.778794	1.08302	1.1992	0.971702	0.878927	0.928886	2.85146	0.874298	1.23654	1.16187	1.05384	0.978722	0.939578	0.733056	0.523688	0.729701	0.652302	1.22959	1.1609	0.939806	1.0669	0.957113	0.664	0.710591	0.665557	0.454344	0.773318	0.0448235	0.031868	0.0269858	0.0447861	0.040716	0.0334804	0.0352268	0.0593455	0.0591157	0.0273867	0.0226674	0.0245333	0.070559	0.0359787	0.00397848	0.00590057	0.00423798	0.00524805	0.00575943
	0.788814	0.673938	0.957667	0.710855	1.03392	1.13908	1.1581	0.926324	0.989715	1.6989	1.02611	1.34227	1.14895	0.885153	0.921899	0.877623	0.899111	0.585319	0.713141	0.741011	1.18356	0.862187	1.15059	1.04521	0.707735	0.723638	0.719775	0.735275	0.43665	0.940135	0.0480092	0.0370054	0.0329906	0.0411948	0.0260098	0.0350701	0.0576385	0.0463815	0.077652	0.0825302	0.0251338	0.0412917	0.0543657	0.0402843	0.00526372	0.00388136	0.00441677	0.00405206	0.00324871
	1.05401	0.628963	0.74286	0.920045	1.05415	1.1432	1.16765	1.03942	0.977726	2.602	0.959355	1.75193	1.18017	0.948923	0.860594	0.846773	0.818912	0.625912	0.626879	0.672289	1.00395	1.02296	1.08851	0.803701	0.730737	1.15339	0.67595	0.758061	0.397032	0.776051	0.0337571	0.0376304	0.0400108	0.0330521	0.0295114	0.0316614	0.0277371	0.0852087	0.0486333	0.0517509	0.0339048	0.0404599	0.0672668	0.0417666	0.00410577	0.00672617	0.00517616	0.00426721	0.00373832
	1.04459	0.639975	0.639526	0.791972	1.04493	0.919021	1.0518	0.811619	0.692321	1.64687	0.956337	1.17095	1.04147	1.08259	1.15631	0.862119	0.848408	0.541108	0.712216	0.57546	0.778423	0.944646	1.07885	0.914454	0.832098	0.699281	0.636576	0.580224	0.734206	0.956403	0.0345191	0.0442104	0.0438504	0.0443622	0.0272787	0.0298394	0.0484668	0.0532126	0.0580786	0.0393655	0.0379382	0.0455722	0.051907	0.0458822	0.0052253	0.00632526	0.00408548	0.00608051	0.00367518
	0.940105	0.619389	0.771375	0.788168	1.06318	1.13936	1.04994	0.690402	0.927301	1.49279	0.798728	1.41559	0.90454	0.955086	0.948778	0.937034	0.832216	0.74256	0.71703	0.563292	1.02156	0.644231	0.946888	0.70222	0.910023	0.638418	0.69721	0.809814	0.730231	0.984651	0.0383972	0.0380591	0.0471123	0.0389487	0.0712601	0.0278431	0.0408693	0.043496	0.069504	0.0386474	0.0291391	0.036907	0.0599605	0.0435733	0.0049731	0.00587653	0.00287076	0.00570277	0.00409499
	0.853032	0.91921	0.148721	0.920586	1.18806	1.21812	0.869402	0.897714	0.959056	1.68932	0.967467	1.60462	1.23492	0.833094	1.05785	1.07099	0.759177	0.534934	0.658335	0.656456	0.842963	0.791663	0.742991	0.614864	0.965546	0.720385	0.728877	0.880668	0.474565	0.914762	0.0413733	0.0550321	0.0427327	0.0441173	0.0432683	0.040909	0.0403375	0.0564867	0.0637297	0.0495145	0.0287624	0.039903	0.0399901	0.0427955	0.00442102	0.00508456	0.00382923	0.00599695	0.00347354
	0.893639	0.906365	0.626121	0.900821	0.928697	1.20796	0.995154	0.835785	0.880629	1.92047	1.01748	1.73559	1.15333	0.837633	1.11689	0.642705	0.862178	0.540303	0.479622	0.530408	1.22498	0.781112	0.940034	0.76888	0.876995	0.838051	0.541365	0.680158	0.484474	0.727726	0.0625381	0.044884	0.0487939	0.0402938	0.0453853	0.0303382	0.0398877	0.0342836	0.0561161	0.042172	0.0436562	0.0432702	0.0553111	0.0387521	0.00413249	0.00676059	0.00373485	0.00407127	0.00461946
	1.03574	0.655634	0.880644	0.767281	1.07728	1.15006	0.859289	0.962336	0.935591	3.22525	1.09528	1.63958	0.955238	0.832587	1.16076	0.946206	0.752817	0.559861	0.643854	0.659923	1.0365	0.838946	1.07607	0.645752	0.8422	0.763073	0.764486	0.918187	0.490179	0.929542	0.0451924	0.0391423	0.0409416	0.0383991	0.0283474	0.032925	0.0400291	0.0456841	0.0719192	0.0446238	0.0236836	0.0475424	0.0633743	0.0319664	0.0051619	0.0064216	0.00570053	0.0041867	0.00330385
	0.793325	0.997681	0.417502	0.833561	1.02193	1.16379	0.824422	0.65992	0.872506	1.71115	0.890936	1.70677	1.08934	1.08389	0.974737	0.986308	0.748614	0.519995	0.78155	0.516929	0.831414	0.771535	1.19706	0.871901	0.709824	1.08895	0.891799	0.60641	0.885882	1.27321	0.0491561	0.0644412	0.036424	0.0318977	0.0372178	0.035502	0.0595596	0.0562666	0.0625628	0.0424357	0.0256542	0.0441152	0.068038	0.0224514	0.00459965	0.00518248	0.00408738	0.00516315	0.00446487
	0.944712	1.10876	0.842554	0.906709	0.800178	1.01034	1.08585	0.952977	1.03616	2.07029	1.004	1.53131	0.997448	0.853373	0.929955	0.942282	0.85991	0.414933	0.694578	0.64473	1.27085	0.774814	0.0344976	1.03072	0.545462	1.07302	0.672801	0.82795	0.544705	0.72192	0.0432712	0.0393184	0.035398	0.0439166	0.0337834	0.0400572	0.0381558	0.0459698	0.0594255	0.0438479	0.0271831	0.040202	0.0558292	0.0467589	0.00528685	0.00560917	0.00596925	0.00447888	0.00322785
	0.819324	0.910154	0.480978	0.748505	0.94458	1.12707	1.10142	0.809948	1.01146	2.72313	1.14966	1.2976	0.989983	1.04937	1.0144	0.974834	0.754647	0.448417	0.451111	0.730332	1.24674	0.945944	1.06816	0.968676	0.87819	0.67221	0.689618	0.738665	0.441697	1.02739	0.0550708	0.0417594	0.0392461	0.0428762	0.0357763	0.0570028	0.0322929	0.047439	0.0668358	0.0462446	0.0269802	0.040136	0.0736296	0.033326	0.00401721	0.00705409	0.00490263	0.00510841	0.0044472
	0.921824	0.980676	0.730156	0.931109	1.19805	1.14783	1.11818	0.92385	0.890412	2.9014	0.969859	1.31351	1.04673	0.953062	0.958191	0.976679	0.811239	0.616489	0.645795	0.587685	0.954864	0.93598	1.18119	0.917465	0.709276	1.11514	0.571021	0.696376	0.473719	1.18269	0.0375471	0.0580349	0.0343844	0.0448477	0.0334314	0.0289559	0.0456317	0.059496	0.0600974	0.0331785	0.0296366	0.0321718	0.0526796	0.0284768	0.00404629	0.00427152	0.00450762	0.00436147	0.00504195
	0.901242	1.02442	0.78453	0.943737	0.944272	1.14087	1.02646	0.942295	0.882191	1.44244	0.940025	1.52431	0.979659	0.943843	1.17096	0.894991	0.752519	0.553819	0.705271	0.73653	0.998737	0.831998	1.04195	0.937813	0.700395	0.669297	0.558913	0.654863	0.536182	0.782202	0.0428653	0.0431139	0.0469446	0.0422665	0.0432197	0.0288462	0.0530334	0.0493499	0.0549933	0.047039	0.0365754	0.0444757	0.0545592	0.0342227	0.00608367	0.00616846	0.00350972	0.00443185	0.00378696
	0.973914	0.930625	0.913346	0.928324	1.20004	1.21574	1.03642	0.704864	0.880402	1.29164	1.08061	1.23463	1.0811	0.930477	1.12942	0.897638	0.734705	0.549709	0.628016	0.895576	1.21504	1.03621	0.758295	0.804191	0.601394	1.03456	0.742694	0.68317	0.557854	1.04457	0.0466834	0.0370225	0.0410249	0.0335562	0.0431108	0.0375264	0.0370832	0.0414942	0.0505974	0.0507988	0.0280868	0.0567001	0.0443729	0.0501374	0.00454902	0.00395631	0.00477682	0.00485299	0.00477045
	0.782258	0.608977	0.551182	0.989582	0.923327	1.082	1.06575	0.892703	0.976838	2.24653	1.18184	1.1134	1.07121	0.898519	1.0734	1.04936	0.764737	0.599445	0.496623	0.747267	0.954946	0.955363	1.17801	1.00386	0.617213	0.572882	0.896133	0.989709	0.757893	1.12595	0.0526769	0.0424669	0.0330697	0.0429424	0.0511476	0.0308094	0.0654192	0.0586578	0.0505868	0.0469029	0.0251268	0.0371539	0.0681115	0.048707	0.00429235	0.00717235	0.00455019	0.00452085	0.00394183
	1.04273	1.00732	0.817322	1.01519	0.962658	1.10933	0.974932	0.92699	0.886325	2.1044	0.914348	1.30815	0.982903	1.02489	1.07528	0.855112	0.844909	0.576427	0.662323	0.656967	0.738653	0.854617	0.751785	0.90627	0.832963	0.783399	0.720855	0.690324	0.812071	0.970481	0.0394421	0.045156	0.0410263	0.0330094	0.0274711	0.0403598	0.0271877	0.0428703	0.0619425	0.0458802	0.025446	0.0355321	0.0558369	0.00862253	0.00403777	0.00562759	0.00313623	0.00519594	0.00378998
	0.744722	0.90251	0.535219	0.959563	1.03532	1.1895	0.859523	0.240652	0.865181	1.97811	1.13359	1.52397	1.00186	1.01691	1.14243	0.808732	0.721459	0.552648	0.739116	0.487711	1.38457	0.904308	1.07606	0.8163	0.874821	0.805774	0.649635	0.885148	0.954565	1.22937	0.0577137	0.0370639	0.0400292	0.0323035	0.0467021	0.036398	0.0357489	0.0663005	0.0658084	0.0408806	0.0285709	0.0428461	0.0643538	0.0344518	0.00424583	0.00409359	0.00371502	0.00588153	0.00227974
	0.824257	0.789243	0.0758746	0.887233	1.08351	1.13233	1.12241	1.11861	1.02758	1.19717	1.0968	1.39661	1.06502	0.906172	1.04851	0.990322	0.801057	0.695122	0.602876	0.8476	1.15319	0.89524	1.06254	0.798506	0.867384	1.07618	0.70838	0.827719	0.487926	0.891819	0.0356681	0.0414563	0.0429366	0.0348301	0.0704408	0.0456283	0.0519185	0.0552253	0.0738341	0.0268054	0.0461084	0.0386364	0.0804867	0.0413952	0.00414947	0.00649768	0.00366813	0.00447333	0.00384897
	0.705528	0.702986	0.386923	0.880592	1.16113	1.00819	0.985502	0.750149	0.881247	0.925424	1.18435	1.61651	1.0988	0.920935	1.1091	0.850686	0.72927	0.61642	0.763981	0.676718	1.1776	0.94562	0.853943	0.805395	0.938194	1.03907	0.717665	0.763686	0.547591	0.85294	0.0410254	0.0690189	0.0405281	0.0509764	0.0364703	0.0247095	0.0464765	0.0486104	0.0449844	0.0335564	0.0374167	0.0489081	0.0539296	0.0373728	0.00416301	0.00441243	0.00492171	0.00368394	0.00408376
	0.817734	0.798356	0.0886148	0.778023	1.13186	0.99861	1.15029	0.837883	0.888539	2.26418	0.975239	1.17449	0.865418	0.915269	1.00333	0.869089	0.828956	0.610583	0.594936	0.705553	0.817104	1.02909	1.05285	0.8855	0.914296	0.952835	0.707282	0.838183	0.598186	1.085	0.0583764	0.0338745	0.0330265	0.0351956	0.0325272	0.0125108	0.0441585	0.0327089	0.0576382	0.0348495	0.0257401	0.0407887	0.0430401	0.0321134	0.00361409	0.00514951	0.00471972	0.00558787	0.00434994
	0.758268	1.07572	0.489536	0.805004	0.890684	1.16689	0.867768	0.970754	1.0703	1.65222	1.03553	1.67188	1.32194	0.92127	1.09524	0.907917	0.864472	0.643606	0.64642	0.578162	1.02901	0.929584	0.92895	0.894126	0.985319	0.570589	0.821616	0.745147	0.621125	1.01905	0.0366646	0.0385663	0.0440789	0.0460034	0.0320732	0.0245145	0.0398489	0.054353	0.0546411	0.0424519	0.0273038	0.0264102	0.0509236	0.0457688	0.00407475	0.00430547	0.00565265	0.00591609	0.00545097
	0.767	0.619278	0.787571	0.976034	1.0243	1.19989	0.922672	1.12196	0.943223	1.04756	0.789614	1.30326	1.12896	0.844393	0.97932	0.654659	0.834601	0.754427	0.613211	0.64203	1.02939	0.807711	0.948273	1.03492	0.842143	0.917403	0.878582	0.658807	0.573801	0.875768	0.0449048	0.0483356	0.0435208	0.0430473	0.0470286	0.0434427	0.029134	0.0325891	0.0644914	0.0440501	0.0261524	0.0533379	0.0467369	0.0337079	0.00487048	0.0051867	0.00503763	0.00402774	0.00577648
	0.845242	1.0607	0.916445	0.804759	1.05261	0.967926	0.707144	1.00203	0.916478	2.50595	1.04588	1.50918	1.04121	1.02265	0.865626	0.880269	0.716079	0.564333	0.684697	0.566606	0.882298	0.686469	1.07696	0.970228	0.851149	0.533109	0.759293	0.850412	0.827135	0.818742	0.0463003	0.0615553	0.0394202	0.0395609	0.0413988	0.0366771	0.025819	0.0449285	0.0564892	0.043354	0.0268054	0.0374185	0.0457504	0.0380316	0.00360416	0.00512776	0.00441923	0.00531635	0.00374213
	1.03749	0.667654	0.838199	0.91632	1.0468	1.21171	1.00393	1.12474	0.876382	2.19996	1.05307	1.3419	0.916261	0.970055	0.926028	0.669079	0.815395	0.662023	0.731847	0.632315	0.955262	1.07244	1.00729	0.97026	0.906074	1.04765	0.897204	0.620392	0.466483	1.19019	0.036406	0.0396829	0.0133471	0.0475673	0.0430373	0.0265825	0.0436941	0.023575	0.0482429	0.067839	0.0312417	0.0431516	0.0432863	0.031464	0.00393101	0.00510246	0.00517535	0.00436309	0.00326391
	0.988726	0.676625	0.135831	0.813415	1.0831	1.07285	1.02147	1.15812	0.970307	1.33346	1.05566	1.35732	1.1482	1.04772	1.22187	0.885224	0.84811	0.598024	0.672512	0.668078	0.936547	0.942087	1.06263	1.01543	0.832025	0.759811	0.84459	0.902137	0.511643	0.808126	0.0421869	0.0495382	0.0390277	0.0482885	0.0364701	0.0409679	0.0276569	0.050489	0.0531973	0.0426671	0.0312124	0.0525391	0.0610472	0.0534928	0.00454401	0.00576812	0.00711041	0.00649116	0.0053958
	0.872495	0.955316	0.591732	0.856769	0.949061	1.16785	1.13457	0.897675	0.906794	2.09011	1.03822	1.41412	1.28655	0.890937	1.02471	0.944243	0.871159	0.577837	0.659071	0.688516	1.16889	0.591262	1.06649	0.800483	0.884645	0.647476	0.843302	0.714267	0.744317	0.990603	0.0399525	0.0354307	0.0402537	0.0362463	0.0416929	0.0386672	0.031755	0.0787518	0.0492646	0.0519364	0.0267736	0.0618741	0.0547	0.0286838	0.00379429	0.00521277	0.00659139	0.00480461	0.00506004
	0.994928	0.823502	0.480034	0.826933	1.22246	1.18622	1.1068	1.00038	0.852489	2.04059	0.97035	1.35108	1.1271	0.778534	1.09982	0.84543	0.940667	0.585538	0.690274	0.736261	0.921023	0.971542	0.773618	1.11804	0.908907	0.974894	0.85892	0.593904	0.413158	1.03043	0.0478129	0.0477161	0.0395995	0.0408539	0.0253729	0.0404603	0.0421184	0.0596456	0.0523986	0.0316466	0.0304117	0.0594455	0.048723	0.0693624	0.00400171	0.0065099	0.00561644	0.00413129	0.00328784
	0.744774	0.927799	0.574497	0.944428	0.944004	1.03688	1.21639	1.12352	0.869866	2.02878	0.857029	1.36414	1.03171	0.90951	1.08963	0.863676	0.819296	0.712958	0.509231	0.731548	0.903562	1.08175	1.08845	0.742197	0.798244	0.890639	0.711469	0.731916	0.497775	0.868251	0.0488155	0.0390499	0.0338391	0.0446197	0.0398359	0.0303636	0.0450712	0.056385	0.0482657	0.0384696	0.0242495	0.0342977	0.0489426	0.027711	0.00469281	0.00433612	0.00596421	0.00549609	0.00555046
	0.813061	0.639636	0.476872	0.836486	1.16483	1.17062	1.12737	1.08885	0.96047	2.5276	0.846459	1.2221	1.04554	0.937275	0.996252	0.889274	0.720888	0.736604	0.695426	0.663839	0.741262	0.811567	0.988525	0.715894	0.680617	0.639846	0.628521	0.829347	0.415101	0.794465	0.0405609	0.0482882	0.0418613	0.0498009	0.0293452	0.0445764	0.0516038	0.0541983	0.0720168	0.0314099	0.0262633	0.0329446	0.0398623	0.0354185	0.00504556	0.00419558	0.00363743	0.00378872	0.00351622
	0.953517	0.728079	0.911976	0.872421	1.05666	1.20961	1.07804	1.01763	0.827921	1.61044	0.89975	1.34937	0.944671	0.945454	1.10595	0.884477	0.914931	0.484871	0.692892	0.748419	0.87264	0.703328	1.1087	0.834164	0.571329	0.762274	0.694302	0.53435	0.73838	1.13288	0.0450261	0.0503402	0.04336	0.0366622	0.0393189	0.0348871	0.0323533	0.0545859	0.0503637	0.0387412	0.0433296	0.0474371	0.0468269	0.0420384	0.0052621	0.00500633	0.00678477	0.00507379	0.00343983
	0.897859	0.962533	0.779738	0.912409	1.08236	0.994592	1.20698	0.827831	0.938062	1.26345	1.12421	1.35498	0.746433	1.04683	1.21108	0.951869	0.733973	0.615799	0.619436	0.637562	1.08194	0.941777	1.18652	0.79704	0.631545	0.886899	0.86466	0.801186	0.588676	1.08511	0.0464052	0.0348577	0.0305183	0.0448718	0.0390638	0.037738	0.0517853	0.0575363	0.0594011	0.0497463	0.0103536	0.0449723	0.0494256	0.0118586	0.0034191	0.00508678	0.00568004	0.00501605	0.00381124
	1.06101	0.869783	1.4467	0.941984	0.924843	1.087	0.786109	0.71999	0.993982	3.04308	1.25672	1.18982	1.14653	1.07078	0.949565	0.910709	0.827557	0.623026	0.732185	0.540516	0.772815	0.800498	1.03966	1.16286	0.820023	0.70825	0.671508	0.80787	0.449578	1.18761	0.0411033	0.0610675	0.038112	0.0401073	0.0401206	0.0385462	0.0383224	0.0646678	0.0484821	0.0502885	0.0256616	0.0402031	0.0391317	0.0416548	0.00302813	0.00536198	0.00581825	0.00500019	0.00485975
	0.936542	0.547823	0.931877	0.803826	1.14756	1.18784	0.765325	0.777434	1.01991	2.91976	1.23694	1.574	0.972264	1.03739	0.962602	0.94037	0.884565	0.721069	0.730647	0.914348	1.13379	0.945442	0.907458	0.809793	0.917778	0.999299	0.916979	0.665119	0.55774	1.02397	0.0413724	0.0401017	0.0441526	0.0357624	0.027765	0.0326039	0.0529542	0.0424227	0.0576376	0.0633635	0.0404486	0.0465259	0.0517128	0.0287067	0.00528515	0.00584488	0.00461621	0.00439979	0.00444737
	0.821951	0.681537	0.434145	1.05896	1.06829	1.01605	1.01738	1.05299	0.903833	1.25093	0.975856	1.68595	1.26724	0.929915	1.19158	0.886281	0.658593	0.620184	0.698784	0.773016	1.11006	0.921526	0.81766	1.0291	0.706532	0.696783	0.666207	0.790872	0.609439	0.850683	0.0420812	0.0380351	0.0106422	0.0367725	0.0442928	0.0299222	0.0328604	0.0768281	0.0526783	0.02932	0.0301062	0.042228	0.0373129	0.0353245	0.00514716	0.00436265	0.0036984	0.00454907	0.00373481
	0.780753	0.946277	0.561279	1.02111	0.881603	1.18365	1.07274	0.954141	0.988829	1.21389	1.16383	1.12218	1.07326	1.00793	1.13674	1.01205	0.705882	0.581307	0.666873	0.67934	1.13386	0.913542	0.0500891	1.12259	0.725817	0.829355	0.606764	0.962825	0.903928	0.911082	0.0266981	0.0416204	0.0334659	0.0376932	0.0486492	0.0436538	0.0600303	0.0421124	0.0688149	0.0433542	0.0243865	0.0305069	0.047619	0.0418018	0.00448936	0.00526912	0.00455831	0.00549135	0.00363104
	0.990987	0.83859	0.435915	0.759584	1.1734	0.821496	1.10213	0.941016	1.01159	1.9747	0.982949	1.27761	1.13079	0.982243	1.14813	0.83719	0.795076	0.497729	0.603032	0.634428	0.844808	0.798607	1.1749	0.733137	0.818412	0.891427	0.953502	0.676357	0.433002	0.896602	0.0466564	0.0455727	0.0412547	0.0376678	0.0215107	0.0491933	0.0458576	0.0569808	0.0605896	0.0529347	0.029615	0.0302009	0.0560442	0.039064	0.00425532	0.00618713	0.00462917	0.00438233	0.00382159
	0.942819	0.838691	0.981087	1.10282	1.14633	0.974191	1.03801	0.816039	0.84871	2.15359	1.15319	1.31116	1.46903	0.800326	0.884822	0.9279	0.934971	0.529701	0.598071	0.935377	0.905484	1.00702	1.07736	0.907131	0.869809	0.73018	0.703606	0.752824	0.516541	0.725506	0.0321988	0.0376045	0.0282916	0.037413	0.0374079	0.0300985	0.0589622	0.029471	0.0584676	0.0403418	0.0253966	0.0359233	0.0547979	0.0199875	0.00495598	0.00507727	0.00425942	0.00428309	0.00464262
	0.969758	1.03743	0.410101	0.930313	1.14061	1.20232	0.989698	1.07572	0.832619	2.3721	0.930634	1.66966	1.02149	0.786481	0.810273	0.961793	0.819813	0.595252	0.723553	0.729128	1.1897	1.06505	0.955474	0.751318	0.633522	0.678026	0.857987	0.697509	0.466709	1.01249	0.043039	0.0393841	0.0472554	0.0378734	0.0412893	0.0323701	0.0442298	0.0521367	0.0440934	0.0570773	0.0299002	0.0531587	0.0613566	0.0485171	0.00436519	0.00509127	0.00458811	0.00510779	0.00317007
	0.95781	0.583022	0.108323	0.912794	1.23299	1.16904	1.03223	0.915648	0.946827	2.53104	1.07526	1.47067	1.2306	1.00067	1.05288	0.810527	0.690711	0.555954	0.701219	0.730608	0.765379	0.925196	0.679826	1.06945	0.59605	0.918028	0.57328	0.650277	0.51737	0.737259	0.0313037	0.042491	0.0355432	0.0378183	0.0174618	0.0331298	0.0373573	0.0466749	0.0585272	0.0390925	0.02751	0.0479182	0.0565692	0.0334178	0.00477951	0.00566815	0.00474959	0.00624089	0.00566267
	0.751079	0.629332	0.590061	0.913805	1.08899	1.18618	1.07557	1.09155	0.912668	2.15001	1.11789	1.41424	0.901661	0.938913	1.02945	0.879457	0.83924	0.526875	0.567538	0.669874	1.19894	0.938449	1.34838	1.0866	0.772033	0.699952	0.787201	0.887099	0.50477	0.810664	0.0555352	0.046609	0.0366924	0.0355462	0.0355093	0.0308118	0.0512649	0.0438643	0.0520304	0.0407522	0.0252485	0.0439323	0.0569639	0.0265434	0.00494346	0.00402005	0.0032398	0.00604381	0.00297848
	0.875542	0.652148	0.58991	0.846983	1.06001	1.08064	1.09582	0.962364	1.00656	2.55019	1.15516	1.35956	1.20384	1.05569	1.12635	0.815097	0.914311	0.554027	0.649165	0.753027	0.928685	0.876227	0.0404457	0.843992	0.711037	0.78288	0.73762	0.690583	0.746153	0.694923	0.043778	0.0359034	0.0317062	0.0340851	0.0651168	0.0350424	0.0327209	0.0482733	0.0730075	0.0374049	0.0255249	0.04102	0.0463886	0.0364746	0.00521565	0.00553791	0.00442599	0.00487564	0.00359936
	0.891443	0.63739	0.625097	1.06141	0.960307	1.27353	0.721569	0.942132	0.987721	1.18439	1.13878	1.74089	1.26827	1.15345	0.819282	0.892408	0.849903	0.580043	0.665199	0.737833	0.700588	0.6456	1.09592	0.750261	0.609522	0.738912	0.713737	0.897115	0.44238	1.00979	0.0261661	0.0517233	0.0369849	0.0420604	0.0449194	0.036569	0.0525593	0.0476517	0.0916081	0.0511788	0.029738	0.0524353	0.0465786	0.0313884	0.00467269	0.00638138	0.00484156	0.00438114	0.00323753
	0.931704	1.11365	0.810091	0.871848	0.929549	1.22497	1.17283	1.00077	1.02632	2.23629	0.959602	1.45467	1.1576	0.909408	1.15793	0.861709	0.796161	0.575516	0.70795	0.683464	1.113	1.02834	0.741717	0.762116	0.843738	0.784197	0.861489	0.801377	0.369091	1.41151	0.0568443	0.0355701	0.0363492	0.0360073	0.0336524	0.0445228	0.0510243	0.0619475	0.0554817	0.053956	0.0272257	0.0513625	0.0482321	0.0287484	0.00487599	0.00477669	0.00559939	0.00484573	0.00446529
	0.975297	0.937607	1.10215	0.814614	1.06171	1.1488	0.963314	0.829597	1.04384	2.10045	0.962118	1.712	1.36209	1.1039	1.10672	0.945337	0.736747	0.653643	0.764595	0.678402	1.11162	0.861428	0.967887	0.925173	0.765474	0.754386	0.834169	0.802298	0.73368	0.741128	0.0431795	0.0292673	0.0345675	0.0345881	0.0570564	0.0226378	0.036036	0.0461857	0.0802098	0.0500965	0.0262661	0.0356748	0.0382941	0.0493653	0.00317985	0.00479424	0.00490103	0.00368065	0.00617985
	0.701755	1.04912	1.09729	0.948882	0.991493	1.17478	0.86339	1.00243	0.880595	1.52592	0.755635	1.39149	1.17933	0.799929	1.0971	0.819574	0.796329	0.52459	0.652566	0.752269	0.761618	0.827352	1.11553	0.714098	0.674045	0.6688	0.602969	0.712654	0.645329	0.932037	0.0516503	0.0412311	0.0331909	0.0331945	0.0271396	0.036027	0.0467035	0.0496385	0.0526454	0.0476938	0.0281912	0.040855	0.0565025	0.0299747	0.00423976	0.00445703	0.00492451	0.00515554	0.00357002
	0.985808	1.11463	0.759611	0.933441	1.09308	1.25802	1.03749	1.00151	0.976913	1.3527	1.04161	1.18377	1.22689	1.03068	0.872881	0.907002	0.919284	0.620615	0.554759	0.664196	1.10366	0.941958	0.983765	0.724929	0.73856	0.766464	0.802025	0.654906	0.952893	0.875028	0.0370149	0.0394452	0.0495251	0.0417709	0.0528771	0.0371682	0.0463669	0.0579389	0.0548383	0.06189	0.0252883	0.0350339	0.0711631	0.0521418	0.00502635	0.00600168	0.0107221	0.0049243	0.00458616
	1.01233	0.623187	0.655101	0.936957	1.07715	0.996123	1.11544	0.964449	0.920396	2.48301	0.912927	1.29467	1.31782	0.921245	1.09554	0.919	0.903504	0.630847	0.745909	0.600728	0.69823	0.954969	1.05798	0.74579	0.899245	0.57819	0.762878	1.11152	0.826131	1.09312	0.0496914	0.0361257	0.0373195	0.0370588	0.0232796	0.041403	0.0324762	0.0533862	0.0467193	0.0478322	0.029542	0.0328107	0.0546692	0.0132075	0.00473687	0.00495876	0.00464422	0.00519173	0.00497976
	0.795248	0.505736	1.11772	0.751711	1.02563	1.19496	0.789384	0.798298	0.916824	0.956191	1.15525	1.30252	1.33444	0.939797	0.888133	0.944409	0.7943	0.589359	0.577904	0.551205	1.10579	0.945315	1.04526	1.02882	0.789592	0.652382	0.705119	0.949344	0.557394	0.728406	0.0472126	0.0442516	0.0344232	0.0358718	0.038253	0.0341761	0.0483585	0.0561433	0.0485147	0.0368047	0.024197	0.0458984	0.0464378	0.0333701	0.00351028	0.00520657	0.00458155	0.00340167	0.00395462
	0.731177	0.659478	0.505739	0.93736	1.00938	1.0442	0.729599	0.766919	0.943289	1.68287	0.897831	1.43772	0.843664	0.949854	1.04928	0.988595	0.902245	0.601975	0.748075	0.618016	0.783786	0.782853	0.949605	0.808317	0.743386	0.658529	0.705154	0.893369	0.59743	0.879741	0.0469797	0.0455125	0.0283823	0.0360063	0.042358	0.0348613	0.0637728	0.0606704	0.0437347	0.0420144	0.0284794	0.0379529	0.0480894	0.0374532	0.00418007	0.00571198	0.00372027	0.00440608	0.0036605
	1.03355	0.915508	1.01124	0.864874	1.13028	1.27269	1.17084	1.07795	0.969784	1.64766	1.10151	1.78927	1.25347	0.815719	1.03306	0.810523	0.797066	0.550848	0.691681	0.796667	1.13796	0.744285	0.855727	0.94129	1.01397	0.668014	0.506977	0.698489	0.497183	1.25209	0.046519	0.0557548	0.0325276	0.0435407	0.0398318	0.030105	0.0419826	0.0554213	0.0442846	0.0410442	0.0181651	0.0582618	0.0529371	0.0466029	0.0046423	0.00650558	0.00554512	0.00637386	0.00402423
	0.966649	0.986107	0.516838	0.844508	1.10912	0.854068	1.1009	1.04252	1.07773	1.3724	1.07959	1.25173	0.991177	0.887361	1.24512	0.845709	0.75024	0.566091	0.641418	0.6869	1.21734	1.02388	0.913469	0.717543	1.01264	0.756957	0.786029	0.792022	0.890154	0.681643	0.0490227	0.0430336	0.035441	0.0613953	0.0516911	0.0284597	0.0336815	0.0338606	0.0480992	0.0482747	0.0249411	0.0400973	0.0546738	0.0340775	0.00487034	0.00494243	0.00423919	0.00428559	0.00441575
	0.765744	0.745033	0.0957954	1.00141	1.02275	1.21206	1.04989	1.14627	1.05532	0.889982	1.16161	1.1655	1.19394	0.976748	1.15192	1.00281	0.942877	0.649813	0.583514	0.620608	0.983008	1.03471	0.841117	0.598279	0.900382	0.59723	0.831819	0.650635	0.613678	1.25143	0.0471294	0.0498741	0.0327928	0.0423412	0.0367943	0.0313335	0.0269266	0.0456697	0.054087	0.049139	0.0213731	0.0343427	0.0566296	0.0501566	0.00468227	0.00593569	0.00454905	0.00385565	0.0050672
	0.883555	0.993988	0.773086	0.788598	1.10326	1.01066	0.980942	0.964124	0.962595	1.38456	0.858075	1.64893	1.43498	0.838951	1.00349	0.899123	0.709768	0.651313	0.702171	0.759494	1.2615	1.01684	0.770974	1.19585	0.603547	1.01349	0.820313	0.944961	0.420073	1.16931	0.0393669	0.0507692	0.0352327	0.02196	0.0236206	0.0352151	0.04188	0.0573717	0.0538265	0.0440243	0.0266544	0.0435998	0.0504145	0.0432052	0.00392288	0.00406602	0.00588222	0.00630392	0.00439491
	0.968685	0.785392	0.668313	0.965328	1.14899	1.01714	1.1487	1.002	0.885796	2.24752	1.10658	1.22092	1.06126	0.987087	1.12615	0.932481	0.919023	0.603523	0.598053	0.68629	1.00151	0.789997	0.943978	1.22426	0.88989	0.978835	0.611614	0.546172	0.653087	0.939816	0.0348987	0.0427238	0.0389174	0.0356861	0.0423485	0.0301929	0.0366896	0.046171	0.0394229	0.0373873	0.0182866	0.0344364	0.066725	0.0135222	0.00437386	0.00438441	0.00558004	0.00558441	0.00397618
	0.808329	0.798677	1.14978	0.807045	1.19916	1.07702	1.10435	0.915688	0.996722	2.37126	0.953658	1.10097	1.12159	0.986096	1.18265	0.891768	0.762393	0.659932	0.625766	0.790711	1.12113	0.882173	0.923166	0.945006	0.657045	0.684662	0.801089	1.04388	0.66915	1.07525	0.0550243	0.0427263	0.0430051	0.0539098	0.0461652	0.0271715	0.0548513	0.0525675	0.0610695	0.056453	0.029377	0.0503697	0.0597785	0.0408497	0.00426257	0.00389005	0.0045617	0.00482584	0.00367903
	0.811067	0.638905	0.504004	0.961696	1.20669	1.06323	1.13865	0.923155	0.927911	1.50689	0.87607	1.33462	1.10988	0.952361	1.1461	0.850304	0.84236	0.546345	0.808317	0.703594	1.10352	1.04218	0.891663	0.917036	0.856539	1.0332	0.682266	0.636231	0.592289	0.829531	0.0456755	0.0359573	0.0143327	0.0384474	0.0490069	0.0381005	0.0433967	0.0482458	0.0431647	0.0453071	0.0256255	0.0417935	0.0506924	0.0301119	0.00403769	0.00440937	0.00585765	0.00547511	0.00443904
	1.02524	0.652641	0.040067	0.847464	1.0686	1.06368	1.08782	0.987777	0.872268	1.60071	1.07345	1.41432	1.18907	0.770867	1.0972	0.83442	0.860913	0.630313	0.736494	0.658374	0.989712	1.1894	0.911243	0.91769	0.588175	0.710083	0.63637	0.896102	0.517266	0.982746	0.0465202	0.0368802	0.0422892	0.0425527	0.0410429	0.0356587	0.0429736	0.0519167	0.0502018	0.0320367	0.0258483	0.0484855	0.0516363	0.0430572	0.00435379	0.00601861	0.00521666	0.00451519	0.00407048
	0.87679	1.04283	0.48481	0.781332	1.05514	1.19607	1.09414	1.15914	0.930671	1.46041	0.986712	1.57959	1.1406	0.892122	0.86832	0.888425	0.800991	0.724845	0.794754	0.533839	0.804368	1.15199	0.872792	0.656347	0.619608	0.63287	0.665691	0.625633	0.656468	1.04221	0.0531367	0.050345	0.0454534	0.036517	0.0315654	0.0305981	0.0322634	0.0363537	0.0748419	0.0349983	0.0301144	0.0434476	0.0518535	0.0266307	0.00327451	0.00731303	0.00482788	0.00468	0.00275517
	1.15349	1.05503	0.642831	0.896769	1.06752	1.23406	0.921574	0.939309	0.845233	2.34194	1.08772	1.76659	1.23578	0.8834	0.868133	0.770732	0.832858	0.756924	0.764723	0.676697	1.1228	0.920704	0.894808	0.759242	0.81418	0.722551	0.627942	0.833302	0.565864	1.07173	0.0430159	0.0392812	0.0432135	0.0423346	0.0522205	0.0316205	0.0404792	0.0272031	0.0550893	0.0374953	0.0296017	0.0402496	0.0405496	0.0376337	0.0048995	0.00492283	0.00573843	0.00536535	0.00489758
	0.792222	0.798086	0.0760533	0.859734	1.07808	1.04533	1.08276	0.789832	0.910221	2.05192	0.895838	1.41858	1.33534	0.754472	1.10211	0.765138	0.796509	0.495949	0.759328	0.74345	0.929297	0.846391	0.790558	0.672923	0.794635	1.18849	0.654359	0.856353	0.677151	1.15088	0.0509694	0.0527834	0.0521764	0.034903	0.0468031	0.0397286	0.0436247	0.0469962	0.0516215	0.042188	0.0256385	0.0439907	0.0567483	0.0436755	0.00401217	0.00415369	0.00560935	0.00606524	0.00401097
	0.719432	0.846426	0.718795	0.861416	1.1117	0.807633	1.09538	0.923282	0.866667	2.00782	0.956486	1.32175	1.25174	0.874339	1.02551	0.878495	0.808007	0.608011	0.504692	0.716113	1.17501	0.899641	0.937062	0.9202	0.707944	0.789022	0.860537	0.558055	0.625558	0.975516	0.0509191	0.0352268	0.0536414	0.0367167	0.050226	0.030709	0.0474174	0.056114	0.0577782	0.0397988	0.0365505	0.0394327	0.0359426	0.046244	0.00355888	0.00741906	0.00345539	0.00642462	0.00425008
	0.83274	0.978113	0.177746	0.845203	0.821712	1.19741	0.98621	0.957235	1.0326	1.23444	1.15152	1.40241	1.18554	0.970085	1.1269	0.974776	0.915806	0.774032	0.595681	0.675081	1.0005	0.985351	0.996933	0.946341	0.911553	1.0293	0.830875	0.745041	0.512864	0.894316	0.0480879	0.0455207	0.0367895	0.0328083	0.0417057	0.0326123	0.0380445	0.0619952	0.0472333	0.0371335	0.0313573	0.0340991	0.0373095	0.0118291	0.00349715	0.00607887	0.00545144	0.00381939	0.00457078
	0.995773	0.858295	0.705244	0.841978	1.15864	1.06614	0.721805	1.07763	1.0443	1.76953	0.991798	1.54941	1.125	1.01265	0.763224	0.913073	0.876411	0.646193	0.665499	0.628896	1.01449	1.01982	0.94411	1.09207	0.609057	0.872872	0.781131	0.485805	0.79332	1.02633	0.038483	0.0573047	0.0368438	0.0345257	0.0291232	0.0352873	0.0559339	0.0652199	0.0604259	0.0307722	0.0303995	0.0354533	0.0435765	0.0279636	0.00386137	0.00815281	0.00563166	0.0041823	0.00520565
	0.898412	0.679153	0.628857	0.808553	1.09589	1.34934	0.905472	0.916169	0.965584	2.60369	1.05677	1.65198	0.941479	1.0939	1.06959	0.907259	0.826239	0.613117	0.598867	0.740947	0.998064	0.83928	0.0782284	0.902523	0.714847	0.572827	0.699213	0.657288	1.18466	1.07558	0.0473001	0.0547724	0.0450104	0.0345764	0.0319431	0.0316533	0.0313185	0.0429606	0.0536081	0.0312998	0.0207674	0.0498535	0.0524871	0.0269431	0.0046601	0.00413829	0.00415033	0.00506998	0.00471765
	0.866695	0.711504	1.02887	0.987254	0.806955	1.27459	0.860266	0.92019	0.890022	2.13526	0.965928	1.61304	1.33226	0.88301	1.06385	0.762911	0.81274	0.653596	0.729098	0.72687	0.992077	0.916878	1.07801	1.17996	0.661357	0.709671	0.905061	0.669422	0.594379	1.10771	0.0543788	0.041499	0.038446	0.0361489	0.0237849	0.0301016	0.0336724	0.0578404	0.0475556	0.0452779	0.028531	0.0416119	0.0448217	0.0509707	0.00540675	0.00661699	0.0058439	0.0057116	0.00397209
	0.922324	0.934891	0.877712	0.863918	1.12302	1.0111	0.868834	0.867104	0.848221	1.44163	1.07307	1.18253	0.833219	1.028	1.07523	0.92424	0.838481	0.585461	0.67877	0.784235	0.996156	0.933593	1.01091	1.14498	0.769244	0.69702	0.686973	0.704355	0.661932	1.06718	0.0370773	0.0347556	0.032993	0.0368578	0.0478961	0.0293056	0.0512847	0.0503697	0.0474833	0.0349937	0.0382267	0.057321	0.0531482	0.0340063	0.00326004	0.00481738	0.00591515	0.00664277	0.00412277
	0.705479	0.577569	0.925929	0.857446	0.915299	1.06736	1.12408	0.771232	0.946228	2.27613	1.00043	1.67231	1.1129	0.875556	1.06512	0.889281	0.685884	0.533272	0.492051	0.772121	1.13069	1.07656	0.720757	0.980396	0.753733	1.00458	0.931905	0.733073	1.00949	0.697147	0.046681	0.0423418	0.03291	0.0334643	0.0283279	0.0370519	0.0346065	0.0556428	0.0483078	0.0378683	0.0266536	0.0380824	0.045044	0.0118044	0.00456379	0.00406828	0.00545087	0.00594369	0.00504668
	0.982774	0.99132	0.714653	0.968068	1.04231	1.17458	1.03465	1.04151	0.824769	2.46004	0.886939	1.21276	1.2321	0.958615	1.14817	0.729541	0.75979	0.585497	0.512779	0.668004	0.834586	0.987581	0.93201	0.634969	0.629584	0.799295	0.854443	0.741339	0.870141	1.26178	0.0469649	0.0331922	0.0429562	0.0325108	0.0417601	0.0328269	0.0478373	0.0395502	0.0384977	0.0371283	0.0370735	0.0336306	0.0522941	0.0315935	0.00464891	0.0101765	0.00812547	0.0038378	0.00463898
	1.07505	0.586527	0.694647	1.05541	1.07955	0.824246	1.20316	1.38548	0.856994	2.1937	1.03892	0.929147	0.996504	1.00843	1.16667	0.808715	0.651056	0.659294	0.782302	0.801353	0.864961	0.982647	0.959693	1.16743	0.666578	0.70704	0.726218	0.858683	0.430787	0.846328	0.0335353	0.0399518	0.0398222	0.040358	0.0220255	0.0331026	0.0362278	0.0548642	0.0536612	0.0413596	0.0258015	0.0368239	0.0238621	0.0378775	0.00477663	0.00964498	0.00370405	0.00380465	0.00408568
	0.845386	1.0765	0.469673	0.911538	1.17761	1.27553	0.898785	0.749806	0.782329	0.677606	1.16765	1.37805	1.20165	1.03849	1.05126	0.919612	0.870778	0.567237	0.611229	0.746266	1.04906	0.788319	0.630709	1.13111	0.7917	0.891576	0.792253	0.605959	0.531564	1.21638	0.0521761	0.0394401	0.0412311	0.0348932	0.043355	0.033484	0.0435406	0.0462352	0.0634411	0.031443	0.030101	0.0304637	0.0493938	0.0372656	0.00398582	0.0058276	0.00366616	0.00463849	0.00873401
	0.849158	0.778114	0.412726	0.747125	0.99887	1.16475	1.10243	1.0859	0.900498	2.26785	1.1672	1.2455	0.977893	0.962359	0.737627	0.746949	0.820218	0.631842	0.738906	0.706557	0.692237	0.905505	1.06043	0.791729	0.928917	0.729199	0.832663	0.73729	0.435605	1.40289	0.043216	0.0368603	0.0383576	0.0354715	0.0461749	0.0386064	0.0334742	0.0501916	0.0396032	0.055988	0.0239749	0.0395653	0.0452232	0.0393459	0.00428289	0.00613158	0.00385327	0.00521522	0.00580514
	0.907518	0.914332	0.755685	0.944341	0.969693	1.08372	1.07363	1.0592	0.998893	2.32911	1.03231	1.50537	1.06934	1.05594	0.850615	0.882342	0.810219	0.562748	0.615177	0.675549	1.00397	0.852405	0.845022	0.833565	0.813805	0.782045	0.619719	0.723817	0.646399	0.919216	0.0462926	0.0410778	0.0417397	0.0391517	0.0596047	0.0355873	0.0584398	0.0647437	0.0569842	0.0299463	0.0509752	0.0386235	0.043983	0.0363905	0.00413704	0.00452496	0.00492695	0.00623486	0.00287636
	0.938309	0.881322	0.112097	0.868328	1.18472	0.956718	1.04837	0.842481	1.03303	2.62776	1.04902	1.47557	1.11298	0.925178	1.1124	0.926643	0.870443	0.571407	0.671148	0.744895	0.930221	1.00029	0.965432	1.07732	0.812069	0.690266	0.906843	0.820804	0.552593	1.07028	0.0406062	0.0478264	0.0355299	0.0402792	0.0385592	0.0608124	0.0445595	0.0567957	0.0545206	0.0379054	0.0260034	0.0453246	0.0469398	0.0126925	0.00428141	0.00539759	0.00464711	0.00533373	0.00433001
	0.983115	1.09105	1.43818	0.824124	1.10145	1.10468	0.756081	0.997744	0.959062	1.36975	1.16202	1.39238	0.853444	1.04944	0.85261	0.889297	0.713708	0.62595	0.705008	0.679823	1.07482	0.908971	1.07963	0.752685	0.857231	0.846703	0.885968	1.03624	0.443993	1.14499	0.0260349	0.0351585	0.0315419	0.040928	0.0431512	0.032865	0.0433081	0.0529971	0.0452824	0.0435842	0.0256074	0.054412	0.0329212	0.0408948	0.00449949	0.00473283	0.00477688	0.00441501	0.00489167
	1.26356	0.621712	0.771701	0.873269	0.903419	0.922654	1.08774	0.969389	1.01686	1.85953	1.09388	1.09929	1.21844	0.884181	1.1259	0.741305	0.740315	0.634628	0.575997	0.724997	1.20644	1.08681	0.875654	0.961248	0.597735	0.741338	0.671453	0.862204	0.856837	0.780538	0.0460405	0.0610405	0.0403623	0.0440616	0.0434797	0.0346292	0.0348693	0.0561268	0.0535128	0.0502239	0.0224148	0.0426708	0.0728003	0.00990889	0.00507053	0.0052063	0.00510957	0.00538155	0.0039396
	0.697291	1.00302	0.472226	0.808526	1.04992	1.06848	1.11374	1.04939	0.79194	2.25397	1.13307	1.39358	1.32888	0.821598	1.17482	0.937966	0.704303	0.61679	0.642547	0.659739	0.956092	0.977086	1.00061	1.04894	0.844851	0.595573	0.896369	0.851754	0.425471	1.11015	0.0453644	0.0416351	0.0346929	0.0399178	0.0347101	0.0341832	0.023751	0.0458896	0.0466118	0.0423987	0.0247282	0.0347564	0.0527455	0.0346092	0.00368777	0.0047074	0.00512137	0.00457657	0.00548227
	0.816742	1.07682	0.655387	0.798578	1.19505	1.1425	1.05874	0.985896	1.02131	0.932084	1.01229	1.16468	1.03606	0.858576	1.03379	0.856257	0.77198	0.547689	0.549743	0.666647	1.26368	0.9974	0.77937	0.749594	0.790405	0.8721	0.909622	0.892468	0.967351	0.995124	0.0410014	0.0498668	0.0292266	0.0407488	0.0393972	0.0332563	0.046961	0.0638487	0.0642713	0.0593045	0.0388208	0.0376501	0.0549286	0.0324546	0.00502876	0.00615347	0.00249455	0.00468065	0.00394961
	0.801926	0.762169	0.71497	0.976893	1.06772	1.3119	1.02643	1.03862	1.00696	1.96001	1.04993	1.86582	1.16559	0.928258	0.965906	0.800736	0.700969	0.618853	0.703404	0.567741	1.08016	0.825998	0.86236	0.858194	0.668766	0.730598	0.768104	0.757545	0.639864	0.829522	0.0466236	0.0307228	0.0309595	0.0335772	0.0439796	0.0313558	0.0306457	0.0420844	0.0451269	0.0452373	0.0304233	0.0328095	0.0584658	0.0277662	0.00411881	0.0050409	0.00404615	0.00379164	0.00358889
	0.739905	0.967449	0.622891	1.02316	0.982367	1.3156	1.23345	1.03902	0.998578	1.77088	1.16044	1.28504	1.02832	1.00904	1.05009	0.940099	0.78903	0.556336	0.623633	0.734758	1.15723	0.807876	0.870423	0.957455	0.894299	1.10773	0.828713	0.771443	0.707822	1.04422	0.0633341	0.0577304	0.0310669	0.0424089	0.0431648	0.0310578	0.0330105	0.0461265	0.0520036	0.0347421	0.0276526	0.0513171	0.0264745	0.0376756	0.00367248	0.0051015	0.00508275	0.0048581	0.00407369
	0.926004	0.732142	0.714419	0.861321	1.06174	1.26677	0.97737	1.13505	0.878977	1.68855	0.942137	1.34762	0.958532	1.15746	1.05214	0.867703	0.661223	0.573883	0.688972	0.797571	1.31277	0.741212	0.997179	0.888306	0.913311	1.12	0.678741	0.820613	0.590349	0.843676	0.0344097	0.0376136	0.0355867	0.0486064	0.0429878	0.031426	0.0278374	0.0471304	0.0657933	0.0366337	0.0297605	0.043563	0.0527832	0.036882	0.00647902	0.00412317	0.00512642	0.00556836	0.00263668
	0.933974	0.98885	0.682272	0.880664	0.922128	1.28194	1.11152	0.863443	0.996522	2.21216	1.01269	0.894202	1.12562	1.06334	1.13472	0.811622	0.85698	0.749842	0.594279	0.792609	0.86583	0.852157	1.08564	0.864722	0.672682	1.06802	0.811874	0.567063	0.398152	1.12956	0.0347727	0.0454745	0.0411854	0.0407742	0.0345159	0.0308896	0.054048	0.0659896	0.0572737	0.0440521	0.0237238	0.0332481	0.0157226	0.0385543	0.00394656	0.00565762	0.00667363	0.00558156	0.00458496
	1.14361	0.506499	0.731058	0.994821	1.08407	1.11925	1.13774	1.00132	0.92339	2.23853	1.01079	1.06939	1.24174	0.986336	0.871975	0.781215	0.77401	0.492574	0.761303	0.741577	0.764245	1.13713	0.888015	0.954238	0.603066	1.04417	0.787578	0.788427	0.586372	1.06573	0.0175111	0.0432151	0.0438039	0.0351455	0.0621325	0.0355574	0.0633009	0.0423314	0.0487861	0.031618	0.0225296	0.0443447	0.0527951	0.0343998	0.00375641	0.00479208	0.00455803	0.00365904	0.00735747
	0.893938	0.849062	0.677288	0.878551	0.830115	1.04582	0.964435	0.912927	0.92086	1.46886	1.00284	1.63285	1.17285	0.811943	0.969398	0.80105	0.840855	0.610339	0.733398	0.762106	0.706275	0.840817	0.980927	1.15927	0.816629	0.94645	0.823175	0.736089	1.15141	1.15959	0.0426984	0.0295695	0.0429785	0.0336165	0.0859974	0.0243866	0.03919	0.057298	0.0509858	0.0579501	0.0224581	0.0270973	0.0437063	0.0298965	0.00522336	0.00430354	0.00439452	0.00510638	0.00432994
	1.00288	0.857654	0.123722	0.798053	1.16794	1.27616	1.23318	1.00197	0.818047	2.37422	1.03557	1.30506	1.05015	0.955245	0.980327	0.846143	0.908959	0.548777	0.731448	0.739675	0.896544	0.942136	0.770087	0.976179	0.920199	0.664268	0.729599	0.756306	0.427575	1.06076	0.0343219	0.0559917	0.04221	0.0443797	0.0374678	0.0304465	0.0385713	0.0591919	0.0540834	0.032083	0.0251474	0.0350299	0.0489812	0.0325353	0.00345122	0.00460431	0.0049298	0.00357845	0.00320984
	0.955038	0.958378	0.12827	0.84698	0.890315	1.13668	1.25864	0.977927	0.912713	2.3546	0.959965	1.35752	0.970445	0.887587	0.813092	0.80193	0.690916	0.642171	0.643453	0.92762	0.819093	1.02463	0.0744924	0.905247	0.84832	0.821126	0.741533	0.645917	0.992263	0.977922	0.0422563	0.0442833	0.0387409	0.041001	0.03006	0.028871	0.0268715	0.0487772	0.0630698	0.0364762	0.0292253	0.0348717	0.050824	0.0455902	0.00536154	0.00558068	0.00533521	0.00339625	0.00495433
	0.926041	0.521485	0.575878	0.869915	1.15183	1.047	1.20229	1.26519	0.945077	2.55089	1.11853	0.987519	1.24645	1.01189	1.16328	0.964003	0.756374	0.760289	0.658351	0.803137	1.11831	0.968389	1.13054	1.11242	0.78986	0.676513	0.685789	0.645082	0.429218	1.18739	0.0491575	0.0473575	0.0253544	0.0342769	0.0449461	0.0283668	0.0525305	0.0788182	0.0606579	0.0308772	0.0273811	0.0176818	0.0459607	0.0298985	0.00378927	0.00721093	0.00409852	0.00667982	0.00346199
	0.795217	0.939567	0.0494226	0.897876	1.01721	1.03649	0.894833	0.910405	0.898015	1.31174	0.936283	1.63618	1.12753	0.899372	1.19419	0.973043	0.778394	0.783184	0.720444	0.607745	1.22517	1.08986	1.00069	0.979162	0.984587	0.687867	0.576882	0.44432	0.83571	1.29788	0.0380403	0.0878768	0.0302943	0.0337549	0.0363134	0.0364918	0.0300097	0.0383501	0.0530406	0.0598473	0.0250887	0.0277636	0.0497068	0.0307326	0.00538091	0.00288864	0.00465737	0.00479253	0.00337174
	0.76721	0.97045	0.347611	0.898002	1.24393	1.08064	0.883716	1.09352	0.947688	2.34028	1.09802	1.43703	1.34279	0.854009	0.917194	0.842611	0.812623	0.588897	0.593277	0.751684	1.09037	0.783767	0.985527	1.02096	0.892232	0.898434	0.997452	0.889159	0.565895	1.01043	0.0308688	0.0433183	0.0323511	0.0371867	0.0315832	0.0382506	0.0428438	0.0428465	0.0506538	0.0313012	0.0229956	0.0444497	0.0570186	0.0389825	0.00406757	0.00394623	0.00482215	0.00380539	0.0049562
	0.997844	0.827452	0.861133	0.785626	1.08783	1.17647	1.06432	1.00186	1.01197	1.99874	0.850908	1.31399	1.02138	1.10499	1.12718	0.939538	0.915774	0.509569	0.694538	0.690163	1.12981	0.751378	0.859888	0.669251	0.661205	0.842782	1.01889	0.638582	0.49292	1.1105	0.0367927	0.0438798	0.0293509	0.0383153	0.0426128	0.0358375	0.0449112	0.0459207	0.0618878	0.0376619	0.0345988	0.0437307	0.0500855	0.0382246	0.00399115	0.00393146	0.00385795	0.00417312	0.00337321
	0.881456	0.922873	0.981094	0.943677	1.08462	1.35512	1.05914	0.884241	0.898873	1.95462	1.02502	1.30389	1.23282	1.10337	1.20877	0.87892	0.825052	0.686191	0.632051	0.684082	0.840742	0.829924	0.864573	0.986107	0.522741	0.672736	0.642068	0.777438	0.466085	0.776683	0.0568914	0.0565362	0.0408539	0.0398536	0.0496498	0.0330355	0.0348105	0.0704913	0.0570116	0.0367	0.011306	0.040477	0.055482	0.0396789	0.0053569	0.00591269	0.00457107	0.00380824	0.00358223
	0.945519	0.725141	0.497229	0.962288	1.17031	1.19571	0.838034	0.856908	0.845872	2.509	0.951969	1.55184	0.954475	0.807141	0.883155	0.79197	0.841357	0.57406	0.709686	0.743282	1.34417	1.02575	0.748376	1.18077	0.636682	0.633207	0.827832	1.06791	0.567565	0.819951	0.0440316	0.0483959	0.0284807	0.0395956	0.0375517	0.0358375	0.0515923	0.0555206	0.0454171	0.0455423	0.0212167	0.0446479	0.0150123	0.0361046	0.00480054	0.00897021	0.00699487	0.00491581	0.00315398
	0.965932	0.495475	0.609123	1.02338	1.00915	1.07666	0.71082	0.939209	1.05923	1.59144	1.01506	1.26662	0.872897	0.937628	0.959195	0.856758	0.671878	0.790721	0.644716	0.644765	1.04587	0.723599	0.895345	0.693482	0.783621	1.09575	0.754075	0.64699	0.594648	0.830148	0.0450164	0.0453737	0.0410864	0.0363868	0.0392423	0.0322936	0.0318714	0.0520006	0.0520933	0.0406035	0.0207067	0.038276	0.0451358	0.0362975	0.00569156	0.00458466	0.00480907	0.00484127	0.00560024
	0.871895	0.902333	0.474346	0.776813	1.04457	0.982995	1.10319	0.815422	0.957535	1.98575	0.820431	1.22066	0.99674	1.0579	1.17621	0.949154	0.815371	0.508664	0.698225	0.644929	0.975942	1.06738	0.77083	0.818969	0.818984	0.86465	0.68334	0.6707	0.584295	0.9059	0.0711909	0.0453247	0.0424923	0.0344265	0.037966	0.0336888	0.0392589	0.0700375	0.0678665	0.0468441	0.0210505	0.0163977	0.0406008	0.0312703	0.00446979	0.00487234	0.0054629	0.00371853	0.00396133
	1.01756	0.812206	0.449386	0.884398	1.14224	1.18852	0.84425	1.08226	0.798928	2.85527	1.04074	0.904122	1.2476	1.03571	1.09987	0.777684	0.812896	0.593352	0.738046	0.639541	0.95019	1.13639	1.04115	1.06661	0.898112	0.84491	0.662584	0.761076	0.51074	1.19462	0.0548267	0.0496201	0.0399961	0.0398661	0.0421163	0.0306522	0.0311346	0.0601897	0.0566297	0.0421161	0.0247885	0.0436125	0.051068	0.0408163	0.00322731	0.00887137	0.0052356	0.00612385	0.00328528
	0.88625	0.773821	0.728735	0.971875	1.0332	1.16541	1.10126	0.733714	0.79995	1.80664	0.955759	1.37864	1.01346	1.12683	1.04073	0.844842	0.819763	0.674791	0.695713	0.879586	1.15577	1.04682	1.0433	1.14102	0.761684	0.795297	0.620667	0.923769	0.620063	1.1252	0.0410219	0.0393138	0.0361449	0.038067	0.0424855	0.0327317	0.0261337	0.0679936	0.0590155	0.0392095	0.0306013	0.0349814	0.036079	0.00684614	0.00331716	0.00482984	0.00655103	0.00469531	0.00279764
	0.869107	1.05757	1.12574	0.829619	0.951841	0.991688	1.03773	0.930342	0.842075	1.95892	1.07409	1.10756	1.186	0.874858	1.06862	0.822099	0.826077	0.584726	0.548149	0.743537	1.26512	0.995486	0.0434421	1.18445	0.593528	0.955265	0.822629	0.666186	0.500564	0.878135	0.0520309	0.0512629	0.0377744	0.030688	0.0816429	0.0362239	0.0292538	0.0603117	0.0554965	0.0415284	0.032376	0.0443061	0.0420838	0.00607172	0.00402967	0.00627478	0.00521967	0.00498225	0.0036071
	0.926862	0.848936	0.772259	0.829079	0.94371	1.14702	0.986893	1.10939	0.908787	1.8765	1.10423	1.61386	0.914419	0.937172	1.15279	0.812741	0.842232	0.534539	0.722437	0.767443	0.674136	1.05597	0.95658	1.13271	0.814114	0.805277	0.730799	0.766535	0.782913	0.8064	0.0351041	0.0523217	0.0337893	0.0351879	0.0510611	0.0447203	0.0564453	0.0467857	0.0470817	0.0463651	0.0283272	0.0428054	0.0474976	0.0411927	0.00353343	0.00431852	0.00590782	0.00662224	0.0035704
	1.15971	0.566579	0.765638	0.909524	1.08477	1.03829	1.00168	0.883392	0.914063	1.07054	1.01278	1.41547	1.17891	0.863539	0.857337	0.809973	0.910611	0.601812	0.700369	0.848941	1.03376	0.917194	0.650471	1.24852	0.823644	0.742364	0.849618	0.727384	0.505491	1.33418	0.0425662	0.0381901	0.0317582	0.0357952	0.0320192	0.0407701	0.0463342	0.0520976	0.0583702	0.0505256	0.0382354	0.0457683	0.0455197	0.0390117	0.00484128	0.00470638	0.00482412	0.00452823	0.00456698
	0.95123	0.85123	0.453487	0.909362	1.14374	0.803264	1.18621	0.93609	0.95809	1.60228	1.01687	1.23485	1.20073	1.0058	1.14609	0.851133	0.846885	0.598905	0.698939	0.771692	0.834782	0.951096	0.877652	0.843418	0.647129	1.11433	0.653325	0.663398	0.648855	0.909268	0.044943	0.0435392	0.036888	0.0326334	0.0429737	0.0342548	0.0293202	0.0426357	0.0548181	0.0449953	0.0250248	0.0466532	0.0477968	0.0436635	0.00410102	0.00696263	0.00616336	0.00385279	0.0050625
	0.903415	0.652694	0.985478	0.941925	0.929423	1.05411	1.01169	0.757768	1.02321	3.01964	0.951741	1.24506	1.27624	0.698438	1.07076	0.868982	0.867508	0.551763	0.68176	0.8423	0.719007	1.17777	0.969876	0.883186	0.721757	1.00067	0.838326	0.777983	0.676486	0.799473	0.0388964	0.0403373	0.0289506	0.0331175	0.0324774	0.0413296	0.0663469	0.0506535	0.0537729	0.0370641	0.0381651	0.0430969	0.0518971	0.0386177	0.00528814	0.00591631	0.00388185	0.00401301	0.00376043
	0.816607	1.00592	0.885955	0.970522	0.992398	1.20481	1.09067	1.00309	0.928891	1.0422	1.07078	1.52347	1.25335	0.873448	1.04566	0.811482	1.02327	0.655018	0.665186	0.756489	0.911928	0.881016	0.851908	0.821288	0.738513	0.662744	0.671759	0.599986	1.01619	0.783618	0.0463527	0.0442106	0.031881	0.0352424	0.0611113	0.0388358	0.0493689	0.0308023	0.0614027	0.0449674	0.0282147	0.0461151	0.0342441	0.0479765	0.00431464	0.00709283	0.00628261	0.00351934	0.00475315
	0.930844	0.955147	0.767524	0.851846	1.10619	1.07146	1.01586	1.10921	0.863727	2.74958	1.08628	1.2405	1.07914	0.872036	0.818555	0.700933	0.905849	0.823891	0.698284	0.713025	0.994829	0.810452	0.875473	0.985943	0.592528	0.70921	0.780866	0.911103	0.516039	0.709458	0.0595298	0.0443157	0.0484342	0.0342913	0.037771	0.037088	0.0309341	0.0559009	0.0452714	0.0574448	0.0234772	0.0448358	0.0776814	0.0716797	0.0037282	0.0041748	0.00496459	0.00555334	0.00383272
	0.762435	0.983521	0.732417	0.830926	0.973104	1.32187	1.12263	0.953396	1.058	1.94531	0.983957	1.51144	1.12274	0.81104	0.972722	0.789557	0.982381	0.596936	0.710436	0.855482	1.09144	0.88527	1.02972	0.947195	0.815419	0.761003	0.616228	0.740112	0.834909	0.990073	0.0445228	0.0377617	0.0304809	0.0338228	0.0314316	0.0345526	0.0558697	0.0538034	0.0529491	0.0616511	0.0225934	0.049938	0.01251	0.0309088	0.00355183	0.00372717	0.00544977	0.00353686	0.00388875
	1.03804	0.680952	0.559603	0.861435	0.948136	0.893821	1.14557	0.681898	0.921888	1.09699	1.08399	1.73782	1.03669	0.913116	0.878144	0.851039	0.586052	0.643358	0.579915	0.62462	1.03803	1.0795	0.890045	1.05199	0.681436	0.862486	0.820325	0.760032	0.765075	0.895303	0.0456105	0.0387697	0.0311923	0.0315403	0.0374878	0.0404003	0.032647	0.0445804	0.0557647	0.0452572	0.0301781	0.0429562	0.0515872	0.0297359	0.00360122	0.00599317	0.00533316	0.00375609	0.00386223
	0.775494	0.866572	0.705465	0.889502	1.10193	1.11852	1.09301	0.77958	0.869107	2.00863	1.02853	1.38833	1.06595	0.943844	1.11416	0.890221	0.879631	0.48679	0.580351	0.665482	0.954723	0.950979	0.98216	1.08118	0.644378	0.808668	0.67806	0.786912	0.46984	0.900033	0.0539764	0.0505277	0.0373094	0.0408363	0.0338457	0.0344056	0.0637905	0.0565236	0.0431881	0.042302	0.0281894	0.0227309	0.0510527	0.0321435	0.00430895	0.00686724	0.00330422	0.00450808	0.00607863
	0.903271	0.751983	0.636285	0.870043	0.880548	1.05393	1.18504	0.958746	1.00659	1.87032	0.982783	1.2529	1.19673	0.782972	0.932382	0.584661	0.65602	0.595311	0.549217	0.787234	1.38559	1.05809	0.642879	0.805543	0.912421	0.787867	0.631259	0.656452	0.699774	0.863475	0.03165	0.0387191	0.0386111	0.0300009	0.0395273	0.0309724	0.0485573	0.0304309	0.0529654	0.0353317	0.0288043	0.0583207	0.048362	0.0323832	0.00362984	0.00699779	0.00543694	0.0045551	0.00389815
	0.881618	0.627725	0.412413	1.05845	1.13379	0.985007	1.08705	1.0381	0.835468	2.51292	0.995398	1.24962	1.11115	0.973142	1.24106	0.880013	0.878072	0.66623	0.671315	0.904136	1.0452	0.901213	0.803721	0.803128	0.707508	0.992252	1.02798	0.995737	0.816058	0.869803	0.0492681	0.0585846	0.0282583	0.0310155	0.0323887	0.0385256	0.0545035	0.0538406	0.0431961	0.030212	0.0373294	0.039539	0.0385893	0.0456679	0.00412495	0.00494872	0.00404825	0.00344246	0.0036734
	0.895091	0.739981	0.758531	0.7655	1.08016	1.25432	0.953098	1.14851	0.889301	2.26975	1.08021	1.44391	0.923617	1.05242	1.00587	0.84414	0.864443	0.549724	0.651455	0.842744	1.03269	0.92991	0.967046	0.835943	0.784473	0.651599	0.83106	0.707286	0.623631	0.885446	0.0375527	0.0636965	0.0318502	0.0370503	0.0283737	0.0409845	0.042725	0.0367782	0.0414046	0.0417636	0.0244705	0.0173476	0.0675153	0.0333495	0.0039411	0.00353538	0.00521386	0.00570013	0.00386108
	0.87534	0.590613	0.0442711	0.926674	0.963115	1.10128	1.14255	1.06203	0.906812	1.59254	1.10962	1.50913	1.16015	0.9197	1.18738	0.821046	0.844551	0.51184	0.731791	0.780756	0.817704	0.9462	0.776604	0.846585	0.861666	0.708285	0.775586	0.626567	0.706937	0.957609	0.0405989	0.0522717	0.00665805	0.0378068	0.0566443	0.0303382	0.0279311	0.07085	0.0504872	0.0476059	0.021652	0.0454912	0.0594773	0.0357369	0.00398415	0.00461508	0.00572856	0.00436022	0.0041707
	0.94472	0.88801	0.929357	0.784903	1.18052	0.887421	0.830999	1.01042	1.05302	2.19246	1.04904	1.2425	1.25623	1.07288	1.04236	0.799031	0.768276	0.760999	0.625563	0.865449	0.947661	0.714061	0.9969	1.00631	0.618835	1.17479	0.590478	0.728937	0.619481	0.803864	0.0507277	0.0525203	0.0352568	0.0412178	0.0468263	0.0372685	0.0285364	0.0573919	0.0662201	0.0393478	0.0294824	0.0454306	0.05745	0.0553454	0.00540348	0.00589735	0.00407042	0.00528674	0.00372994
	0.820224	0.650756	0.407927	0.865627	0.95405	0.939448	1.01108	0.871477	0.769622	2.38944	0.998621	1.56665	1.20242	1.05855	1.11895	0.812313	0.751421	0.553127	0.622502	0.831873	1.10446	0.790927	0.943879	1.33355	0.718245	0.759117	0.751186	0.63694	0.736174	0.713321	0.0445531	0.0610861	0.0351426	0.0366554	0.0483557	0.0401726	0.0575086	0.056637	0.0547465	0.0498435	0.0295244	0.0417123	0.0355166	0.033729	0.0044755	0.00573482	0.00466917	0.00474167	0.00503622
	0.911714	0.722013	1.09775	0.80017	1.12724	1.19217	1.04557	0.827912	0.767027	2.77431	1.00284	1.09142	1.21583	0.967406	0.670912	0.732048	0.855923	0.647417	0.691734	0.685801	1.04222	1.09809	1.02763	1.12888	0.742535	0.652157	0.808084	0.758331	0.557767	1.0591	0.0394809	0.0436524	0.0290976	0.0358578	0.041727	0.0254979	0.0397248	0.0530749	0.0838295	0.0552327	0.0271852	0.0293428	0.0520018	0.0281387	0.00587173	0.00563589	0.00401124	0.00686106	0.00334285
	0.899066	1.02168	0.576839	0.854359	1.14659	1.0797	0.911655	1.07693	0.949621	1.32087	0.979844	1.43838	1.06142	1.04398	0.901989	0.787325	0.94682	0.490224	0.736363	0.855672	0.829998	1.37929	1.02467	1.07935	0.791415	0.99178	0.638609	0.704451	0.557253	1.00754	0.0642967	0.0455145	0.0294271	0.0317239	0.0728136	0.0368723	0.0372318	0.0414427	0.0464388	0.0371896	0.0266652	0.0365981	0.0558862	0.0334511	0.0041414	0.00441056	0.00371147	0.00535816	0.0046811
	1.05209	0.890047	0.57158	1.07435	1.14338	1.0609	0.816626	1.10457	0.926908	1.7159	0.96972	1.48601	1.02962	0.934115	1.09262	0.84787	0.953018	0.700548	0.713398	0.770518	0.697123	0.959208	0.84353	0.969584	0.845859	0.791795	0.940653	0.727461	0.501438	0.925361	0.0371257	0.0489016	0.0401769	0.0401828	0.0359669	0.0313347	0.0506276	0.0642508	0.0588997	0.0360673	0.0243152	0.0410275	0.0530332	0.0361605	0.00420504	0.00481122	0.00546594	0.00527241	0.00376079
	0.949663	0.939464	1.04029	0.849152	0.981783	0.945912	1.02978	1.02313	0.993255	1.70108	1.28531	1.04105	1.22577	0.870658	1.12729	0.875124	0.822342	0.651644	0.756537	0.703031	1.18216	0.977414	0.634542	0.86108	0.633331	0.642165	0.704929	0.599004	0.598397	0.821239	0.0508134	0.04489	0.0219661	0.0400102	0.0401994	0.0326172	0.0338532	0.0602791	0.0550272	0.0843271	0.0229862	0.0437838	0.0362133	0.0342911	0.00463992	0.00391865	0.00336867	0.0036638	0.00375631
	0.765096	0.824877	0.546753	1.00939	1.10909	1.01221	1.1274	1.16874	0.846204	2.37224	0.985737	1.41074	1.26998	0.96963	1.07572	0.728724	0.831731	0.589371	0.718569	0.726909	0.865072	0.794434	0.830959	0.820068	0.86149	0.791542	0.733813	0.914233	0.77279	0.927018	0.0430899	0.0388318	0.0309783	0.0320079	0.0456647	0.0689347	0.0456502	0.064278	0.0515315	0.0426859	0.0347776	0.0444366	0.0427604	0.0331661	0.00482662	0.00355233	0.00535155	0.00413691	0.00300214
	1.06214	0.821063	0.226564	0.833436	0.998787	0.943483	1.19623	1.00704	0.794932	1.74771	0.941579	1.39011	0.958077	1.05241	1.18296	0.85948	0.634973	0.778551	0.622384	0.824922	0.863188	0.881143	1.01648	1.21877	0.773131	1.11499	0.837756	0.724096	0.665599	0.965397	0.0371611	0.0451914	0.0483338	0.035654	0.0351843	0.0312089	0.0329438	0.0538854	0.0630121	0.0341921	0.0243447	0.0291943	0.0524524	0.0434599	0.00357287	0.00653386	0.0046054	0.00432767	0.00377082
	0.893805	0.739058	0.422444	0.781688	1.14989	0.996146	0.922054	1.04799	0.881937	1.39172	1.08129	1.47179	1.14332	1.11739	0.777319	1.05706	0.889939	0.772846	0.685199	0.774477	0.911894	1.07424	0.945824	1.05195	0.839935	1.16109	1.01519	0.658246	0.629384	1.20017	0.0332459	0.0535009	0.0295783	0.0311375	0.0334155	0.0331144	0.0257474	0.0521533	0.0476605	0.0686936	0.0239127	0.0523648	0.054847	0.0463646	0.00440595	0.00454304	0.00614553	0.0038583	0.00474776
	0.913377	0.938169	0.945437	0.897954	1.23123	1.04556	1.25468	0.88009	0.979502	2.53241	0.995694	1.68795	0.942784	0.729452	0.940582	0.959386	0.915447	0.726829	0.780727	0.617762	0.792506	0.906811	1.00191	0.655393	0.79654	0.736371	0.621013	0.871136	0.572801	0.955701	0.0487522	0.0439012	0.0330749	0.0338511	0.0379065	0.0437108	0.0463597	0.0493787	0.0465793	0.0320678	0.0227856	0.0185224	0.0446643	0.0356227	0.00446313	0.0044724	0.00452063	0.00323424	0.0038536
	0.922851	0.91721	0.614703	0.762028	0.951509	1.22555	1.06713	0.814203	1.07814	2.23042	1.07391	1.17706	1.15511	1.11946	1.14886	0.835658	1.01644	0.694108	0.717113	0.847373	0.80513	0.895176	1.05105	1.07605	0.871529	1.00307	0.647902	0.963263	0.59267	0.898914	0.0457244	0.0588707	0.0305223	0.036684	0.0272124	0.0360116	0.0427625	0.0521282	0.0488813	0.0457516	0.0304202	0.0430693	0.0469981	0.0321881	0.00371424	0.0040181	0.00432138	0.00731519	0.00493973
	0.883917	0.740056	0.472431	0.758053	1.15072	1.25066	1.08127	1.09121	0.886624	1.49431	1.13026	1.20696	1.10291	1.07234	1.1853	0.807323	0.898341	0.57968	0.706742	0.677783	1.07816	1.07101	0.936729	1.11079	0.79415	1.11079	0.506563	0.729755	0.363451	0.85345	0.0477006	0.0412908	0.02937	0.0362191	0.0407965	0.0355407	0.0317868	0.042362	0.0603167	0.0380507	0.0303655	0.0425457	0.0393185	0.042525	0.00387368	0.00685761	0.00602659	0.00542011	0.00489457
	0.896444	0.78856	0.759391	0.95755	0.908927	1.06008	1.2029	0.972386	0.912848	1.13719	1.07016	1.47263	0.876649	0.824855	0.941455	0.97712	0.879058	0.572751	0.577326	0.823531	0.861538	0.908475	0.853433	1.18822	0.728143	0.858471	0.783709	0.68766	0.582581	1.0324	0.0404492	0.0611207	0.0444211	0.0379177	0.032526	0.0482524	0.0329597	0.0684099	0.0547914	0.0561523	0.0240076	0.0102579	0.0601926	0.0327249	0.00597459	0.00424823	0.00450745	0.00441258	0.00340185
	0.882649	0.959438	0.507447	0.903728	1.00319	1.17411	0.954041	0.80684	0.948817	2.5734	1.06368	1.21439	1.18921	1.0302	0.957021	0.83649	0.88091	0.659747	0.510903	0.730967	0.80832	0.943269	1.04434	1.18951	0.719862	1.11791	0.837483	0.701301	0.575639	1.01511	0.0501476	0.0608978	0.0343693	0.0437341	0.0309049	0.029776	0.0500976	0.0364745	0.0494449	0.0384802	0.0305716	0.0439207	0.0195701	0.0436977	0.00641968	0.00790884	0.00536897	0.00573876	0.00365848
	0.904229	0.660213	0.747846	0.900042	1.03606	1.18829	1.18322	0.929977	0.889802	2.25555	1.1126	1.66812	1.09374	1.02642	1.12105	0.787679	0.877441	0.631324	0.662277	0.638108	1.14215	0.865544	0.717593	1.16875	0.769805	1.07501	0.605843	0.642738	0.821728	0.761137	0.0302551	0.0667851	0.038611	0.0396341	0.0323517	0.0288764	0.0429131	0.0415743	0.0484728	0.0402337	0.0231382	0.0324193	0.0420369	0.0401231	0.00460902	0.00689825	0.00339739	0.0036788	0.00286
	1.20332	0.930731	0.580267	1.08423	1.06075	1.26504	1.07562	1.07459	0.853147	1.75938	0.971158	1.35595	1.10155	1.03051	1.11647	0.775872	0.697125	0.716944	0.647928	0.821405	0.863751	0.980084	1.049	0.909304	0.752234	0.833529	0.739584	0.779224	0.49358	0.701909	0.0449425	0.0508279	0.0332674	0.0319365	0.0312248	0.0434927	0.0504423	0.0366219	0.0566817	0.0722761	0.0273756	0.0467542	0.0393426	0.0300513	0.00390242	0.00556347	0.00538181	0.00446589	0.00524951
	0.887366	0.842612	0.70642	0.812603	1.1054	0.887904	1.17951	0.858457	0.9426	2.34949	0.926359	1.10881	1.3219	0.810634	1.02537	0.7636	0.590023	0.608657	0.609548	0.773562	1.19629	1.0921	1.07624	0.840224	0.681326	0.833921	0.714564	0.91449	0.51047	0.902798	0.0236001	0.0670799	0.0243464	0.0360842	0.101281	0.0383061	0.0304081	0.0573788	0.0537011	0.03454	0.0217896	0.0306322	0.0434215	0.0547062	0.00444974	0.00426152	0.00802946	0.00392734	0.00385
	0.883951	0.680406	0.681167	0.810334	1.16379	1.07563	1.14901	0.78284	0.957396	2.77846	0.943356	1.22806	1.2997	0.848332	1.10774	0.912549	0.920091	0.492	0.70468	0.916469	0.887848	1.21337	1.03733	1.08056	0.896573	0.730307	0.76443	0.617905	0.574006	0.62118	0.0394208	0.0489117	0.0467583	0.0441874	0.0460297	0.0328427	0.0449137	0.0507666	0.0608087	0.0485568	0.0247635	0.0491336	0.0434021	0.0278565	0.00485781	0.00492642	0.0055773	0.00574534	0.00303972
	1.01385	1.01432	0.0638875	0.886059	1.12716	0.972675	1.08493	0.0502215	0.789782	1.69458	0.997293	1.35202	0.976009	1.12203	0.923867	0.801486	0.642848	0.681559	0.640673	0.824079	0.984007	0.774083	0.910045	0.86613	0.947299	0.714741	0.766506	0.940858	0.565297	0.964531	0.0402967	0.0616451	0.0315281	0.0431318	0.0438689	0.0338053	0.0362493	0.0479565	0.0368122	0.0340635	0.0220525	0.0261444	0.0453028	0.0319681	0.00586328	0.00364604	0.00422611	0.00606322	0.00475354
	1.0138	0.900012	1.28666	1.15589	1.07305	1.07462	0.917084	1.05163	0.972052	2.31477	0.997825	1.06868	1.11299	1.07568	0.945952	0.822405	0.812983	0.558545	0.686708	0.915285	1.13044	1.04942	0.749608	1.24709	0.860504	1.08164	0.713802	0.661536	0.396964	0.788186	0.0532796	0.0491616	0.0351058	0.0362768	0.0394825	0.0397409	0.0359071	0.0455382	0.0527583	0.0374963	0.0124201	0.0401917	0.047294	0.0477937	0.00458342	0.00396853	0.00511696	0.00282721	0.00411459
	0.975918	0.639792	0.927851	0.896906	0.889983	1.07124	1.01454	1.06076	1.02513	2.70544	1.04249	1.69537	1.00221	1.00609	1.05214	0.82909	0.893541	0.646663	0.698955	0.778631	1.08608	0.637286	0.750997	1.34762	0.66425	1.22339	0.748476	0.950004	0.796854	0.683644	0.0537821	0.0391921	0.0300245	0.0431551	0.0367675	0.0267277	0.0304179	0.0438431	0.0718542	0.0364793	0.0314566	0.0432019	0.0507635	0.052328	0.00412712	0.00442597	0.00416265	0.00426758	0.00664722
	0.906322	0.626913	0.752849	0.917384	1.09658	1.15886	1.10671	1.03799	0.70442	1.57571	0.94699	1.15904	0.932722	1.07367	1.12101	0.579642	0.680387	0.598537	0.681523	0.715413	0.982314	1.10052	0.813654	0.701354	0.665494	0.853545	0.811382	0.825986	0.739534	0.664289	0.0586698	0.0738191	0.02371	0.0374057	0.0295725	0.030914	0.0296169	0.0450674	0.0356342	0.0552995	0.0167603	0.0259902	0.0413275	0.0334192	0.00437618	0.00692695	0.00577323	0.00471404	0.00422261
	0.938489	0.996878	0.999405	0.845057	1.22736	1.09508	0.884475	0.83853	0.925593	2.48361	1.03454	1.06228	0.901565	0.970046	1.1812	0.75652	0.801047	0.483507	0.736936	0.711767	1.07541	0.829529	0.999709	0.982574	0.612136	0.752166	0.720973	0.948017	0.514528	1.02046	0.0490226	0.0381008	0.0323893	0.0362454	0.0475923	0.0343056	0.0337355	0.0576138	0.0691824	0.0324319	0.0244817	0.0451817	0.048596	0.0351693	0.00328436	0.00492857	0.00431322	0.00439169	0.0032351
	0.812829	0.970743	0.397076	0.828681	1.18799	1.02268	1.1063	1.08419	1.05407	2.53886	0.863181	1.40786	0.954066	0.907412	0.972609	0.901899	0.87385	0.523633	0.649951	0.854764	1.00942	0.798629	0.929588	0.863961	0.670231	0.824745	0.702146	0.614208	0.620364	1.10307	0.0364976	0.0433413	0.0369018	0.031132	0.0278911	0.0394047	0.0458237	0.0375067	0.0484576	0.0531977	0.0112451	0.0299993	0.0497573	0.0402094	0.00498976	0.00483494	0.00409411	0.0066704	0.00432805
	0.86674	0.577575	0.47317	0.894661	1.18178	0.878238	1.01071	0.928386	0.872198	1.20929	1.00596	1.31034	1.3147	1.02539	1.14828	0.866498	0.92092	0.655427	0.726468	0.8067	1.15661	1.07726	0.744986	0.977495	0.689331	0.648444	1.01793	0.974467	0.485155	0.95777	0.0249957	0.0473947	0.0357307	0.034857	0.0268548	0.041934	0.0521414	0.0346769	0.0165206	0.0583633	0.0287301	0.034081	0.0420719	0.0332353	0.00570711	0.00514128	0.00427844	0.00561741	0.0045618
	1.18021	1.01769	0.826818	0.871319	1.27217	1.11224	1.17173	0.817534	0.742478	1.96828	1.02821	1.18876	1.14428	1.03368	0.689069	0.915623	0.892375	0.684434	0.617067	0.997422	1.14029	0.77467	0.873454	0.935594	0.578831	0.762062	0.75724	0.811783	0.537988	1.14055	0.0526597	0.0758329	0.0379343	0.0377983	0.0282974	0.0300088	0.0454341	0.0554965	0.0209477	0.0315501	0.0255673	0.0402236	0.03018	0.045631	0.00393516	0.00683851	0.00405392	0.00370432	0.00353143
	1.13659	0.901658	0.584657	0.968498	0.889501	1.19462	0.868981	1.16544	0.925341	1.94795	0.943046	1.24623	1.12102	0.927064	1.09945	0.931895	0.815033	0.567603	0.767528	0.566846	0.954128	0.775862	1.06406	0.924043	0.716023	0.69848	0.618475	0.999862	0.601186	0.812759	0.0432025	0.0500751	0.0334804	0.0313528	0.0318461	0.0712515	0.0330579	0.0339099	0.0601101	0.0392022	0.0351447	0.0312911	0.0399007	0.0503538	0.00347446	0.00581445	0.00388433	0.00576312	0.00377798
	1.11188	0.701947	0.938233	1.10945	1.12051	0.884568	0.966853	1.06245	0.757957	1.3114	0.967976	1.26958	1.27709	0.877888	1.01048	0.721551	0.77077	0.52874	0.662199	0.629669	1.0696	0.774474	0.842261	1.13239	0.7582	0.819579	0.740538	0.719211	0.652919	0.89195	0.0108095	0.0474079	0.0447657	0.0326992	0.0257943	0.0331017	0.0296286	0.0408804	0.0489024	0.0264527	0.0328644	0.0441818	0.0409348	0.0449223	0.00427296	0.00480569	0.0061816	0.00520771	0.00304177
	0.909951	0.788329	0.418829	1.08606	0.959282	1.08162	0.989784	0.957085	0.955942	1.20093	1.02911	1.49691	0.860788	0.956106	1.20016	0.787676	0.733669	0.582079	0.53793	0.640859	1.21184	0.887006	0.752541	1.00181	0.677783	0.628587	0.607514	1.00379	0.846064	0.555113	0.0520917	0.0635084	0.0392448	0.0362117	0.032206	0.0355837	0.0243354	0.0475968	0.0131083	0.0161276	0.0297517	0.0330038	0.0424184	0.0496233	0.00436032	0.00429589	0.00387973	0.0046433	0.00321742
	0.820966	0.828754	0.812952	0.938383	1.00082	1.06432	1.13147	1.11495	0.817696	2.32974	1.0378	1.54613	1.07749	1.10212	1.0309	0.778385	0.599841	0.552137	0.685113	0.961936	0.903872	0.803722	0.951358	0.990439	0.473184	0.752946	0.682309	0.911419	0.741553	0.833286	0.0374949	0.0487532	0.0375077	0.0337846	0.0543328	0.0316208	0.0494861	0.0415181	0.0132	0.0340773	0.0259683	0.0317888	0.0443556	0.038407	0.00382602	0.00533738	0.00601519	0.00614903	0.00356709
	0.768825	1.00115	0.859578	0.714469	1.09875	0.85032	0.943095	1.08495	1.02331	2.72413	1.06547	1.69446	1.28709	0.794575	1.14767	0.841755	0.785679	0.755722	0.666491	0.914161	0.818057	0.759615	0.781529	0.812441	0.987258	0.964732	0.754816	0.959813	0.727593	0.713394	0.0398733	0.052046	0.0370787	0.046837	0.0432236	0.039189	0.0248812	0.0524255	0.051835	0.0430774	0.030637	0.0480777	0.0469967	0.0406624	0.00473219	0.0137493	0.00537663	0.00792914	0.00428634
	0.887695	0.942733	0.86252	1.03434	0.847718	1.04964	0.936848	0.836434	0.970606	1.90829	0.879464	1.19151	1.01897	0.642079	1.10745	0.890904	0.666782	0.706723	0.753859	0.770023	1.2911	1.12656	0.836972	1.03789	0.711808	0.925461	0.646863	0.900997	0.440479	0.72062	0.0402893	0.0418137	0.0283255	0.0414118	0.0508164	0.0384038	0.0594125	0.0576141	0.0648444	0.0446928	0.0253639	0.0390433	0.0517284	0.0314523	0.00387721	0.00508635	0.00386824	0.00462766	0.00531483
	0.845022	0.817865	1.03468	0.989921	1.15424	0.949763	1.08168	1.01159	0.911254	1.89511	1.17099	1.37746	1.09161	0.656609	0.731327	0.866937	0.815056	0.654607	0.694843	0.69982	1.14611	0.78484	0.920202	1.0415	0.845075	0.614507	0.639928	0.955972	0.527234	1.09405	0.0380377	0.0310466	0.0326528	0.0383492	0.0426872	0.0251275	0.0566279	0.0417734	0.0552323	0.0321799	0.0194585	0.0331518	0.0180982	0.035332	0.00629306	0.00357693	0.00544209	0.00493441	0.00424444
	1.01644	0.920442	0.649977	0.807691	1.03669	1.09743	1.061	0.99954	0.905486	2.02159	1.01333	1.34395	1.09621	0.877986	1.10386	0.739205	0.729401	0.627931	0.738185	0.904855	1.00809	0.957446	0.730863	0.767732	0.718477	0.691145	0.703237	0.746779	0.515333	1.13575	0.0346165	0.0521798	0.0296547	0.0394196	0.0291776	0.0239362	0.0425804	0.0366652	0.0737146	0.0433051	0.0308688	0.0502579	0.0424336	0.0362114	0.00288025	0.00424678	0.00611916	0.00369379	0.00399656
	0.915385	0.755346	0.655491	0.891559	1.14055	1.19201	1.09925	0.807644	0.986661	2.09553	0.997805	1.32754	1.05602	1.05514	1.21098	0.802998	0.852582	0.65598	0.675891	0.961552	1.04299	0.952201	0.739089	1.04598	0.708705	0.76016	0.679599	0.848355	0.696071	0.953626	0.042772	0.047083	0.0285178	0.0353938	0.0296831	0.0329174	0.0559185	0.0465175	0.0606404	0.0531428	0.0149081	0.0405237	0.0461361	0.0340298	0.00389446	0.00396842	0.00533193	0.00299283	0.00301852
	0.786363	0.796878	0.501493	0.835596	0.840239	1.08839	1.13969	1.00993	0.841097	2.3951	1.09814	1.31232	1.23866	0.887558	1.18237	0.982994	0.855285	0.631245	0.750164	0.732814	0.845334	0.974167	0.705546	0.969257	0.539657	1.08819	0.651051	0.771801	0.653094	1.09679	0.0488483	0.0629636	0.0311742	0.036438	0.026739	0.0367106	0.0562907	0.0451889	0.0155017	0.00788251	0.0300654	0.0432637	0.0388189	0.0368714	0.00503253	0.00488622	0.00754076	0.00422001	0.00391583
	0.832214	0.731627	0.728186	0.860809	1.20109	1.13808	1.05498	1.07285	0.993132	2.58099	1.02961	1.02939	1.18203	0.933198	1.08103	0.701647	0.689654	0.857059	0.660054	0.761625	0.814279	0.943351	0.836217	1.05183	0.59126	1.14138	0.725335	0.709071	0.451948	0.938161	0.050458	0.0410113	0.0321292	0.0364347	0.0497707	0.0392133	0.0490107	0.0490434	0.0515851	0.0746456	0.0229143	0.0386276	0.0448166	0.0416776	0.00347965	0.00604706	0.00482735	0.00539235	0.00524984
	0.957079	0.61956	0.882821	0.899858	1.30779	0.965523	0.831198	1.05665	0.944184	1.13968	1.05913	1.27994	0.979882	0.977463	0.849597	0.780985	0.871335	0.700259	0.721998	0.778394	1.00314	0.957616	0.824348	0.927438	1.06461	0.736289	0.930917	0.867932	0.596767	0.709659	0.048581	0.0365437	0.027671	0.0345864	0.0264945	0.049358	0.0238889	0.053895	0.0596106	0.0345662	0.0218826	0.0436848	0.0523394	0.0435302	0.00313108	0.00503943	0.00570132	0.00427442	0.00543848
	1.05479	1.07419	0.418745	0.844253	0.841558	1.16931	0.882192	1.09257	0.845586	2.34947	1.09473	1.1098	0.840974	0.851264	1.24622	0.760818	0.711165	0.637514	0.692764	0.691209	1.29245	0.705031	0.739214	1.00288	0.809312	0.79197	0.786501	0.656865	0.833265	0.903761	0.038277	0.0571103	0.0442136	0.0331076	0.0260033	0.0427246	0.0336223	0.0493614	0.0537505	0.0453359	0.0203113	0.0381513	0.0373372	0.0320273	0.00295757	0.00540778	0.00526876	0.00386699	0.00353423
	0.960256	0.772629	0.78387	0.807378	1.04566	1.08059	0.904927	0.810832	1.01541	2.76511	0.939046	1.36653	0.908842	1.0298	1.1135	0.852318	0.881366	0.66581	0.564393	0.992842	1.10764	0.971903	0.826972	1.0465	0.932553	1.05133	0.930142	0.812863	0.487292	1.06049	0.0485301	0.0314838	0.0359704	0.0339308	0.0361008	0.0414447	0.045747	0.0555225	0.0671487	0.0714184	0.0341286	0.0452206	0.0427434	0.0484273	0.00486797	0.00403003	0.00550318	0.00454566	0.00286817
	1.06549	1.02335	0.709875	0.846006	0.920492	1.02556	1.08451	1.03826	0.856677	2.29808	0.985491	1.65233	1.19029	0.989685	0.973474	0.78316	0.880142	0.794725	0.606744	0.658222	1.22803	1.0645	0.881962	1.01241	0.574015	0.873927	0.71063	0.80298	0.47701	0.706114	0.0456249	0.0506163	0.0400365	0.0293259	0.0300629	0.0386506	0.0510241	0.0531807	0.0590263	0.0400152	0.0263561	0.0404483	0.0465002	0.0346155	0.00369246	0.0078413	0.00730212	0.00328404	0.00329048
	0.785762	0.613209	1.09449	0.886495	0.844065	1.05006	0.999768	1.0225	0.871642	1.45515	0.94774	1.61132	1.16298	1.04018	1.13298	0.861123	0.94741	0.488846	0.720052	0.903949	0.812559	0.956947	1.03122	0.837786	0.886014	1.15451	0.904589	0.831268	0.61461	1.23071	0.0376506	0.0583867	0.0346193	0.0398774	0.0255954	0.040994	0.0537112	0.0558115	0.0463245	0.0283038	0.025824	0.0601577	0.0508244	0.0307196	0.00445853	0.00680323	0.00564251	0.00518244	0.00463367
	0.965165	1.14047	0.977517	1.14516	0.934526	1.15614	1.18915	1.08301	0.863922	1.27414	0.929857	1.39591	1.08347	1.25888	1.20056	0.832454	0.895992	0.591875	0.683466	0.7873	0.812732	0.897001	0.671944	0.897869	0.689996	0.773872	0.567568	0.743841	0.697029	1.11009	0.0342702	0.0312871	0.0371377	0.0334285	0.023814	0.0448841	0.0455749	0.0377935	0.0126114	0.0424438	0.0195789	0.0573286	0.0439069	0.0412736	0.00394068	0.00476437	0.00660029	0.00435734	0.0030717
	0.754361	1.04126	0.640917	0.762053	1.04473	1.16916	1.02822	0.919577	0.948947	3.04254	1.06105	1.09923	1.33408	1.16201	1.19056	0.915062	0.861568	0.59226	0.663284	0.639698	0.869814	1.25634	0.999386	1.21531	0.676914	0.754162	0.714495	0.538865	0.516502	0.7615	0.0439892	0.0335535	0.0320877	0.0314464	0.0493941	0.0973076	0.0383049	0.0501035	0.0568069	0.0389503	0.0251768	0.0347682	0.0389128	0.0413857	0.00268037	0.00362418	0.007295	0.00452968	0.00387155
	1.08933	0.722982	0.318236	1.16775	1.19905	1.01918	0.877802	1.13492	0.831264	1.29849	1.20157	1.37824	1.12981	0.865525	1.10326	0.950237	0.940474	0.560468	0.718605	0.69132	1.14466	0.85291	0.941157	0.9981	0.720758	0.816136	0.618057	0.736283	0.770611	1.09748	0.04389	0.0509354	0.00811368	0.0337817	0.0246052	0.0427835	0.0443431	0.0415752	0.0453281	0.0371667	0.0234726	0.0455777	0.0382487	0.0320974	0.00493379	0.00406929	0.00471306	0.00497044	0.00449407
	1.08143	1.0788	1.04449	0.8212	1.02576	1.04385	1.09199	1.13301	1.11473	1.3471	1.09696	1.98278	1.13856	1.09398	0.945817	0.801217	0.926074	0.470215	0.707519	0.853155	1.16248	0.887935	1.06278	0.984072	0.800983	1.10027	0.673032	0.797764	0.735033	1.03503	0.046943	0.0745658	0.0456241	0.0401495	0.0368172	0.0473027	0.0283529	0.0620282	0.0539331	0.0454202	0.0129242	0.0454964	0.0434409	0.0402726	0.00407263	0.00930587	0.00391604	0.00392163	0.00576617
	0.919883	1.07439	0.787087	0.985254	1.05794	1.03164	1.10624	0.681124	0.773987	2.44509	1.16934	1.35031	0.987662	0.744836	0.925374	0.959837	0.785276	0.668055	0.630393	0.927267	0.969691	0.988198	0.645717	1.07293	0.918007	0.789836	0.642111	0.610072	0.560874	1.1986	0.0473	0.0595342	0.0335328	0.0338827	0.025395	0.0358321	0.0259795	0.0563791	0.0594644	0.0376936	0.0235825	0.0508637	0.0478762	0.0499402	0.00400622	0.005512	0.00596177	0.00461782	0.00384441
	0.845356	0.751296	0.792755	0.91566	1.24741	1.0718	1.13346	0.898705	1.01298	2.78977	0.964232	1.15162	1.11843	0.836059	1.08092	0.744355	0.690532	0.604535	0.572426	0.698548	1.13854	1.06552	0.934407	0.800124	0.817635	0.717276	0.762245	0.591248	0.533245	0.987793	0.0554578	0.0975383	0.0474089	0.0277403	0.0361896	0.0448792	0.0450942	0.0377345	0.0147011	0.0465043	0.0317683	0.0298516	0.0375802	0.0403777	0.00439256	0.00446878	0.00608353	0.00521658	0.00382997
	0.914214	1.02004	0.789219	0.908119	0.89271	1.18829	1.07182	0.992704	1.06914	2.30709	0.9101	1.25541	0.903733	0.897718	0.850775	0.805648	0.744086	0.583904	0.68067	0.802375	1.0914	0.771123	0.724948	1.16443	0.801166	0.761904	0.902655	0.735842	0.553119	0.813936	0.0597006	0.0558321	0.0262393	0.0349255	0.0248793	0.0363375	0.0420802	0.043581	0.0532933	0.0404101	0.0223233	0.0449206	0.0263227	0.0312969	0.00379145	0.00438005	0.00488153	0.0058959	0.0043914
	0.817162	0.656108	0.578949	0.867408	1.05064	1.18581	1.25798	0.877005	1.03686	2.71632	0.950638	1.41698	1.12024	1.04807	1.1454	0.877098	0.893964	0.728807	0.73698	0.690531	0.79787	1.03419	0.794826	0.922848	0.933963	1.08651	0.731123	0.671773	0.673645	0.795885	0.04226	0.0447154	0.0371283	0.0369906	0.0349408	0.0484546	0.0655549	0.038221	0.0579524	0.0386649	0.0333756	0.0374175	0.0388107	0.0326207	0.00369541	0.00499679	0.00387917	0.00413283	0.00315793
	1.17302	0.794039	0.720334	0.899247	0.811019	1.07263	0.91922	0.907511	0.902459	1.41865	0.964716	1.50523	1.19975	0.909115	1.11164	0.846274	0.870638	0.694082	0.583493	1.02204	1.23218	0.927475	0.93667	1.12366	0.9325	0.925208	0.759484	0.958067	0.625422	1.07435	0.0403688	0.0412014	0.034421	0.0372283	0.0398561	0.0361207	0.0385976	0.0401133	0.0689719	0.0380208	0.0280628	0.0238184	0.0524928	0.0445075	0.00481342	0.00481514	0.00582705	0.00420476	0.00446774
	0.876175	0.829114	0.568203	0.8628	0.928226	1.25951	1.05935	1.09361	0.809429	1.34366	0.940721	1.64224	0.932121	1.04663	1.18262	0.966759	0.720066	0.666826	0.676659	0.806797	1.09651	0.751542	0.749302	0.985765	0.506933	0.665232	0.782898	0.95497	0.587468	1.14476	0.0484973	0.0367118	0.0272536	0.0345326	0.0448235	0.0895375	0.0259811	0.0310224	0.0516191	0.0469979	0.023158	0.0374935	0.041727	0.0469709	0.00436201	0.00408812	0.00751953	0.0047916	0.00484785
	1.18921	0.860484	1.09052	1.08913	1.14766	1.16974	1.16399	1.0175	1.11377	1.12874	1.03936	1.42533	1.07032	0.958182	1.11267	0.823736	0.974633	0.760187	0.64028	0.638249	1.15903	0.794234	0.945177	0.819948	0.647696	0.921571	0.827675	0.697093	0.666582	0.624489	0.0502974	0.0478096	0.0370208	0.0339547	0.0275939	0.0367231	0.0544564	0.0416683	0.0403397	0.045135	0.0274595	0.0591575	0.0415514	0.0401303	0.00323121	0.00902824	0.00541081	0.00496752	0.00464935
	0.852581	0.612802	0.960588	0.87296	1.22393	0.956994	1.06834	0.938867	1.02935	1.10249	1.01535	1.57709	1.42413	1.08597	1.21753	0.732754	0.923079	0.596387	0.608391	0.673296	1.08509	0.817198	0.671117	1.43759	0.694989	0.767242	0.780393	0.753682	0.62603	0.724654	0.0324182	0.0612792	0.0291018	0.0340824	0.027597	0.0478761	0.0449035	0.0641112	0.0545632	0.0327675	0.0294355	0.0339264	0.0675916	0.0397475	0.00252806	0.00649644	0.00635603	0.00472177	0.00308648
	0.785269	0.633317	1.25369	0.92694	1.00454	1.11671	1.06044	1.01456	0.90401	2.572	1.00072	1.5557	1.0511	0.742494	1.00001	0.917349	0.957561	0.621098	0.702778	0.680267	0.978093	1.28461	0.785327	1.24469	0.676404	0.584396	0.651068	1.00385	0.745792	0.943447	0.0468096	0.0387592	0.03683	0.030798	0.0241751	0.0442047	0.0430469	0.055743	0.0662485	0.0501812	0.0212648	0.0491722	0.0365405	0.0510026	0.00607673	0.00676105	0.00367441	0.00410801	0.00609687
	1.19463	0.609186	0.663906	0.877204	1.0372	1.16513	1.09646	0.858405	0.84753	2.52929	0.98541	1.69669	0.915723	1.01144	1.15208	0.784356	0.56672	0.540064	0.636421	0.762056	0.73351	0.822847	0.935722	0.93694	0.995549	0.712884	0.655673	0.677103	0.727985	0.800229	0.046551	0.0510886	0.035694	0.0352441	0.0244537	0.0377489	0.0460436	0.0599318	0.0657335	0.0586551	0.0293981	0.0477436	0.047452	0.0385569	0.00404501	0.0060199	0.00438863	0.00354954	0.00357494
	1.02287	0.828359	0.761387	0.965767	1.22846	1.30606	0.97912	0.888978	0.958947	2.92186	1.12574	1.20556	0.997864	1.01353	0.921805	0.80191	0.915655	0.618417	0.763789	0.853812	0.837167	0.821372	0.849912	0.91545	0.549884	0.912201	0.698297	0.692994	0.458629	0.790511	0.0428913	0.0773059	0.0361101	0.0342857	0.030463	0.035591	0.0447924	0.0398172	0.0570186	0.0404038	0.0374298	0.0329967	0.0396612	0.0346248	0.00408322	0.00612458	0.00413951	0.00412825	0.00398658
	0.814184	0.800524	0.579912	0.875188	0.892748	1.19516	0.929435	0.972895	0.87012	1.96853	1.15714	1.15305	1.09246	1.08059	1.33053	0.928972	0.910168	0.679099	0.774626	0.969366	0.841972	1.12842	0.874777	1.19091	0.568109	1.05199	0.682216	0.826473	0.63698	0.87309	0.0590368	0.0513854	0.0256447	0.0370102	0.0884595	0.0412271	0.0454892	0.0377216	0.052235	0.0121099	0.0322939	0.0635261	0.0453758	0.0451151	0.00396036	0.00694803	0.00644113	0.00388546	0.00354181
	0.915312	0.915473	0.660733	0.731745	1.13394	1.08105	1.22012	0.990816	0.835703	1.63219	1.06936	1.53449	1.46461	0.911755	1.10926	0.896205	0.980226	0.618345	0.652429	0.836689	0.938028	1.17129	0.93084	0.82543	0.717417	0.884264	0.703997	0.865214	0.594524	0.919287	0.0423883	0.0596592	0.0279855	0.0428201	0.0229077	0.0418324	0.0475263	0.0491352	0.0363847	0.0402928	0.0306807	0.0590467	0.0460562	0.0278525	0.00465777	0.00814633	0.00483579	0.00476576	0.00444619
	0.973711	1.02131	0.315567	0.857173	1.15358	0.985895	0.97708	0.647586	0.997031	1.37348	1.13474	1.30404	1.24623	0.867054	0.967271	0.702698	0.747839	0.696203	0.687976	0.84366	1.11086	1.17533	1.02775	0.931896	0.717341	0.755877	0.838682	0.785209	0.69201	0.934839	0.0584455	0.0447311	0.0347468	0.0275305	0.0262318	0.0308037	0.0483659	0.0471386	0.0482146	0.0430281	0.0311237	0.0388007	0.0615484	0.044957	0.00332815	0.00590991	0.00679715	0.00597132	0.00419093
	0.973507	0.611943	0.853033	1.0041	1.09586	1.29267	0.939461	1.0214	0.990131	1.20495	1.05432	1.3199	1.17504	0.811217	1.10251	0.671989	0.847672	0.675515	0.695452	0.798978	1.1681	0.973852	0.899201	1.06144	0.729748	0.699754	0.952125	0.815895	0.683004	1.09426	0.0463143	0.0363633	0.0338463	0.0160454	0.026003	0.0426214	0.0355824	0.033762	0.0624447	0.0367569	0.0364856	0.0396238	0.0467923	0.0390655	0.00359016	0.00390718	0.00549653	0.00438273	0.00288142
	0.818936	1.02824	0.699459	0.895146	1.04827	0.953312	1.10469	1.06982	0.882654	1.76973	0.884959	1.34974	1.09024	1.07437	1.09324	0.929591	0.860002	0.583677	0.75236	0.838659	0.825843	0.940452	0.816421	0.945385	0.847938	0.733198	0.764466	0.809246	0.70649	1.05569	0.0456121	0.0370052	0.037744	0.0342717	0.0574277	0.0337497	0.0468096	0.0413113	0.0478328	0.0373804	0.0333916	0.0529171	0.0248799	0.0365975	0.00391301	0.00604939	0.00469322	0.00384095	0.00406052
	1.1288	0.94443	0.453173	1.14537	1.08212	1.30961	1.12446	1.01627	1.0623	2.90454	0.952221	1.26899	1.11413	0.944125	0.942291	0.731992	0.832066	0.606947	0.739807	1.04801	1.10106	0.791438	0.819359	1.07892	0.640997	0.854864	0.781007	0.853447	0.586707	0.757847	0.0439579	0.0767514	0.0263305	0.0368941	0.027293	0.038463	0.0563677	0.0515781	0.048553	0.0411109	0.0111555	0.038066	0.0445783	0.0371681	0.00389318	0.00631707	0.00500603	0.00558678	0.00535015
	0.797727	1.02216	0.859542	0.790609	1.05798	1.0608	0.985136	0.988888	0.949687	1.07472	0.978555	1.07443	1.24169	0.808434	0.932738	0.707772	0.764075	0.60298	0.670542	0.909988	0.748657	0.942805	0.800627	0.866532	0.653535	0.880912	0.72131	0.942285	0.656867	0.650323	0.0441198	0.0377369	0.0528954	0.031326	0.0312083	0.094313	0.0244504	0.0357745	0.0596304	0.0356267	0.0326087	0.0506069	0.0464536	0.0442489	0.00414458	0.0045964	0.00408578	0.00387983	0.00331126
	0.814352	0.590256	0.478984	0.938678	1.00059	1.23649	0.957528	1.11241	0.96676	1.64441	1.04539	1.41503	1.05799	1.14582	1.05932	0.699921	0.861581	0.62207	0.721957	0.623805	1.33352	1.03826	0.902931	1.02555	1.03757	0.768311	0.670347	1.1319	0.680624	1.25486	0.0636596	0.0374988	0.0340152	0.0338462	0.0499774	0.110463	0.0358362	0.0545063	0.047928	0.037919	0.0302518	0.0496572	0.042245	0.0379705	0.00423968	0.00572818	0.00675233	0.00355534	0.00497068
	0.920906	1.20508	0.844612	0.807551	0.876061	0.948884	0.945601	0.953088	0.748502	2.15215	1.079	1.41552	1.10967	0.908065	1.1686	0.836836	0.857017	0.788686	0.642199	0.864311	1.11797	0.980815	0.882778	0.912709	0.924241	0.916306	0.744025	0.693309	0.735404	0.957176	0.0434824	0.0323568	0.0346333	0.03614	0.0288525	0.0309116	0.0366831	0.031296	0.0425293	0.0434991	0.0486865	0.0514217	0.0411111	0.0431061	0.00430325	0.0071791	0.00434662	0.00479655	0.00518025
	0.950319	0.840881	0.905975	0.856511	0.947267	1.12188	0.903118	0.915622	1.09633	1.51612	1.19537	1.44254	1.02258	0.967522	1.18193	0.891506	0.873089	0.621495	0.717318	0.906784	1.18024	0.760007	0.916485	0.914841	0.844428	0.693062	0.738721	0.825903	0.433354	1.16915	0.0360662	0.0666239	0.0270204	0.0375022	0.0234849	0.0404365	0.0519448	0.0412551	0.0587352	0.0580624	0.026586	0.0546215	0.0473465	0.0473242	0.00358334	0.0063609	0.00370095	0.00410721	0.00379348
	0.842066	1.09048	0.451204	0.975159	0.934116	1.1537	1.08492	0.858896	1.0246	2.70196	1.12741	1.09279	1.05931	1.10419	1.02346	0.904813	0.852016	0.607241	0.687581	0.695315	1.14007	1.05468	0.86367	1.31054	0.81001	1.14142	0.531204	0.857298	0.509833	1.06265	0.0204958	0.092651	0.037248	0.0313071	0.0230354	0.0406956	0.0347652	0.0361588	0.0155147	0.0535652	0.0248251	0.0417362	0.042088	0.0321661	0.00395671	0.00614003	0.00531487	0.0053469	0.00404796
	0.835784	1.08488	1.09156	0.733752	0.956909	1.14404	1.10662	1.06739	1.10252	1.49484	0.957597	1.20113	0.983448	0.953568	0.999566	0.728137	0.87522	0.738755	0.758872	0.818391	1.35304	0.939188	0.78269	0.923776	0.620665	1.34655	0.718123	0.808419	0.499501	0.997845	0.0239285	0.0385973	0.0478221	0.0323033	0.0260194	0.0392308	0.0392233	0.038381	0.00935189	0.0488006	0.0319193	0.0428816	0.0468001	0.0433241	0.00406993	0.00765217	0.00615793	0.00541148	0.00567278
	0.769759	0.792214	0.655026	0.856488	1.09857	0.940823	1.29494	1.1028	0.960187	1.33459	0.971054	1.20248	1.05176	1.13586	1.02902	0.84431	1.06026	0.7049	0.760068	0.765456	0.897728	0.87552	0.959519	1.05202	0.699381	0.911165	0.810756	0.68353	0.483175	0.696938	0.0440463	0.0528311	0.0353875	0.0428048	0.0298094	0.0397152	0.0601898	0.0399846	0.0696373	0.0397037	0.0212103	0.0338256	0.0485413	0.0579633	0.00314007	0.00428383	0.00485838	0.00588582	0.00342903
	0.983505	0.764373	0.982128	0.888772	1.10914	1.07773	0.922695	0.853665	1.0589	1.23632	1.13138	1.32779	1.34542	1.11564	0.941419	0.808909	0.499794	0.692798	0.755315	0.915447	1.27703	0.914997	1.21117	0.878027	0.707193	0.852649	0.616745	0.632951	0.479375	1.1961	0.0472773	0.0337295	0.0333418	0.0372581	0.0514178	0.0430969	0.0475168	0.0424357	0.0429497	0.0572823	0.0284076	0.0896261	0.0539339	0.0527027	0.00504612	0.00387343	0.00539873	0.00474131	0.00305954
	1.14402	1.08747	0.582771	0.860868	1.18302	1.04731	1.11518	0.941944	0.807627	1.71318	1.02509	1.30547	1.1121	0.987097	1.20303	0.93559	0.856402	0.571403	0.744584	0.745245	1.14823	0.873545	0.908251	0.857642	0.969669	0.720018	0.694395	0.655085	0.597287	0.897252	0.0535643	0.0479427	0.0290716	0.0338485	0.0274253	0.0358757	0.0528276	0.0455151	0.0486572	0.0565941	0.0293648	0.0488067	0.0510064	0.0591412	0.00422004	0.00517065	0.00494603	0.00559268	0.00285593
	0.990574	0.949684	0.678646	1.02538	1.08456	1.15486	1.02498	0.869808	0.839746	2.32205	1.11901	1.17084	1.17742	1.00732	1.04806	0.906508	0.967386	0.55824	0.830163	0.788686	0.893886	1.03442	0.66765	1.04322	0.755215	0.899933	0.587529	0.666304	0.602875	1.04694	0.0365531	0.0515842	0.0291169	0.0358236	0.0272667	0.0400727	0.0537779	0.041943	0.05832	0.0478358	0.0235316	0.0491166	0.0525399	0.0355872	0.00409636	0.00531851	0.00965371	0.00587253	0.00478636
	1.00709	0.81323	1.05332	0.86225	0.892581	1.16017	1.25261	1.0307	0.87575	1.45251	1.16989	1.4515	1.17595	0.990421	1.02597	0.81377	0.712493	0.490509	0.758046	0.695067	1.04324	1.05709	0.830157	1.09089	0.649157	0.858058	0.659207	0.473228	0.700376	0.88869	0.032814	0.0394078	0.0414654	0.0295929	0.0320262	0.0352222	0.0347555	0.0566847	0.0104964	0.0330165	0.0330753	0.0430738	0.0340746	0.0326842	0.00500856	0.00506403	0.00725263	0.00524538	0.00451656
	1.07478	1.05803	0.440203	1.01003	0.930771	1.15027	1.09709	1.08087	1.02629	1.12356	1.09771	1.33089	1.15933	0.941726	1.17747	0.794076	0.794204	0.531991	0.659832	0.800845	1.00355	0.842048	0.773904	1.06774	0.708132	0.875493	0.603833	0.755146	0.427384	1.02605	0.0436192	0.0457545	0.0329004	0.0343414	0.0268814	0.0537776	0.0488526	0.052028	0.0561697	0.0403028	0.0248931	0.0721785	0.0341977	0.0446601	0.00344681	0.00589362	0.00406135	0.00457969	0.00388509
	0.699102	0.962295	0.683734	1.00599	0.913863	1.27968	1.05923	1.03108	1.10919	2.17676	0.969498	1.32187	1.06016	0.934584	1.2638	0.957251	0.840586	0.490139	0.589589	0.847501	0.849146	1.06108	0.729559	0.918684	1.00703	0.720533	0.758445	0.851442	0.521642	0.755646	0.0487999	0.0396246	0.0273852	0.0377432	0.0763611	0.0303077	0.0455344	0.0573596	0.0136688	0.0372082	0.0130702	0.0412378	0.0367085	0.035836	0.00168432	0.00653188	0.00592169	0.00432862	0.00467109
	1.02181	0.765074	0.436356	0.72413	0.874742	1.13328	1.14782	0.7872	0.882318	2.66333	0.965665	1.47328	1.2852	1.00855	1.09546	0.890352	0.915345	0.533742	0.764865	0.817169	1.0358	1.12933	0.926694	1.05536	0.805386	0.85445	0.674876	0.905816	0.626763	0.889378	0.027145	0.049344	0.0385176	0.0360435	0.0239565	0.0424063	0.0540631	0.05791	0.0129264	0.0387119	0.0200375	0.0405761	0.0416052	0.0616215	0.00457388	0.00634818	0.00480831	0.00426956	0.00411086
	1.18323	0.734129	0.324613	0.948129	1.09005	1.14443	0.996719	0.836964	1.09088	2.343	1.1416	1.37026	0.907136	1.04377	1.0438	0.79183	0.770892	0.574302	0.619496	0.749252	1.22646	0.806257	0.725252	0.899668	0.670641	0.620499	0.665941	0.6785	0.634846	0.821441	0.0490956	0.0639612	0.0404321	0.0365509	0.0279922	0.0453653	0.0509623	0.0411653	0.0137729	0.0651514	0.0277309	0.044684	0.0452727	0.029292	0.00449102	0.00461628	0.00361116	0.00460706	0.00308617
	1.09895	0.993959	0.829246	1.07376	0.968951	1.03814	0.976348	0.940228	0.955935	2.12121	0.99214	1.28009	1.19643	0.846604	1.02154	0.955024	0.842745	0.626454	0.620502	0.861506	0.895408	0.84484	0.674317	0.887357	0.7837	1.1219	0.730284	0.822155	0.617247	0.802694	0.0408219	0.0617169	0.0256742	0.0235601	0.0235006	0.0398251	0.0353111	0.0597068	0.0581447	0.0294867	0.0287924	0.0353387	0.0452541	0.0327648	0.00506013	0.00397881	0.00520946	0.00441597	0.00299305
	1.13849	0.870857	0.542646	0.825131	1.01047	1.20061	0.935509	0.958935	0.942332	2.40469	1.11605	1.1792	1.16834	1.07281	1.06962	0.76249	0.831899	0.609985	0.584949	1.02821	0.917186	0.974042	0.872909	1.03709	0.758104	1.21521	0.761123	0.945762	0.498727	0.673317	0.0541982	0.0421119	0.0354971	0.0361814	0.0299231	0.0313079	0.0527675	0.0374195	0.0512848	0.0189025	0.0267309	0.0297309	0.0615866	0.0361838	0.00310284	0.00429015	0.00312885	0.0033385	0.00337996
	0.764036	0.658798	0.518298	0.80542	0.969831	1.14913	0.933596	0.906766	1.00899	2.80635	1.07383	1.31327	1.0771	0.876459	1.13162	0.788013	0.808298	0.720463	0.717642	0.983119	0.942729	0.842323	0.903534	0.923665	0.674114	0.609206	0.624699	0.88797	0.767176	1.11363	0.0357769	0.0456557	0.0286375	0.0390618	0.0269559	0.0246112	0.0422165	0.0464106	0.0683006	0.0458852	0.0330661	0.0481234	0.0332091	0.0359814	0.0031334	0.00624032	0.00786874	0.00391976	0.00487227
	1.09939	0.677448	0.645092	0.724714	0.93682	1.03859	1.10683	0.914437	1.07214	2.99428	1.03169	1.40422	1.27191	0.882038	1.21743	0.734545	0.805294	0.455874	0.599982	0.851044	1.08884	0.803564	0.617881	0.831038	0.598171	0.75824	0.766826	0.783499	0.855086	0.763257	0.0465136	0.0708116	0.0369212	0.042696	0.0294912	0.0337002	0.0381214	0.0449752	0.0407776	0.0374876	0.0231841	0.0505767	0.048523	0.0402414	0.00379794	0.00678942	0.00762174	0.00483818	0.00377883
	0.683226	0.9913	1.19535	0.943533	1.17058	1.18161	1.02286	1.02246	0.924968	2.46231	1.09478	1.52057	0.972735	1.00885	1.16687	0.820148	0.582611	0.790116	0.653772	0.892987	0.747633	1.18138	0.907409	1.0882	0.521489	0.994638	0.628538	0.715746	0.461494	1.16408	0.0345521	0.0483539	0.0290614	0.0380751	0.027077	0.0337894	0.0351579	0.0447691	0.0533971	0.0363337	0.024143	0.0396275	0.042131	0.0416146	0.0036119	0.00421345	0.00834715	0.00451256	0.00420913
	0.911358	0.824046	0.850292	0.895277	1.19806	1.035	1.03019	0.968306	0.919005	2.29898	1.08193	1.4911	0.94944	0.988962	0.913791	0.772545	0.781656	0.656615	0.583722	0.922074	1.20594	0.999416	0.91362	1.00172	0.672955	0.882417	0.663051	0.634054	0.668051	1.25273	0.0471547	0.0352213	0.0291141	0.0402915	0.0220468	0.0361758	0.044283	0.0748949	0.0659042	0.0144526	0.0257821	0.0290458	0.0475583	0.0849762	0.00258464	0.00584207	0.00491883	0.00461774	0.00350615
	0.838315	0.899911	0.814788	1.15731	0.972196	1.06856	0.941772	1.05681	0.96296	2.63797	0.994614	1.36581	1.13249	0.908207	1.15904	0.89845	0.920398	0.525459	0.628038	0.625063	1.09128	0.807904	0.789762	0.821194	0.735712	0.826314	0.622991	0.86941	0.757121	0.980483	0.0509355	0.0658735	0.0436492	0.0354434	0.0320355	0.0440145	0.03725	0.0399492	0.0544136	0.0105229	0.0233646	0.0558269	0.0544495	0.0607064	0.00423878	0.00663717	0.00641843	0.00458612	0.00331977
	0.897772	0.863887	0.201239	0.934045	1.25592	1.16171	0.86514	0.99989	1.01587	2.58591	0.981145	1.85076	0.98646	1.17383	1.04221	0.726059	0.789884	0.45496	0.59446	0.715265	1.10916	0.930235	0.819736	0.831518	0.61816	0.929604	0.643162	0.68382	0.487505	0.829402	0.0303694	0.0448634	0.0253647	0.0219673	0.0242376	0.0332373	0.0649882	0.0388554	0.0103025	0.0418591	0.0288414	0.0509243	0.0571479	0.0617731	0.00414725	0.00765261	0.00559501	0.0033285	0.00480013
	0.863553	0.695016	0.73967	0.867565	0.875583	1.1897	1.18594	0.952522	0.986592	1.92209	1.13884	1.1886	1.3503	0.871781	0.958227	0.900014	0.787687	0.845047	0.732999	0.750554	1.06508	1.09694	1.0596	0.994934	0.619212	0.842049	0.726911	0.75867	0.626436	1.04404	0.0595367	0.0470372	0.0385623	0.0366361	0.0664504	0.0441721	0.0425227	0.0379939	0.0386683	0.0477442	0.0203869	0.0292388	0.0388767	0.0410947	0.00625787	0.00498792	0.00662406	0.00474221	0.00444619
	1.18086	1.04977	0.681597	0.92032	0.881532	1.17621	0.992517	0.910663	0.871821	1.97833	1.02586	1.35109	0.992771	1.00691	1.26071	0.910129	0.952264	0.69599	0.677145	0.826866	1.02708	0.804328	0.793538	0.943033	0.6386	0.853788	0.699629	0.726258	0.765429	0.929831	0.0373394	0.0502527	0.0278963	0.0367766	0.0246577	0.00853729	0.0460767	0.0415961	0.0590118	0.0401253	0.023558	0.0412362	0.0482671	0.0313063	0.00435625	0.00577692	0.00522556	0.00446744	0.00443852
	0.969012	0.818239	0.821722	1.1006	1.01365	1.05681	0.96529	0.890391	0.944582	1.45659	1.08059	1.3022	1.01888	0.987418	1.09136	0.860271	0.969194	0.550108	0.731741	0.694492	0.899214	0.961651	0.872704	0.860623	0.674237	0.689412	0.745068	0.908647	0.480032	0.943163	0.0453091	0.0379081	0.0357538	0.0369711	0.0782523	0.0407171	0.0390921	0.052394	0.0474313	0.0351594	0.0261968	0.0401126	0.0390868	0.0444648	0.00568266	0.00492389	0.00732028	0.0039295	0.00570502
	0.751182	0.984409	0.410843	0.76922	1.1196	1.17687	1.07238	1.06169	0.997275	1.16595	1.07763	1.20347	1.30117	0.910847	1.11124	0.848753	0.692766	0.568469	0.62399	0.754006	1.08679	1.09514	0.91455	1.04473	1.08249	0.654371	0.671467	0.77347	0.517785	0.741716	0.039793	0.0435803	0.0297275	0.0327278	0.0244127	0.0290955	0.0378998	0.0597504	0.0412704	0.0354022	0.0384177	0.048014	0.0320393	0.0415598	0.0035777	0.00715439	0.00467924	0.00494073	0.0051212
	1.1263	0.750175	0.98828	0.901414	0.792357	1.16547	1.39281	1.03334	0.966489	2.28247	0.981917	1.10238	1.10906	0.944284	1.04678	0.885254	0.875664	0.628565	0.644318	0.837076	0.865271	0.840363	0.913674	1.14354	0.711025	0.982834	0.933539	0.898444	0.553855	1.03703	0.0388359	0.0470663	0.0424791	0.03178	0.0224804	0.0353741	0.0439999	0.0379315	0.0152496	0.0388928	0.0242101	0.0365961	0.04842	0.0477298	0.00443214	0.0071797	0.00507898	0.00569299	0.00422939
	0.954489	1.13616	0.720091	1.02901	1.12802	1.27053	1.13406	0.860025	1.02227	2.0922	1.06875	1.08843	1.09132	1.13239	1.03649	0.919982	0.641854	0.0610482	0.619248	0.848998	1.00723	0.920703	0.669642	1.09216	0.629886	0.969161	0.644079	0.816633	0.612146	0.716977	0.0432936	0.0721342	0.0343995	0.0342759	0.0590772	0.0274533	0.0407617	0.0444659	0.0402956	0.038346	0.0239367	0.0498745	0.045228	0.026583	0.003554	0.00688407	0.00370239	0.00388777	0.004401
	0.745705	1.08069	0.567359	0.882719	1.14104	1.03192	1.00526	1.12889	0.891677	1.6263	1.10427	1.53515	0.979913	0.815155	1.20191	0.816314	0.833547	0.631962	0.689807	0.902493	0.833186	0.843505	0.874418	1.2648	0.89755	0.675197	0.849379	0.810034	0.813387	1.16917	0.0345256	0.047692	0.0403908	0.0353043	0.0272848	0.041595	0.0449347	0.0476055	0.0611737	0.0322986	0.0377219	0.03568	0.0395904	0.0524607	0.00360304	0.00652829	0.00757799	0.00481884	0.00405477
	0.943831	0.967461	0.0840857	0.991791	0.724785	1.19842	1.11052	1.04555	0.741409	2.80569	1.27891	1.19217	1.09437	1.05202	1.06113	0.833592	0.855556	0.526878	0.687931	0.680458	0.872655	0.838219	0.678292	0.840685	0.8832	0.820896	0.707859	0.69199	0.609041	1.0737	0.0439121	0.0462612	0.0254516	0.0365278	0.0295407	0.03572	0.0276367	0.0694823	0.0506714	0.0418272	0.0233918	0.0339884	0.0340586	0.0430788	0.00407844	0.00379507	0.0047267	0.00453944	0.00512158
	1.11885	0.767906	0.535847	0.70079	1.03633	1.12161	0.93583	0.972516	0.986514	1.31067	1.05493	1.06154	1.03173	1.01716	0.903802	0.831292	0.648919	0.615295	0.653791	0.630922	0.792342	0.832252	0.91323	0.980953	0.672092	0.838642	0.670347	0.72642	0.507348	1.05473	0.0497931	0.0502845	0.0286049	0.0336399	0.0248444	0.038548	0.0603278	0.0614676	0.047505	0.0344858	0.0343023	0.0424677	0.0506593	0.0436021	0.003838	0.00682688	0.00567611	0.0048709	0.00406267
	1.10913	0.852581	0.499133	1.16173	1.00264	1.03116	1.0989	1.09389	0.971405	1.37452	1.00977	0.977678	1.12137	0.964211	0.732694	0.761896	0.939073	0.547084	0.720267	0.726878	0.999653	0.938824	0.785119	0.802226	0.855688	0.828972	0.824076	0.628784	0.663876	0.901145	0.0443798	0.0466813	0.0260751	0.0368716	0.0264289	0.0388115	0.0467893	0.0514233	0.0153322	0.0252875	0.0301904	0.0435087	0.0439424	0.0524506	0.00489785	0.00453152	0.00585672	0.00478487	0.00374161
	1.06657	0.507968	0.904077	1.01399	1.05725	1.07655	1.00904	0.95048	0.791186	1.36642	1.03276	1.09019	1.07246	1.02784	0.992231	0.685008	0.938988	0.64404	0.573025	0.829459	0.921945	1.05484	0.866628	0.885268	0.662999	0.723674	0.787572	0.655377	0.498247	0.881213	0.0399103	0.0533396	0.0251728	0.0392763	0.0241353	0.0278776	0.03633	0.0446927	0.0517278	0.0381841	0.0289177	0.0412546	0.0459746	0.038516	0.00433378	0.00371665	0.00563774	0.00282149	0.00345992
	1.01396	1.10645	0.517655	0.834833	1.10621	1.15773	0.945083	0.839846	0.962533	2.44006	1.14605	1.25686	1.02328	0.791669	0.935833	0.691711	0.752065	0.612275	0.606078	0.791352	1.04463	0.749114	0.744877	0.967413	0.875403	1.19383	0.822227	0.789318	0.472794	0.923633	0.050941	0.0429833	0.0444435	0.0348818	0.0558094	0.0078736	0.058784	0.0696425	0.0463508	0.0267738	0.0223379	0.040772	0.0485728	0.0500297	0.00381384	0.00364666	0.00437031	0.00567593	0.00554712
	0.963905	0.78727	1.08334	1.12928	1.04805	0.89417	1.35759	1.03726	0.884661	2.43021	0.963923	1.37188	0.883917	0.914216	1.12907	0.733744	0.965421	0.546217	0.729462	0.861329	0.834288	1.034	0.824497	1.13934	0.760932	0.871	0.644291	0.664446	0.639426	1.03869	0.0565319	0.0494483	0.0304648	0.0317533	0.0341769	0.0315602	0.0587371	0.0398078	0.0507706	0.0352129	0.0285703	0.0337345	0.0358656	0.0534305	0.0032062	0.00558978	0.00594226	0.00308277	0.00386338
	0.858536	0.994083	0.926729	0.886426	1.08691	1.25597	0.907326	0.969398	0.82755	1.55798	1.06645	1.19605	1.1937	0.972438	0.942205	0.852868	0.730732	0.755343	0.698137	0.646757	0.921788	0.747118	1.11805	1.22816	0.744787	0.934289	0.687853	0.851599	0.640294	0.901118	0.0387661	0.0385021	0.0411649	0.0231365	0.065034	0.0384843	0.0429151	0.0293651	0.0423082	0.0392326	0.0297808	0.0459621	0.0490779	0.0357595	0.00391607	0.00695727	0.00390827	0.00544247	0.00520653
	1.13439	0.795501	0.61907	0.811325	0.78056	0.993541	1.00751	0.870086	0.835844	2.30343	1.05374	1.45525	1.20512	0.978543	1.08108	1.05092	0.812128	0.612406	0.711374	0.767179	0.957406	0.731055	0.0543844	1.17888	1.047	0.693898	0.728695	0.897971	0.830023	1.04337	0.040892	0.0343509	0.0355442	0.0350307	0.0282912	0.0312614	0.037368	0.043325	0.0438002	0.027546	0.0233471	0.0410333	0.0467054	0.0471591	0.00448682	0.00578609	0.00715386	0.00272061	0.00433742
	0.911689	1.00112	1.03304	0.818207	0.886787	1.24841	1.04906	0.895814	0.81767	1.29178	1.03061	1.50347	1.1724	1.0414	1.2334	0.778028	0.527373	0.646964	0.696607	0.845991	0.91043	0.970018	0.743688	0.808152	1.14978	1.18749	0.752406	0.695408	0.624593	1.23597	0.0428937	0.0634995	0.036583	0.039874	0.0301324	0.0348715	0.0557042	0.0580238	0.0546607	0.0575976	0.0247515	0.0291292	0.0513839	0.0385099	0.00480121	0.00449203	0.00543197	0.00537956	0.0047793
	0.966789	0.753846	0.0296229	1.0305	1.03189	1.04329	1.00986	0.910034	0.939481	2.6172	1.06531	1.45572	1.25952	1.0816	1.20232	0.817717	0.798564	0.536861	0.585824	0.698578	1.17334	0.933713	0.709817	1.20047	0.572876	0.850353	0.708302	0.862096	0.524854	0.707971	0.0409468	0.0487464	0.0394251	0.0342068	0.0319666	0.0327509	0.0376326	0.0370774	0.0559165	0.0454075	0.0277194	0.0399634	0.0484342	0.0557183	0.00413111	0.00433411	0.00548229	0.00533931	0.00363429
	1.12235	1.11783	0.526701	0.698544	0.83167	1.1416	1.05932	1.08813	0.969608	1.55291	1.10616	1.32867	0.994707	0.910256	1.12156	0.894794	0.878591	0.648275	0.739158	0.750929	1.06468	0.92354	0.875608	0.958866	0.936687	0.789921	0.730743	0.645572	0.792944	0.997325	0.0815368	0.0557829	0.0376862	0.0380659	0.033915	0.0301377	0.0479305	0.046094	0.0339789	0.0445035	0.0228415	0.0571562	0.0443557	0.0354828	0.00359726	0.00663472	0.007005	0.00474102	0.00444497
	0.768417	1.03576	0.572674	0.927621	1.09111	1.1757	1.12984	0.953748	0.878673	1.94687	1.06153	1.45555	1.1247	0.92661	0.868553	0.79969	0.877052	0.811709	0.741865	0.651065	1.16975	0.876028	0.702521	1.06321	0.704398	0.761011	0.775459	0.826695	0.612534	1.05993	0.0350993	0.0843404	0.0372844	0.0240392	0.0300523	0.0511281	0.0347043	0.0427884	0.0641176	0.031441	0.029315	0.0513882	0.0404574	0.0421026	0.00484955	0.00681834	0.00536636	0.00542345	0.00357295
	0.927922	1.10991	0.785295	0.831741	1.16657	0.991607	1.2268	0.920659	1.02779	1.8966	1.05997	1.17524	1.37525	0.860201	1.04714	0.784719	0.862074	0.603767	0.700485	0.768129	0.884343	0.939712	1.15877	1.04336	0.813198	0.81732	0.70509	0.708125	0.645936	0.972707	0.0437864	0.0343548	0.0240225	0.0391063	0.0238025	0.0272597	0.0444255	0.0423668	0.040473	0.0246296	0.0248673	0.0486156	0.0594502	0.063139	0.00389535	0.00453211	0.00732715	0.00401835	0.00355331
	1.16307	1.12769	0.70519	0.987544	0.90435	1.10924	0.956436	1.0973	0.898765	2.2089	1.11282	1.25126	1.08515	1.23367	1.03999	0.807486	0.772089	0.50545	0.618952	0.774027	1.14981	0.818502	0.898558	0.873215	0.76101	1.1577	0.822253	0.85916	0.812625	0.880495	0.0411517	0.045146	0.0387203	0.0333951	0.026931	0.0307206	0.050459	0.0394289	0.0440573	0.0344102	0.0292612	0.0555857	0.0490152	0.0404839	0.00360809	0.00458838	0.00644633	0.00381152	0.00439604
	0.927276	0.924406	0.605111	0.803989	0.938262	1.05331	0.997305	1.06651	0.970389	1.26659	1.10046	1.27507	1.08371	1.11582	0.948056	0.820921	0.814461	0.694527	0.675818	0.684325	0.780091	0.832269	0.704674	1.19149	0.841276	0.784528	0.698771	0.951739	0.601329	0.822878	0.0384342	0.0410118	0.0306109	0.0324952	0.0309445	0.0398361	0.0456005	0.043323	0.0130317	0.0408658	0.0280384	0.0409408	0.0352471	0.0854738	0.00444934	0.00490122	0.00563083	0.00423254	0.00528169
	1.25346	0.748617	1.05054	1.01907	1.10466	0.953685	1.07129	1.03759	0.911399	1.90265	1.00246	1.07443	0.998203	0.791304	0.789958	0.808646	0.789061	0.614104	0.719118	0.978513	1.1409	0.890044	0.804391	1.02349	0.99797	0.809842	0.769631	0.904744	0.486806	1.04754	0.043642	0.04665	0.0332824	0.0368148	0.038012	0.00834391	0.0312202	0.0771695	0.051043	0.0398081	0.0251655	0.033797	0.0718712	0.0389325	0.00535296	0.00372533	0.00514139	0.00372247	0.00432674
	0.894856	0.910161	0.328174	0.739072	0.931322	1.15911	1.09274	1.02931	0.839705	2.57255	1.1004	1.13844	1.09613	0.777987	0.937687	0.871642	0.737063	0.600643	0.691437	0.620674	0.892369	1.04634	0.695655	0.932828	0.617341	0.890826	0.677217	0.687537	1.04311	1.06401	0.0510263	0.0312798	0.0385161	0.0312857	0.0309221	0.0123385	0.0456401	0.0439504	0.0431015	0.0535551	0.0293757	0.0488542	0.0507941	0.0346158	0.00353112	0.00788682	0.00583961	0.00447068	0.00389566
	1.09347	0.683147	0.678594	0.677037	0.97796	1.08015	1.13793	1.08405	0.845358	2.18683	0.897065	1.31081	1.02904	1.05879	1.1338	0.929139	0.852728	0.638341	0.735588	0.700017	1.07412	0.864602	0.992895	0.888782	0.612423	1.22697	0.826756	0.83117	0.621939	1.07217	0.0371936	0.0379796	0.0290681	0.0442637	0.0237745	0.0237161	0.0378674	0.0410048	0.0637554	0.0422656	0.0259794	0.0406106	0.0386882	0.0663351	0.00571053	0.00506031	0.00617999	0.00406117	0.00471882
	1.16112	0.612539	0.459599	0.99382	1.03918	1.15654	1.08483	1.07197	1.00305	1.07248	1.04871	1.2253	1.16892	1.01504	0.955892	0.639574	0.887346	0.572659	0.707837	0.723285	1.08253	0.928652	0.820877	0.970935	0.695336	0.927296	0.727813	0.699033	0.578978	0.719059	0.0556209	0.0486298	0.0330148	0.038559	0.0308075	0.0303016	0.0575314	0.0632684	0.0576623	0.0443346	0.0234341	0.0384647	0.0390871	0.0432058	0.00334995	0.00448976	0.00511604	0.00564548	0.00369982
	0.700864	0.839751	0.660853	0.738271	1.00393	1.3018	1.20863	0.949521	1.10169	2.07815	1.12661	1.66516	1.02187	1.04803	1.022	0.857449	0.746933	0.594712	0.543827	0.760704	1.01982	0.78562	0.681605	1.18498	0.563054	1.04669	0.810888	0.736787	0.464455	0.728286	0.04253	0.0473228	0.0392088	0.0213161	0.037367	0.0472933	0.0455045	0.0691465	0.06801	0.041247	0.0232275	0.0783344	0.0367342	0.0453045	0.00396383	0.00403658	0.00457112	0.00672698	0.00428234
	0.90569	0.621666	0.25269	0.848358	1.06688	1.0371	1.08912	0.971856	0.985231	2.57554	0.921407	1.15367	0.96816	0.976686	0.7987	0.864411	0.822001	0.675809	0.729541	0.772493	0.912408	0.998645	1.0968	0.966652	0.494356	0.807006	0.564822	0.695826	0.669531	0.853738	0.039635	0.0522042	0.0339286	0.0371212	0.0273483	0.0278984	0.0391784	0.0531898	0.0575119	0.0306507	0.0275895	0.0550426	0.0457756	0.035938	0.00347929	0.00749462	0.00417919	0.00421987	0.00325502
	1.04323	1.19008	1.02991	0.955383	1.16144	0.987065	1.14398	0.996197	0.989723	2.34676	1.04251	1.473	0.882303	1.13978	0.975596	0.899286	0.879214	0.478612	0.656015	0.752727	0.781052	0.845035	0.941146	0.890258	0.676565	0.792089	0.760213	0.887742	0.520979	1.06644	0.0393177	0.0505337	0.0275388	0.0387476	0.0226878	0.0402936	0.0392126	0.0424262	0.0579145	0.0436622	0.0421153	0.0549781	0.0406333	0.0313179	0.00328163	0.00441319	0.00435469	0.00355318	0.00421522
	1.04543	1.01392	0.774736	1.0797	1.16882	1.07773	0.988822	0.806107	0.901616	1.26728	1.20321	1.28899	1.39372	0.807031	1.06212	0.640404	0.867467	0.599907	0.662314	0.93408	1.09349	0.943137	0.808619	0.9369	0.601738	0.958262	0.732655	0.826478	0.584927	1.25874	0.0342325	0.0339476	0.0255407	0.0347741	0.0548264	0.037475	0.0362163	0.0529256	0.0486435	0.0193281	0.0256862	0.0617399	0.0505355	0.0442605	0.00301187	0.00376247	0.0048929	0.00379005	0.00564045
	0.995072	1.0351	0.500336	1.15116	0.969237	1.2207	1.12505	1.05693	1.02914	2.32588	1.07067	1.13357	1.16719	0.850672	1.06053	0.799201	0.864047	0.822607	0.780615	0.746357	1.21846	0.885952	1.11679	0.82847	0.669093	0.934224	0.709589	0.756134	0.707083	1.11017	0.0351186	0.0509288	0.0343631	0.0161786	0.0306734	0.0323075	0.0467643	0.0371613	0.0498116	0.0577001	0.0339074	0.035661	0.0493571	0.0479657	0.00465663	0.00316437	0.00705234	0.00419836	0.00460545
	0.850452	0.776803	0.610804	1.03415	0.845405	1.17412	1.12364	0.968142	0.87434	2.69839	1.15424	1.35965	1.02428	1.04691	0.875253	0.762449	0.728671	0.712255	0.570847	0.763689	1.23734	0.813044	0.894552	1.28937	0.77972	1.02874	0.707505	0.65617	0.646566	1.33133	0.0445714	0.0421633	0.0379611	0.0402541	0.0445692	0.031584	0.0364284	0.0405002	0.0595315	0.0400055	0.0281727	0.0453794	0.0333512	0.0293961	0.00409811	0.00566799	0.00568853	0.00540971	0.00434352
	1.32461	0.755155	0.72517	0.747841	1.19784	1.09544	1.06609	0.880616	0.906706	2.47915	1.09868	1.51765	0.970232	1.03632	0.920325	0.812013	0.841953	0.537182	0.775656	0.722962	1.08866	1.08473	1.07467	0.986997	0.792693	0.669857	0.523245	0.607319	0.618235	0.887955	0.0405957	0.0386819	0.0417596	0.0295637	0.0292349	0.0308211	0.0386478	0.0587074	0.0666248	0.0362502	0.0281219	0.0574826	0.0465468	0.0671536	0.00475523	0.00432203	0.0057171	0.00469594	0.00419739
	0.934771	1.04658	0.49619	0.929455	0.88507	1.27475	0.978212	0.924492	0.708123	2.64013	1.05457	1.41603	1.15929	0.754319	1.05677	0.70561	0.889734	0.569	0.689893	1.16305	0.926864	0.908532	0.646174	1.33188	0.535035	0.8354	0.62785	0.722937	0.745714	0.960724	0.041713	0.0402255	0.0465919	0.0254419	0.0279001	0.0311187	0.0505562	0.0369014	0.0442305	0.0123953	0.0233771	0.0625946	0.0306117	0.0411151	0.00433106	0.00535156	0.00438557	0.00569689	0.00392196
	1.06996	0.790114	0.0468732	0.812003	0.994207	1.02447	1.03025	1.20825	0.901758	1.61903	1.04699	1.14594	0.956205	0.920341	1.02251	0.752451	0.806321	0.053755	0.683041	0.747659	1.10557	0.7554	0.756607	1.12801	0.798795	0.662849	0.619873	0.681983	0.72393	1.32246	0.0504277	0.0516521	0.0348945	0.0291622	0.0398926	0.033304	0.0366076	0.0719265	0.0429814	0.0345558	0.0379796	0.0355756	0.0380732	0.0410274	0.00383032	0.00542174	0.00682258	0.00471294	0.00351902
	0.993967	0.851943	0.534858	0.933211	0.938516	1.16043	0.911211	0.926121	0.912834	2.17301	1.14882	1.48041	0.898332	1.0182	1.02758	0.865865	0.932344	0.84183	0.781924	0.745597	1.22422	0.798408	1.01893	1.02771	0.692318	0.921265	0.851296	0.642166	0.621234	0.914264	0.0166043	0.0472301	0.0290355	0.0398665	0.0266654	0.0290567	0.0360099	0.0464472	0.0583356	0.0653517	0.0350518	0.0368514	0.0343927	0.0533737	0.00405315	0.00390267	0.00607441	0.00392177	0.00539377
	0.991689	1.17418	1.2478	0.932184	1.15337	0.965912	1.06122	0.985697	0.937077	2.31286	1.12616	1.65433	1.09384	1.12589	1.04702	0.793285	0.882537	0.644446	0.580202	0.737511	0.970029	0.820502	0.637666	0.880428	0.861286	1.06239	0.819814	1.08321	0.610879	1.2823	0.0485141	0.0545188	0.0301063	0.0309225	0.0312424	0.0362562	0.0554765	0.0528666	0.0678191	0.0407705	0.0287184	0.0494879	0.0569216	0.0288986	0.00455571	0.0059372	0.00496762	0.00472461	0.00413187
	0.974124	1.06467	0.504288	0.835191	0.883044	1.06508	0.911121	0.976855	0.974192	1.00622	1.03465	1.64409	1.0809	0.991064	1.10942	0.708032	0.812518	0.560695	0.560172	0.938126	0.893074	1.02938	1.12139	1.54463	0.82698	0.74598	0.718225	0.740123	0.587318	1.04906	0.0415779	0.0368733	0.0424631	0.0402154	0.0544618	0.0392137	0.0268276	0.0436787	0.0395286	0.0431383	0.0315892	0.0485156	0.0514159	0.0642141	0.00282087	0.00309669	0.00464174	0.00383111	0.0044112
	1.04131	0.710026	0.825729	0.80484	0.79216	1.14314	1.02147	1.1349	1.13832	1.32007	0.990281	1.18648	1.07098	1.0142	1.06114	0.793374	0.905973	0.245764	0.659306	1.00831	1.01092	0.827583	0.693493	0.939124	0.638711	0.672012	0.889538	0.853327	0.633886	1.20375	0.0438888	0.0392372	0.0310014	0.018276	0.0348887	0.0333864	0.0372243	0.0359253	0.072176	0.0305085	0.0198468	0.0306186	0.0407484	0.0545914	0.00460798	0.00479676	0.00692072	0.00520948	0.00424443
	1.00666	0.707198	0.641054	0.872364	0.970091	1.11819	1.02331	1.05968	0.95736	1.97355	1.05359	1.06272	1.11954	1.05718	1.04093	0.793802	0.811393	0.529719	0.666354	0.728391	0.996146	0.746779	0.831504	1.19425	0.923204	0.753934	0.5799	0.753171	0.534194	0.848264	0.0386487	0.0469711	0.0262428	0.0372415	0.0355401	0.0290794	0.060587	0.0421253	0.0610359	0.0350398	0.0240067	0.0298945	0.0447886	0.0482506	0.00344816	0.00656607	0.00477652	0.00485764	0.003757
	0.803981	1.07625	0.791618	0.986532	1.01258	0.99624	1.00769	0.903403	0.88103	2.51938	1.01671	1.15935	1.35917	1.14777	0.978647	0.838227	1.01106	0.556554	0.717735	0.794098	1.0458	1.01583	0.772173	1.07886	0.751266	0.821253	0.811415	0.717171	0.634455	0.827887	0.0404903	0.0376686	0.0305093	0.0299329	0.0306616	0.0126247	0.0512462	0.0419321	0.0492103	0.0566368	0.0374426	0.0490769	0.0369954	0.064688	0.00424562	0.00330112	0.00634249	0.00376008	0.00382817
	0.995332	0.991933	0.717371	1.00916	1.00013	1.13416	0.914256	0.88995	0.938527	1.31831	0.976371	1.26163	1.13157	0.886909	1.07668	0.78155	0.857093	0.785718	0.641002	0.720578	0.812828	1.2527	0.806933	1.15004	0.629107	0.835012	0.831768	0.634423	0.929149	1.21701	0.0455231	0.0430601	0.0321304	0.0394917	0.03773	0.0392323	0.039286	0.0803337	0.015193	0.0453108	0.0350327	0.0315655	0.044334	0.0282027	0.00338074	0.00640802	0.00510695	0.0047711	0.00346802
	1.01348	0.65288	0.68227	0.818476	1.01885	1.06557	1.07058	0.92216	0.925417	1.8951	1.03402	1.09955	1.20262	0.96091	1.13864	0.603758	0.769882	0.651963	0.691864	0.779494	1.20213	0.828107	0.764762	0.936975	0.688313	0.737089	0.901673	0.77267	0.575789	0.9599	0.048988	0.0448926	0.0338465	0.0425697	0.0364058	0.0434209	0.0449997	0.0467732	0.0523049	0.0357229	0.0214657	0.0299383	0.0354932	0.0581163	0.00321958	0.00746438	0.00558466	0.00335925	0.00408646
	0.934249	0.965429	0.643904	1.09816	0.853693	0.917231	1.11608	0.929213	0.878739	1.30361	0.952412	1.16696	1.17694	0.968008	1.09962	0.86986	0.803488	0.653733	0.649906	0.785545	0.933375	0.781603	0.976842	1.15262	0.653465	0.959511	0.603063	0.566323	0.775402	1.01394	0.052407	0.0690454	0.0338442	0.0336768	0.0472148	0.0493697	0.0340372	0.0375902	0.0877623	0.0277692	0.0278045	0.0325479	0.0410877	0.0368914	0.00347128	0.00377459	0.00358064	0.00389599	0.00521452
	0.963621	0.738884	0.638778	1.13028	1.01192	1.07808	1.00198	0.891584	0.992238	2.50866	1.18634	1.37514	1.07725	0.839103	0.970154	0.609611	0.87785	0.662609	0.638909	0.991643	1.20254	1.22219	1.11799	0.931666	0.749515	0.75779	0.742904	0.686483	0.661977	1.10449	0.00920755	0.0656949	0.0371504	0.0353963	0.0462273	0.0403557	0.0252743	0.0437744	0.0462379	0.0408327	0.0258104	0.0412693	0.0414359	0.0421157	0.00652904	0.00411048	0.00533912	0.00292802	0.00338786
	0.874795	1.02503	0.863877	1.11659	1.14477	0.964482	1.06604	0.89193	0.953093	1.27229	1.20399	1.46057	1.17544	0.997277	1.02249	0.720208	0.898177	0.634092	0.655094	0.70407	1.24399	0.886699	1.00537	0.623227	0.59692	0.765074	0.632975	0.703057	0.635073	0.532892	0.0482496	0.0594553	0.0312613	0.0322862	0.0280691	0.0377258	0.0378428	0.0518801	0.0641463	0.0444294	0.0246191	0.0386408	0.0402033	0.0412357	0.00378979	0.00547645	0.00669649	0.00413376	0.00416629
	1.29137	1.05165	0.77573	0.974492	1.13367	1.10746	1.02432	0.984213	0.902858	1.35456	1.01329	1.1478	1.26478	1.07739	1.19083	0.682136	0.747593	0.564787	0.737412	0.90795	1.02369	0.987958	1.09366	1.28747	0.796355	0.637318	0.662591	0.526994	0.54311	0.906228	0.0464498	0.0478283	0.0288067	0.0392264	0.0268857	0.04408	0.030035	0.0492292	0.0628366	0.0310143	0.0299361	0.0449831	0.0328738	0.0482687	0.00600229	0.00470367	0.00423426	0.00528592	0.0030509
	0.865644	1.00729	0.658658	0.776975	0.864797	0.63451	1.18748	0.991714	0.803672	1.48394	1.08359	1.19353	1.16258	1.06015	0.90121	0.77262	0.409896	0.60873	0.625567	0.723866	1.16792	0.965404	0.657424	0.976382	0.723284	0.90972	0.786017	0.802024	0.535541	1.14546	0.04348	0.0397811	0.034437	0.0359843	0.026284	0.0338006	0.0430491	0.0431059	0.0394237	0.037536	0.0380478	0.0264017	0.0387832	0.0436439	0.00462118	0.0074373	0.00463676	0.00443931	0.00393756
	0.730469	0.619324	0.652874	0.953577	0.787839	1.1726	0.945507	1.01077	0.900951	1.83869	1.1062	1.34375	1.04271	1.08171	1.14408	0.786198	0.888888	0.755098	0.730554	0.900645	0.857394	0.805457	0.856636	0.916907	0.718464	0.911353	0.742551	0.810192	0.493532	1.27774	0.0402996	0.0597805	0.0358378	0.0284396	0.0267456	0.0411256	0.0495162	0.0375122	0.0173966	0.0193927	0.028283	0.0326169	0.0580888	0.0640053	0.00410067	0.00558503	0.00549959	0.00411232	0.00326447
	1.07526	0.872978	0.998657	0.765021	1.0296	1.23556	0.977856	0.940206	0.953612	1.18152	1.21667	1.30179	0.916233	0.799308	1.00561	0.705401	0.742856	0.616409	0.683816	0.930166	1.0034	0.786028	0.90492	0.988984	0.629259	0.884048	0.714399	0.766752	0.632515	0.496521	0.0396755	0.0393608	0.0417495	0.0393259	0.0216893	0.0381966	0.0288265	0.0426305	0.0643102	0.0350818	0.023144	0.0175882	0.0295783	0.0481791	0.00533403	0.00401432	0.0047924	0.00445908	0.00521532
	0.923077	1.07525	0.687535	0.779051	0.980093	1.22829	1.1104	0.86922	0.906136	1.01388	1.14327	1.35271	1.02949	1.00918	1.02892	0.799767	0.738541	0.719408	0.663763	0.763072	1.15973	0.787248	1.0036	1.14912	0.758799	0.750937	0.725875	0.651426	0.537569	0.950514	0.0408597	0.0392209	0.0359579	0.0405172	0.0543267	0.0346913	0.0330183	0.0374762	0.0748745	0.036392	0.0297165	0.0657615	0.0463761	0.0510314	0.00447615	0.00689821	0.00568766	0.00437503	0.00352963
	1.18086	1.16677	0.902745	0.99055	1.12666	1.17539	1.10574	0.909676	0.875208	1.17615	1.01254	1.38908	1.13281	1.05888	1.06514	1.00345	0.821193	0.671825	0.715079	0.843108	0.98894	0.829761	0.857186	0.84288	0.845815	0.889133	0.77721	0.691467	0.618011	1.16947	0.0649335	0.0399132	0.0332395	0.0410863	0.0300874	0.0553981	0.025808	0.0699766	0.0451115	0.0624201	0.0255402	0.0376585	0.0466434	0.040355	0.00442234	0.00410565	0.00488854	0.00455691	0.00444701
	0.91776	1.05478	0.923259	0.815954	1.17082	0.969789	1.04848	0.868709	0.881211	1.94819	1.08795	1.28094	1.05387	1.02004	1.18564	0.748458	0.734309	0.622468	0.736322	0.744755	1.29718	0.913422	0.644701	1.02685	0.555529	1.09638	0.853776	0.773605	0.461231	1.00544	0.0451666	0.0436282	0.0319405	0.0388863	0.0336837	0.0310903	0.046924	0.0510351	0.0509225	0.0242091	0.0290335	0.019339	0.0405026	0.0609392	0.00513786	0.00337726	0.00502743	0.00432661	0.00390202
	0.721603	1.12177	0.861186	0.838608	0.934046	0.949188	1.01478	1.05449	1.01524	1.17647	1.10881	1.04402	1.17655	1.162	1.18273	0.700442	0.812012	0.749675	0.717744	0.812462	1.03357	0.936996	0.772757	0.951523	0.627221	0.698361	0.616233	0.690604	0.637894	0.923967	0.032749	0.0836303	0.0320778	0.0352168	0.046346	0.0319476	0.0428577	0.0711112	0.0536953	0.053328	0.025201	0.0228696	0.0328201	0.0395957	0.00423157	0.00480248	0.00402946	0.00519759	0.00502111
	0.875591	1.09612	0.669833	0.751413	0.892978	1.22397	1.29838	0.900063	0.960091	2.32183	1.16469	1.36463	0.850008	1.1026	1.07342	0.729151	0.78324	0.52852	0.629237	0.895942	1.20808	1.02334	0.626458	1.13832	0.676155	0.922436	0.651385	0.742217	0.583725	1.37375	0.0382152	0.0475762	0.0374864	0.028035	0.0318099	0.0518409	0.0384885	0.0325361	0.0584472	0.027101	0.0280425	0.0363023	0.0343449	0.029933	0.00337919	0.00855191	0.00746384	0.00489478	0.0048064
	0.979701	0.552404	0.475682	1.06152	0.961419	1.08164	1.01262	0.894877	0.975926	2.29259	1.01696	1.43378	1.13634	0.767822	1.13041	0.890276	1.02846	0.531357	0.67254	0.981225	0.856117	0.795857	0.769569	0.777359	0.72262	1.02767	0.910888	0.752511	0.493451	0.968014	0.037651	0.0432471	0.0439223	0.0376747	0.0393591	0.0323783	0.0396349	0.0402299	0.0168471	0.047033	0.0258276	0.0428616	0.0568407	0.0450427	0.00558247	0.00417646	0.00472154	0.00508198	0.00472104
	0.887508	1.04909	0.0339301	0.743982	0.96985	0.937622	0.941898	1.09812	0.904598	1.78742	1.04125	1.33636	1.1466	1.05772	1.08378	0.732037	0.885074	0.599436	0.61496	0.653417	1.12488	0.774832	0.884146	1.03148	0.878129	0.799634	0.886317	0.807991	0.417871	0.481321	0.0438904	0.0354874	0.0325672	0.0409447	0.018314	0.0270365	0.0627579	0.0470052	0.0579054	0.0534216	0.0330222	0.0377344	0.0518957	0.0580908	0.00399954	0.00358173	0.00663183	0.00615735	0.00383447
	0.988052	1.14372	1.01539	1.0601	1.0725	1.23709	0.895451	1.03718	0.896483	2.01484	1.06515	1.12489	1.08934	0.746108	1.03835	0.885056	0.847526	0.527094	0.716196	0.817018	1.32469	0.916584	0.606884	1.20212	0.678971	0.770713	0.650605	0.81714	0.468813	1.05794	0.059617	0.0374524	0.0267223	0.0216871	0.0354075	0.0358866	0.0387063	0.0453421	0.00997014	0.0671364	0.02879	0.0502764	0.0400051	0.0362424	0.00368971	0.00394642	0.0075541	0.00498893	0.00523701
	0.746271	0.995686	0.677951	0.859519	0.883091	1.07181	0.999419	1.01684	0.97843	0.999408	0.949809	1.37097	1.0498	1.06133	0.885188	0.738863	0.838188	0.668851	0.695584	0.669676	1.02014	1.22952	0.609052	0.858696	0.60267	0.789884	0.728357	0.559361	0.762259	0.714137	0.0714495	0.0565823	0.041101	0.0424862	0.0599763	0.0352402	0.0438336	0.0416372	0.012059	0.0389745	0.0283376	0.0396369	0.0327735	0.0432932	0.00402434	0.00676631	0.00479154	0.00376471	0.00485467
	0.867239	0.905953	0.0408722	1.12571	0.980419	1.02294	1.11266	0.967633	1.10312	2.78333	0.902012	1.3744	1.01897	0.847972	0.852204	0.70146	0.861818	0.518408	0.692558	0.780153	1.02579	0.724875	0.90079	1.23193	0.674346	0.98597	0.771419	1.04743	0.53721	1.135	0.0444776	0.0471974	0.0378654	0.0366092	0.0186904	0.0281029	0.0461173	0.0463294	0.0469677	0.0326727	0.0321063	0.0137652	0.045759	0.0549339	0.00410793	0.00364949	0.00436906	0.00319433	0.00470002
	0.877093	0.716346	0.977934	0.829341	1.11218	0.807825	1.07731	1.03579	0.971236	2.78598	1.02787	1.25592	1.07332	1.02418	1.00639	0.800981	0.810963	0.0723379	0.825192	0.645915	0.989315	0.925122	0.931692	1.21426	0.73291	1.16417	0.748364	0.836298	0.550396	1.07634	0.0412422	0.0557459	0.0342933	0.036914	0.0474216	0.0307133	0.0368836	0.0368569	0.06438	0.0611682	0.0277826	0.0236905	0.0305249	0.0486696	0.00518123	0.00454352	0.00489943	0.00422307	0.00372064
	1.01268	1.02	0.605828	0.79393	0.932644	0.992133	1.07111	0.973688	0.939139	2.07028	1.09301	1.11983	1.12297	0.961032	1.05997	0.928893	0.706016	0.619268	0.669728	0.917575	0.982091	0.799134	1.07815	0.82089	0.737855	0.82102	0.850384	0.640386	0.471569	0.904436	0.0342026	0.0511401	0.0570958	0.0318606	0.0427241	0.0331078	0.0368437	0.0358328	0.0162214	0.0443496	0.0244526	0.0202324	0.0422229	0.0413811	0.00383359	0.00660419	0.00686872	0.00536088	0.00495815
	0.87834	0.917891	0.388494	0.798638	0.889889	1.00354	0.956098	1.01738	1.00668	1.34274	1.07939	1.30219	0.93879	0.868781	0.928803	0.808558	0.881784	0.606548	0.702587	0.68799	1.28454	1.07139	0.68769	0.993555	0.603326	0.62906	0.798548	0.920081	0.518655	1.07365	0.0379152	0.0497965	0.0344762	0.0388109	0.0216699	0.0335254	0.0386563	0.0470241	0.016033	0.0472652	0.0288242	0.0358611	0.0493435	0.0499669	0.00391965	0.00600004	0.00610006	0.00400071	0.00486552
	1.02396	0.882641	0.774325	1.01626	0.851601	1.06041	1.15285	1.01078	0.998579	0.905	1.13484	1.53842	1.16733	0.881492	0.893812	0.800894	0.850045	0.647596	0.680009	0.917558	1.22666	1.02685	0.748482	0.949583	0.740597	1.13881	0.862013	0.529201	0.816746	0.665754	0.0450491	0.0495	0.0432735	0.0317821	0.0280466	0.0300496	0.0345313	0.0392998	0.0638598	0.0483056	0.0334113	0.0482379	0.0354292	0.0489415	0.00408767	0.00370124	0.00474086	0.00340167	0.00536105
	0.982957	0.662626	0.560194	0.803245	1.17141	0.897836	1.07206	0.960017	0.980761	1.36651	1.07548	1.24725	1.04662	1.0002	1.06437	0.710744	0.884938	0.636681	0.661595	1.14272	1.0956	1.2396	0.937475	1.43988	0.551577	1.22395	0.720479	1.02384	0.564372	1.04649	0.043588	0.0476622	0.0325044	0.0411487	0.0397427	0.0270172	0.0489915	0.0379278	0.0110736	0.0556954	0.0233692	0.0185796	0.0431315	0.0431431	0.00354973	0.00622892	0.00806913	0.00375432	0.00361724
	0.80039	1.05191	0.0445885	0.696101	0.977239	1.16594	1.1022	1.01752	0.604173	1.66486	1.1523	1.22964	1.0465	0.932412	0.967524	0.645969	0.78407	0.721231	0.501363	0.899018	1.08517	1.12931	0.957813	1.25589	0.871606	1.03154	0.69556	0.91242	0.606619	0.994919	0.0525466	0.0386078	0.0407478	0.0400706	0.0747514	0.0327418	0.0486864	0.0469093	0.0635548	0.050114	0.0310079	0.0309007	0.0329866	0.0533922	0.00535295	0.0066253	0.00639173	0.0039728	0.00407555
	0.887171	0.582467	1.06567	0.965328	0.894412	1.16136	1.07065	0.914746	1.03674	2.13848	1.08902	1.15686	1.06788	1.07333	1.09418	0.776112	0.678949	0.656198	0.560714	0.660666	1.13614	0.920784	1.1128	0.978284	0.673849	1.10865	0.592147	1.22955	0.567334	0.946314	0.0328426	0.0454661	0.0343503	0.0318554	0.0372859	0.0237386	0.0451321	0.108956	0.0399993	0.036897	0.0299303	0.0489253	0.0529473	0.0417117	0.00349757	0.006899	0.00492314	0.00347168	0.00327271
	0.940065	0.661413	0.039387	0.898439	0.979421	1.14465	1.02968	0.80117	0.958867	1.15272	0.941555	1.21131	0.982333	0.872495	1.11761	0.762069	0.678431	0.690668	0.710231	0.785011	0.842028	0.96736	0.900499	1.02872	1.1016	1.01443	0.610829	0.897281	0.582974	1.0137	0.0441777	0.0377399	0.0372606	0.0335625	0.0378889	0.0428032	0.040497	0.0412835	0.0539903	0.0370902	0.0333831	0.034393	0.0318349	0.0629735	0.00498193	0.00442527	0.00549311	0.00414417	0.00910946
	1.02349	0.959934	0.376496	0.931065	0.9766	0.982859	1.22069	1.09494	0.880386	2.17039	1.0854	1.57384	0.962477	1.02213	1.11428	0.893067	0.714221	0.56359	0.574629	0.844323	0.913466	0.975995	0.842124	1.36021	0.728343	1.33385	0.670132	0.917056	0.715373	0.705824	0.0461459	0.043092	0.0312915	0.0428138	0.0209474	0.0388893	0.066986	0.0317149	0.0146152	0.027484	0.0284213	0.0347599	0.0465665	0.040286	0.00502467	0.00458528	0.00581492	0.00470802	0.00421235
	0.882963	0.983554	1.00176	1.18682	0.984173	1.01859	1.13958	1.23476	0.833532	1.78484	1.03685	1.47561	1.29907	0.952617	1.07602	0.894586	0.882827	0.538662	0.558639	0.729068	0.97677	0.923347	1.05308	1.14869	0.845141	0.985203	0.604888	0.662814	0.596361	1.06758	0.0535581	0.0664387	0.0289505	0.066913	0.0192249	0.033614	0.0362283	0.0455596	0.057962	0.0357322	0.0365236	0.0306869	0.0463469	0.0378389	0.00389195	0.00401192	0.00591355	0.00306223	0.00366474
	0.872523	1.10213	0.821322	0.938833	0.91659	1.24301	1.01782	0.947757	1.05021	2.13279	1.20491	1.37693	0.921328	0.985289	0.926386	0.758529	0.715706	0.561755	0.671367	0.877712	0.85521	0.902929	0.861513	1.02035	1.08431	0.939163	0.709562	0.789437	0.556052	0.864828	0.0414669	0.0489653	0.0375709	0.020568	0.0327434	0.036257	0.0389232	0.0434491	0.0521445	0.0559508	0.0236703	0.0321325	0.0382358	0.0465165	0.00668559	0.00731111	0.00656974	0.00338983	0.00253526
	0.829259	1.0732	0.735491	0.990119	0.923756	1.06067	0.836208	1.05811	1.17862	1.25803	1.13437	1.0452	1.28765	1.0022	1.09597	0.920776	0.820636	0.523338	0.641233	0.893798	0.857557	0.816942	0.91912	0.832871	0.697021	0.789049	0.666046	0.734955	0.544998	1.12089	0.0407753	0.0548875	0.0397456	0.0376612	0.0287661	0.0317128	0.0344541	0.0398497	0.036286	0.0461058	0.0270408	0.0133591	0.0447769		0.00486406	0.00372523	0.00430851	0.00380723	0.00522879
	0.802066	1.07198	0.723444	0.766762	1.1211	1.27474	1.02366	1.1018	1.0167	1.14384	1.14232	1.50823	1.29122	1.03451	1.05121	0.717093	0.837638	0.733065	0.665518	0.64796	1.02744	0.990257	0.691885	1.18511	0.65673	0.945865	0.756426	0.630249	0.474911	0.889592	0.0432435	0.0368531	0.0408336	0.033859	0.0353655	0.0402715	0.0365491	0.0371951	0.0688126	0.0332707	0.043158	0.0316201	0.033344		0.00429484	0.00822665	0.00815543	0.00307962	0.00307553
	0.926485	1.11071	0.848814	0.915929	1.10513	1.13977	0.958109	0.92592	0.927941	2.31527	1.03815	0.905858	1.03022	1.20789	1.1082	0.844862	0.95885	0.607881	0.628729	0.77505	1.03961	0.913621	1.25603	1.11821	0.8604	1.04177	0.914855	0.697292	0.646748	1.04372	0.0530289	0.0427261	0.0324481	0.0287813	0.0534363	0.0343774	0.0529388	0.046289	0.0647844	0.0422554	0.0241345	0.0193893	0.0526114		0.00290951	0.00568831	0.00381958	0.00485211	0.00402167
	0.914588	0.635112	0.821278	0.788349	0.985817	1.12558	1.04119	0.899448	1.05108	1.54991	1.20212	1.5235	1.05931	0.742734	1.06924	0.811826	0.732118	0.558957	0.698781	0.676586	1.23406	0.79855	1.01195	1.07064	0.637496	0.881062	0.990402	0.772592	0.706816	1.21257	0.0972721	0.0555225	0.0303268	0.0347988	0.027786	0.0496435	0.0450661	0.0497589	0.0700385	0.0316628	0.0296953	0.0317245	0.0503405		0.00394811	0.00593339	0.00544933	0.00408408	0.0052497
	0.86581	0.964755	1.41547	0.899338	0.903768	1.11708	0.795213	0.988165	0.896357	1.95077	1.04188	1.24327	1.13252	0.850197	1.11272	0.732213	0.825468	0.725378	0.688573	0.721168	1.14353	1.03651	0.781561	0.840793	0.855911	0.906168	0.762245	0.769546	0.554214	0.993678	0.0445461	0.0458128	0.033033	0.036638	0.0355517	0.029545	0.0462205	0.0409494	0.0512156	0.0565064	0.0238558	0.0276434	0.0484837		0.00364949	0.00734049	0.0052402	0.00385719	0.00452146
	0.814071	0.767993	0.632105	1.13342	1.20674	0.936424	1.0212	1.03436	0.946586	1.96516	1.09683	1.06941	1.0772	1.17559	1.20805	0.974594	0.784613	0.535764	0.713725	0.922973	1.17952	0.900263	1.00261	0.876936	0.725622	0.927762	0.589518	0.793277	0.82341	1.08312	0.0418879	0.0459464	0.0433483	0.0266648	0.0367672	0.00920656	0.0602167	0.0762316	0.07823	0.0507114	0.0355571	0.0413544	0.0470741		0.00346338	0.00540785	0.00436203	0.00318426	0.00452106
	0.916621	0.652369	0.768277	0.926021	0.994757	1.1263	1.20201	1.06774	1.03252	1.10132	1.02216	1.19158	1.17574	0.869074	1.05095	0.866509	0.729979	0.604834	0.769304	0.943715	1.06674	1.17662	0.810309	0.752163	0.658144	0.818679	0.606731	0.72653	0.608026	1.12217	0.0521593	0.0379347	0.0301455	0.0444787	0.0373889	0.0273012	0.0484246	0.0467014	0.0373615	0.0395865	0.0210711	0.0319807	0.0389038		0.00452341	0.00460868	0.00446464	0.00485662	0.00465284
	0.953088	0.985074	0.548912	0.857198	0.995042	1.20716	1.16289	0.959829	0.937413	1.24142	1.06684	1.49016	1.01515	1.00099	1.01685	0.714329	0.551285	0.722861	0.753079	0.800693	1.37553	1.22095	1.02719	0.936566	0.810236	1.03509	0.645953	0.82234	0.555658	1.03516	0.0495912	0.0493571	0.0319302	0.0355826	0.0346068	0.02936	0.0336404	0.0542001	0.0155721	0.0412257	0.0185559	0.0361576	0.0358997		0.00310231	0.0035888	0.00482158	0.00320148	0.00265398
	0.944665	0.985543	0.985777	0.844199	0.985532	1.04693	1.06607	0.940078	1.15127	2.37032	1.02276	1.18655	1.23442	1.06734	0.935983	0.801012	0.820499	0.6117	0.679216	0.8737	0.766971	0.679965	1.06024	1.13057	0.644083	0.90104	0.74063	0.824401	0.72607	1.24425	0.0465541	0.0752743	0.032879	0.0335731	0.0378172	0.0420076	0.0365819	0.0495753	0.0508626	0.0375584	0.0276205	0.0388443	0.0410239		0.00400689	0.0064963	0.00480726	0.00534428	0.00801478
	0.831263	1.08267	0.896653	1.01498	0.715251	1.14627	0.984087	0.868904	1.05576	1.07857	1.08081	1.1308	1.0059	1.00562	1.0509	0.953122	0.77017	0.605102	0.642956	0.622992	0.938345	1.08071	1.15431	0.960329	0.913583	0.887856	0.789599	0.85955	0.613611	0.936938	0.0563992	0.0387714	0.05307	0.0304972	0.0184225	0.0317421	0.0471478	0.0769791	0.0436876	0.0326677	0.0256459	0.0273718	0.0402952		0.00354205	0.00526963	0.0073087	0.00532937	0.00744183
	0.824566	0.97795	0.489096	1.11022	1.10877	1.05389	1.11126	0.962658	1.00016	1.96322	0.967995	1.20227	0.985693	1.17332	1.02089	0.742734	0.878229	0.63529	0.653161	0.701071	1.18227	0.829839	1.00665	1.16109	0.759376	0.794081	0.81814	0.8727	0.612424	1.09128	0.0519112	0.0359716	0.0353565	0.0395743	0.0450141	0.0392605	0.0406928	0.0821993	0.0569913	0.0421146	0.0334985	0.0328525	0.0533631		0.00364865	0.00523245	0.00744529	0.00423912	0.0046432
	1.06883	0.886876	0.298073	1.04817	1.16949	1.01212	1.02277	0.933237	0.9292	1.177	1.13085	1.541	1.09148	1.21792	1.0506	0.794119	0.796521	0.647438	0.768218	0.953419	1.0186	0.936095	0.790442	0.842944	0.945487	1.09157	0.572464	0.737914	0.522671	1.13294	0.0466018	0.0394268	0.0332611	0.0405532	0.0457497	0.0338953	0.0491243	0.034925	0.0475778	0.0370109	0.0269635	0.0316587	0.0549342		0.004476	0.00388752	0.00828003	0.00438722	0.00241588
	0.971858	0.583512	0.31475	0.960027	1.12119	1.01452	1.02717	1.01487	0.846555	2.01921	1.04892	1.38205	1.05251	1.2242	1.15376	0.937565	0.839127	0.657594	0.764732	0.764529	1.00585	0.926821	0.936264	0.922408	0.766232	1.29132	0.655667	0.752003	0.607993	0.93065	0.020691	0.0608413	0.0349958	0.0315604	0.039365	0.0459284	0.0715234	0.0419966	0.0418547	0.0520806	0.0224095	0.0409656	0.0355399		0.00316665	0.00512956	0.00424715	0.00361797	0.00475059
	0.87879	0.985761	0.741956	0.736621	0.74819	0.950047	1.26698	0.880143	0.969423	1.17534	1.18916	1.54286	1.11672	0.977168	1.09839	0.983501	0.860151	0.538179	0.684323	0.681377	1.14349	0.869359	0.747598	0.978781	0.762532	1.26448	0.778548	0.661788	0.521868	0.768865	0.0718304	0.061163	0.0310635	0.0367946	0.0433151	0.035216	0.0327524	0.0322311	0.0313022	0.0315265	0.00922836	0.0194307	0.0375378		0.00428004	0.00400394	0.00403432	0.00297201	0.00496825
	1.00932	0.93571	0.676416	1.06295	1.08032	1.05307	1.16236	0.99129	0.973598	2.4869	1.07202	1.64988	1.00879	0.938922	1.25567	0.949492	0.783206	0.740791	0.708183	0.624962	1.31671	0.910852	0.900585	1.05641	0.522714	0.83825	0.707405	0.840996	0.674986	0.926832	0.0439455	0.0353849	0.033692	0.0364286	0.0264896	0.0242217	0.0493049	0.0663072	0.0283841	0.050519	0.0233748	0.0453497	0.036411		0.00442817	0.00434945	0.00599889	0.00407099	0.0032085
	0.775462	0.855117	0.686815	0.871962	0.779335	1.14433	1.0253	1.11468	0.901436	1.65797	0.997514	1.3993	0.927337	0.821941	1.02004	0.836922	0.821673	0.726539	0.779708	0.866835	1.12485	0.720465	0.978105	1.03264	0.684226	0.93542	0.866904	1.02047	0.669119	1.01557	0.050016	0.0429756	0.0324763	0.0327993	0.0287365	0.0348511	0.0397055	0.0413211	0.0114885	0.0334855	0.0250063	0.0415287	0.0459274		0.00452948	0.00602136	0.00841965	0.00319961	0.00445583
	0.962514	0.638378	0.911237	0.971419	0.862509	1.11478	1.0435	1.02996	0.945963	1.88553	1.04183	1.31051	1.08065	1.14562	1.22524	0.853926	0.744536	0.610635	0.796609	0.905053	1.09675	1.18215	0.867072	1.07087	0.725141	0.987459	0.759955	0.844334	0.662076	0.964271	0.0470988	0.0471187	0.0298349	0.0410887	0.0428047	0.0326465	0.058222	0.0447783	0.0151537	0.0370318	0.0245721	0.0444441	0.0424205		0.00466369	0.00443028	0.00690262	0.00417367	0.00686195
	1.02349	0.946634	0.613559	1.00132	0.85805	1.16149	0.906171	1.08086	0.917847	1.59747	0.986418	1.16435	1.15022	1.10963	1.073	0.77472	0.698696	0.654834	0.637281	0.884597	1.19194	0.87659	1.06399	1.17881	0.680931	0.847454	0.785598	0.830708	0.584946	1.04464	0.0441369	0.0452829	0.0358172	0.0277049	0.0320811	0.0363722	0.0519781	0.063135	0.049432	0.0664992	0.0272721	0.0406862	0.0444736		0.004601	0.00350446	0.00468975	0.00348127	0.00449011
	0.892523	1.00659	0.700792	1.08506	0.923728	1.19336	1.15428	0.861805	1.01662	1.54116	1.14093	1.16635	1.00916	1.08956	1.09014	0.849706	0.830696	0.723442	0.743914	1.02027	1.13142	0.973373	1.08829	1.08945	0.669952	0.984531	0.707467	0.722065	0.505168	1.08134	0.0500757	0.0349509	0.037372	0.0258837	0.026732	0.0347051	0.0486136	0.0357566	0.0519815	0.0409427	0.0211362	0.0252127	0.0369492		0.00270728	0.00743781	0.00378088	0.00332334	0.00618513
	0.912657	1.02678	0.525554	1.10507	0.85687	1.04277	0.927253	1.10487	0.971968	2.15602	1.08527	1.30515	1.10149	0.789693	1.07504	0.923509	0.625417	0.658186	0.670979	0.669376	0.924151	0.603222	0.634111	0.98187	0.730895	0.836245	0.697144	0.792922	0.576035	1.125	0.0530235	0.0506746	0.0323059	0.0322095	0.0200841	0.0368731	0.0433629	0.0554571	0.0542135	0.0461211	0.0277804	0.0391145	0.0543546		0.00381247	0.00458622	0.00364666	0.00480306	0.00420793
	0.899083	0.973283	0.0616949	0.97737	1.01655	1.16883	0.98888	0.939309	0.998355	0.875377	1.03652	1.03781	1.03957	1.04398	1.00893	0.822336	0.848261	0.620434	0.722737	0.769137	1.17186	0.876046	0.909549	0.902625	1.15826	1.01276	0.667185	0.876457	0.716072	1.07945	0.0403046	0.048516	0.0371529	0.0373767	0.0243668	0.0326074	0.0390892	0.0605742	0.0466102	0.0403428	0.0228695	0.0313252	0.0457261		0.00327002	0.00485108	0.00444444	0.00393021	0.00778483
	0.884875	1.0608	0.588148	1.01943	0.959616	1.15373	1.14023	0.986526	1.07761	2.35241	1.08681	1.11789	1.03174	0.87624	0.954457	0.95687	0.888226	0.584955	0.667215	0.70821	0.990795	0.974237	1.06265	1.41974	0.591062	0.957204	0.546472	0.765387	0.510512	1.00118	0.11659	0.060928	0.0304723	0.0413613	0.0174911	0.0361479	0.028761	0.0442045	0.0632989	0.0485245	0.0448235	0.0424253	0.0391292		0.0046057	0.00342603	0.00329271	0.00598108	0.00353023
	0.874444	0.844557	0.971478	0.780629	1.16441	1.11272	1.17464	1.01142	0.992245	1.56798	1.06506	1.30655	1.04371	0.900485	1.12571	0.854386	0.764379	0.689084	0.706808	0.7579	1.12711	1.10486	0.803893	0.980307	0.610634	1.10375	0.755747	0.77373	0.58533	1.05782	0.0481775	0.0398333	0.0304205	0.0379063	0.0280424	0.0375735	0.0382667	0.0344925	0.0433964	0.0602014	0.0278045	0.0486852	0.0408006		0.00405489	0.00347085	0.00558837	0.00340903	0.00904154
	0.901468	0.589608	0.490899	0.901875	0.83941	1.05142	1.16068	1.07043	0.974879	2.23214	1.10142	1.53234	0.957508	0.968393	1.11984	0.918103	0.800253	0.651404	0.643874	0.638956	1.29205	0.678697	0.847634	0.866789	0.936851	0.895856	0.67947	0.802513	0.866282	1.09662	0.0600239	0.0369314	0.0399953	0.0279819	0.0215759	0.00924544	0.0273487	0.0628987	0.0381939	0.0412397	0.0236539	0.0385437	0.0613358		0.00498412	0.00982017	0.0063505	0.00302121	0.00332419
	0.742059	0.671948	0.0391731	0.960203	0.953785	1.06062	1.1312	1.07742	0.930674	1.29473	1.16615	0.948847	1.20085	0.922457	0.984691	0.719985	0.811303	0.787579	0.706221	0.711883	1.04301	0.986801	0.8844	0.74257	0.898167	0.811085	0.518601	0.776289	0.520666	1.34133	0.0490572	0.0426094	0.0353919	0.0295782	0.0257957	0.0301324	0.0267372	0.0714766	0.013303	0.0388564	0.0273565	0.0122102	0.0381311		0.00509253	0.00442288	0.0068881	0.00431845	0.00361011
	1.04615	0.979141	1.0889	1.3777	1.03277	1.14633	0.932023	0.874648	0.963423	1.49343	1.11778	1.24743	0.958922	0.965712	1.08734	0.538145	0.913405	0.506451	0.577357	0.580781	0.886808	0.874929	0.879912	0.88963	0.702732	0.873996	0.675247	0.575158	0.612948	0.917012	0.0569188	0.0396971	0.0329549	0.0388842	0.0290667	0.0339095	0.0494001	0.0338598	0.0380379	0.0308627	0.0327059	0.0334836	0.0364423		0.00368615	0.00524873	0.004182	0.00457874	0.00417553
	1.0245	0.908387	0.741361	0.961762	0.964873	1.10677	1.17578	0.990947	0.965215	2.18614	1.17762	1.53206	0.870006	0.963459	0.989515	0.855862	0.778327	0.609754	0.670857	0.763329	1.24325	0.722506	1.03653	1.03248	0.901653	0.820548	0.579518	0.72703	0.555045	0.971813	0.0433867	0.0457321	0.0408345	0.0371998	0.0301475	0.0306185	0.0494113	0.0529355	0.0475631	0.0371826	0.0339032	0.0561524	0.0440865		0.00468366	0.00500366	0.00570704	0.00300867	0.00652768
	0.979493	0.546111	0.477973	0.842914	0.970276	1.17264	1.04823	0.950748	1.03992	2.75706	1.03154	1.12436	0.990477	1.06812	0.960568	0.761772	0.753598	0.592951	0.661637	0.820177	1.00458	0.990363	1.08678	1.08795	0.711867	0.635314	0.811922	0.921469	0.493999	1.06602	0.0515931	0.0383034	0.0283258	0.0362468	0.0265008	0.0386737	0.0262549	0.0709624	0.0512675	0.0598744	0.0304331	0.0354706	0.0584321		0.00420823	0.00601558	0.00507817	0.0051324	0.00405947
	0.861116	1.02087	0.795807	0.869102	1.0335	1.16368	1.18944	0.901758	0.943367	0.999629	1.05132	1.19568	1.02121	0.937962	1.17198	0.651987	0.834657	0.634878	0.680885	0.655143	0.984727	1.05024	0.85022	1.12642	0.821746	1.02459	0.589183	0.526778	0.53315	0.902222	0.0373721	0.0364543	0.0346792	0.0363686	0.0601684	0.0341362	0.0566155	0.0707826	0.0397364	0.0341245	0.0334757	0.0310379	0.0505432		0.00363219	0.00636026	0.00440631	0.00445213	0.00346649
	0.861407	1.06467	0.521462	1.2168	1.00692	0.982926	0.918677	1.01012	1.09335	1.70426	1.17796	1.1481	1.27552	1.00521	1.06234	0.952096	0.765307	0.673996	0.607506	0.954275	1.21767	1.21376	0.76983	0.960183	0.729971	1.2462	0.669009	0.892314	0.571686	1.13923	0.0484434	0.0458545	0.0412097	0.0411106	0.0275689	0.0418091	0.0545981	0.0538693	0.0598417	0.0379891	0.0272637	0.0392655	0.0445869		0.00264178	0.00469178	0.00364904	0.0050109	0.00570642
	0.756088	0.808881	0.951087	0.787017	1.02061	1.24478	0.886913	1.08042	0.946987	1.59355	1.09231	1.03636	1.05486	1.09203	1.05964	0.764301	0.593577	0.662543	0.70977	0.61719	1.00986	0.834768	0.99508	0.759071	0.884187	1.08305	0.696585	0.88851	0.648924	1.16131	0.0547071	0.0541707	0.0344227	0.0253301	0.0344398	0.0329609	0.0533068	0.0505606	0.0125651	0.0326097	0.0204669	0.0364594	0.0347403		0.00465753	0.00479513	0.004814	0.00589075	0.0043912
	0.903454	0.857304	0.881605	1.09963	1.12697	1.11411	0.995222	0.960549	0.988435	2.18804	1.11312	1.40645	0.91961	0.996604	1.11751	0.873108	0.920498	0.607518	0.698159	0.768776	0.898192	0.835678	0.91764	0.942638	0.70921	0.786938	0.569252	0.565641	0.593338	1.05815	0.051506	0.0476045	0.0290786	0.034016	0.0402014	0.0297244	0.0466559	0.0363829	0.052293	0.0541755	0.0253521	0.0286935	0.0505574		0.00363295	0.0069772	0.00356863	0.0038365	0.00646703
	0.911244	0.74265	0.876943	0.80766	0.966726	0.881312	0.990296	0.981313	1.00718	1.47927	1.0513	1.41188	1.0544	1.05359	0.932565	0.964779	0.597914	0.601026	0.642374	0.856373	1.0879	1.16294	1.05678	0.997155	0.589262	0.776493	0.664574	0.696755	0.524577	1.09353	0.048746	0.0417608	0.0317747	0.0324436	0.0511907	0.0160229	0.0471778	0.0354321	0.0506206	0.044383	0.0520798	0.0464713	0.0407489		0.0052075	0.00554677	0.00535523	0.00626696	0.00664161
	1.03511	0.551838	1.48239	0.9828	0.951242	1.05358	1.10161	0.844394	1.04674	1.20074	1.06195	1.46811	1.03813	1.20815	1.03859	0.973294	0.66727	0.645932	0.670913	0.895052	1.17237	0.692654	0.89452	1.01751	0.708944	1.07208	0.775706	0.558656	0.688583	1.10053	0.0583985	0.0450564	0.0365839	0.0351885	0.0193437	0.0412934	0.0595537	0.0572979	0.0500737	0.0409822	0.025689	0.0375985	0.0380561		0.00607278	0.00414187	0.00396408	0.00339199	0.00374425
	0.941611	0.961271	0.0778032	0.761651	1.17675	1.13979	1.14394	1.00829	1.07592	1.62723	1.23002	1.07985	1.18095	0.894345	0.815362	0.863812	0.806192	0.530014	0.736472	0.71051	1.24155	0.848012	0.841601	0.981605	0.693578	0.931219	0.702526	0.524292	0.536753	0.857785	0.0846753	0.0496426	0.0289585	0.0317212	0.0186438	0.0400196	0.0638727	0.0416174	0.0579019	0.0600095	0.0231476	0.0402281	0.0644867		0.00301931	0.00367578	0.00626638	0.00252096	0.00481222
	1.06997	0.95078	0.0827876	0.921925	1.06606	1.24279	1.023	0.991213	1.0226	1.66783	1.21533	1.22382	1.01135	1.05438	1.0448	0.764118	0.834113	0.523829	0.740079	0.732828	1.26849	0.997919	0.875619	0.741466	1.04619	0.78707	0.751729	0.975157	0.58164	1.33685	0.0400585	0.0312736	0.0335296	0.0230496	0.0264096	0.0319149	0.0698635	0.0431473	0.0521228	0.0364432	0.0327264	0.00827859	0.0457617		0.00409533	0.00787418	0.00496284	0.00415456	0.00660812
	0.872253	0.858205	0.687971	0.79629	0.993142	1.03574	1.08227	0.961679	0.934101	2.26276	1.09704	1.44806	1.11526	1.16478	1.17776	0.84864	0.817104	0.570219	0.63731	0.633713	0.938354	0.577688	0.661706	1.11048	0.824308	0.895452	0.890395	0.688082	0.582628	1.211	0.0501742	0.0384852	0.0336417	0.0416346	0.0268767	0.0322626	0.0409578	0.0440617	0.0576529	0.0293564	0.0365112	0.0343167	0.0596512		0.00435183	0.00469568	0.0053079	0.00367041	0.00340335
	0.753973	0.90167	0.441504	0.861697	0.970536	0.943737	1.09331	1.11611	1.04496	1.19012	1.11718	1.36221	1.02533	1.21871	1.001	0.928251	0.684798	0.638919	0.746403	0.711421	1.14851	1.01265	0.672703	1.0484	0.853712	0.977519	0.648578	0.613948	0.498052	1.00276	0.0358686	0.0607908	0.0298797	0.0351729	0.0248781	0.037449	0.0420258	0.0455376	0.0144639	0.0534161	0.0203057	0.00752747	0.0342948		0.00364442	0.00395925	0.0043403	0.00425791	0.00457289
	0.80523	0.802825	0.0548791	0.937883	1.15801	0.985272	1.05932	1.06118	1.01071	1.78877	0.967522	1.64909	1.1299	1.03044	1.04872	0.754072	0.542447	0.681641	0.713	0.869343	1.04649	0.749458	1.02467	1.17571	0.939678	1.26006	0.636038	1.03851	0.79124	0.971333	0.0398089	0.0516016	0.0366291	0.0433329	0.0311476	0.0344376	0.0369965	0.0535714	0.0570755	0.0345054	0.0247279	0.0754075	0.0467255		0.00358754	0.00551742	0.00373142	0.00480769	0.00356048
	0.815489	1.13132	0.687063	0.918213	0.925271	1.10186	1.18255	1.06299	0.992167	1.11988	1.04525	1.15051	1.10869	1.05591	1.09704	0.788273	0.672416	0.713324	0.740715	0.93437	1.00855	0.863525	0.997995	0.689481	0.556318	1.11583	0.780271	0.828593	0.580032	0.949212	0.0563617	0.0445444	0.0419426	0.0452503	0.0193028	0.0324022	0.0468947	0.0799971	0.0455804	0.0445296	0.0289865	0.0417779	0.0358488		0.00390204	0.00354006	0.00432014	0.00380087	0.0128033
	1.04101	0.960494	1.25443	0.828063	0.947422	1.19295	0.960241	0.922927	1.02399	2.06481	0.926311	1.51745	1.11846	1.11435	1.08789	0.830904	0.856281	0.610805	0.551756	0.819452	1.06047	0.970171	1.11918	0.992258	0.782168	0.844501	0.77846	0.734153	0.951358	1.16066	0.0309547	0.0441176	0.0332776	0.0297376	0.021165	0.0715106	0.0438487	0.0758249	0.0139346	0.0470152	0.0254493	0.0307546	0.0323151		0.00378451	0.00401767	0.00555197	0.00459805	0.00330329
	1.05426	0.795182	0.710991	1.0851	1.06781	1.13434	1.07071	0.915377	1.00009	2.26362	1.09633	1.28073	1.11035	1.05814	1.09215	0.866923	0.688115	0.690195	0.756436	0.76409	0.824413	1.16089	0.757022	0.783323	0.995806	0.851724	0.82616	0.871829	0.536268	0.830043	0.0475362	0.033755	0.0312691	0.0409084	0.0461512	0.0402085	0.039393	0.0522451	0.043593	0.0547336	0.0229635	0.0249701	0.0330582		0.00378183	0.00364822	0.00667379	0.00422573	0.00361292
	0.965559	0.947137	0.648541	0.982936	0.799613	1.0129	0.991603	1.13037	0.945764	1.46538	1.06746	1.51686	1.24694	1.00797	1.08658	0.689395	0.691632	0.570593	0.610571	1.04399	0.895218	0.741944	0.86776	0.994818	0.825765	0.819764	0.831986	0.827423	0.577206	0.860219	0.0436632	0.0455303	0.0374433	0.0346346	0.0230386	0.0343046	0.0435498	0.0439816	0.0511133	0.0294464	0.0221883	0.0385435	0.0519932		0.00373934	0.00461251	0.00882801	0.00363207	0.00319232
	0.999898	0.556753	0.960735	1.07082	0.957734	1.2571	0.988316	0.91855	1.10597	2.09842	1.04664	0.875989	1.07304	0.978393	1.08176	0.659613	0.720413	0.587312	0.73083	1.05228	0.767205	0.725735	0.887853	0.914741	0.730875	0.872345	0.751926	0.737364	0.716829	1.01526	0.0630624	0.0637491	0.0357985	0.0381735	0.041223	0.0106014	0.0472787	0.0529579	0.0134174	0.0325267	0.0323639	0.0260979	0.0411213		0.00489357	0.00337396	0.00502322	0.00401986	0.00624301
	0.778693	0.925586	0.537051	1.04209	1.10669	1.20873	0.886532	0.888571	0.929286	1.86129	1.06583	1.0747	1.15954	1.0969	1.02739	0.774897	0.758294	0.57234	0.691818	0.917355	1.06035	1.06821	0.69015	1.08315	0.941794	0.928354	0.806312	0.92635	0.710914	0.995193	0.0413163	0.0554907	0.0398584	0.0394197	0.0335154	0.0372829	0.0535506	0.0668351	0.0420917	0.0301496	0.0268956	0.0364489	0.051097		0.00469048	0.00615583	0.00511893	0.00423472	0.00433939
	0.823096	0.881789	0.771051	1.07645	0.840793	1.13269	1.14695	1.17215	1.10698	1.95259	1.15185	1.20188	1.14019	1.0512	1.11672	0.804421	0.829778	0.644335	0.664422	0.834222	0.799045	0.942157	1.00365	1.1479	0.629441	0.964103	0.699253	0.934129	0.499417	0.901506	0.0455743	0.0411705	0.0302435	0.0353566	0.0589635	0.0335989	0.0530054	0.0423022	0.0522336	0.0597997	0.0351297	0.0371882	0.0363364		0.00389441	0.00476093	0.00266758	0.0037455	0.0034365
	0.789509	0.82708	0.525607	0.902902	0.94469	1.18135	0.847034	0.901952	1.0968	1.05721	1.01625	1.13142	0.883007	0.996559	1.1536	0.895547	0.848827	0.735359	0.729673	0.914668	1.07964	1.11627	0.94703	1.06413	0.868641	0.84739	0.684834	0.587646	0.919823	0.855324	0.0519534	0.0634232	0.0422973	0.0452017	0.0200015	0.032852	0.0335674	0.0533687	0.0475528	0.0451406	0.022914	0.0368646	0.0431201		0.00405225	0.00523149	0.00512277	0.00708846	0.00364754
	0.888393	0.836712	0.52894	0.932871	1.02597	1.20124	0.972066	0.998743	0.984668	1.83294	1.05064	1.20234	1.03046	1.12199	1.0969	0.915739	0.743181	0.618123	0.745751	0.640807	1.13448	0.94015	0.992306	1.00457	0.905361	0.840766	0.721145	0.677593	0.592924	1.08728	0.055284	0.0471278	0.0370897	0.0362996	0.0216422	0.0221699	0.0625631	0.034492	0.0535449	0.0614076	0.0255513	0.0266918	0.0378595		0.00258157	0.00484398	0.00433161	0.00401371	0.00542504
	0.874726	0.879432	0.639806	0.841956	0.894105	1.07989	1.08759	0.973074	1.08403	2.00125	0.975775	1.48978	1.00193	0.973807	1.09957	0.623438	0.849341	0.712344	0.704457	0.816578	0.868107	0.917836	0.889157	1.04762	0.787811	0.778587	0.834369	0.619406	0.770939	0.639481	0.0438274	0.0388957	0.0483686	0.0362888	0.0247332	0.0318307	0.0475458	0.0417565	0.0505223	0.0381496	0.0230099	0.0347696	0.0363247		0.00427836	0.00812915	0.00785714	0.00380638	0.00300024
	0.929557	0.819654	0.659748	0.827504	0.925153	0.946811	0.968819	0.82832	1.00325	0.881215	1.16134	1.0519	1.17724	1.12382	1.10198	0.684845	0.889741	0.713371	0.731666	0.724361	0.914624	0.852522	0.78399	0.944072	0.724415	1.15124	0.681505	0.737044	0.820751	1.15534	0.0383387	0.0315005	0.0409867	0.0290216	0.0193366	0.0403828	0.0525591	0.0431617	0.0834889	0.0519587	0.0240955	0.0116115	0.0517013		0.00512625	0.0055039	0.00363515	0.00415958	0.00413625
	0.866853	0.654364	0.504918	0.916132	1.07138	1.08901	0.918413	1.00991	0.858423	1.17273	1.03972	1.50746	0.98631	0.94183	1.16665	0.875908	0.802006	0.566151	0.665131	0.94946	1.08819	1.00511	1.16341	1.28081	0.875	1.24802	0.7091	0.818046	0.742979	0.928098	0.0644558	0.0296214	0.029159	0.0368866	0.024501	0.0383632	0.0491507	0.0273135	0.0139747	0.0558453	0.0262696	0.035376	0.0485671		0.00534868	0.00578275	0.00444899	0.00384811	0.00437128
	0.890574	0.56428	1.2679	1.00872	1.08478	1.22055	0.990843	1.00005	0.97172	1.26664	1.00153	1.44508	1.18207	0.962474	1.03151	0.707253	0.770962	0.679917	0.773267	1.03265	1.03171	1.13242	1.12645	1.04716	0.634036	0.77276	0.626269	0.77617	0.572436	0.997715	0.134912	0.0534069	0.0321022	0.0403435	0.0231682	0.0321429	0.0464468	0.0528898	0.0678561	0.0539883	0.0357706	0.0266364	0.0485083		0.00344202	0.00407343	0.00673549	0.00389051	0.00594232
	0.996737	0.861636	0.0869809	0.863316	1.16573	0.954013	0.943787	1.02119	1.01217	2.45684	1.15233	1.17737	0.952778	0.976538	1.2048	0.683673	0.860943	0.653819	0.673335	0.877783	1.18606	0.806052	0.988301	0.829097	0.605312	0.877009	0.780693	0.639629	0.739785	1.13049	0.0430841	0.0471605	0.0420595	0.0364872	0.0397021	0.0269407	0.0471991	0.0394933	0.0549805	0.0632	0.0395676	0.0332047	0.0354345		0.00378394	0.00773082	0.0111704	0.00365351	0.009758
	0.909008	0.70982	0.995581	0.961309	1.02117	1.15492	1.07703	1.14934	1.08617	1.6375	1.11883	1.2512	1.29582	1.14711	1.06988	0.843329	0.707448	0.712733	0.648823	0.824156	1.0621	0.89849	0.867174	1.19373	0.709888	1.14789	0.677654	0.918477	0.472063	0.74285	0.0554487	0.0359886	0.0557642	0.0362565	0.0222388	0.03826	0.0579478	0.0406941	0.0666866	0.0393929	0.0234613	0.0337818	0.0438911		0.00431492	0.0063147	0.0042956	0.00496806	0.00842768
	0.706358	1.06768	0.856868	0.897157	1.09279	1.02613	0.984221	0.911347	0.994829	2.2624	0.979712	1.45112	1.33368	1.1473	1.00862	0.848295	0.90182	0.665139	0.631797	0.622375	1.20792	0.888771	0.884189	0.894203	0.708936	1.20896	0.785667	1.1001	0.674484	1.08186	0.0482426	0.0461535	0.0369327	0.0347764	0.0397141	0.030393	0.0453539	0.048566	0.0337774	0.0629973	0.0285619	0.0416018	0.0513242		0.00399467	0.00365039	0.00507383	0.00436768	0.00380522
	1.00249	1.05537	0.123097	1.00772	1.05339	1.17498	1.01978	0.916585	0.887161	0.973121	0.939885	1.37687	1.07344	1.05058	1.02472	1.11022	0.678117	0.626685	0.665042	0.885688	1.1659	0.819514	0.764289	0.801752	0.829428	0.926682	0.806887	0.82891	0.579032	1.00004	0.0670578	0.0401566	0.0422648	0.0427437	0.0317383	0.0424526	0.0443422	0.0704385	0.0462813	0.0494362	0.0240177	0.0393258	0.0391863		0.00386917	0.00328821	0.00506841	0.00502173	0.00507346
	0.926965	0.835955	0.574244	0.994101	0.980556	1.20064	1.12721	0.988346	1.14873	1.74101	1.05976	1.57843	1.01158	1.01084	1.12404	0.67557	0.80547	0.75218	0.635522	0.636593	0.845417	0.650933	0.673222	0.918417	0.620389	1.01362	0.703515	0.847754	0.517261	0.930044	0.050356	0.055615	0.040351	0.0408373	0.0245783	0.0273945	0.0466859	0.06151	0.0144198	0.0492894	0.0286105	0.0371838	0.0373667		0.00359574	0.00619127	0.00419762	0.00484119	0.0069139
	0.922447	0.809693	0.590628	0.811214	0.904896	0.990768	0.96266	1.04534	0.943563	1.25794	1.23923	1.39227	1.06193	0.972821	1.02394	0.840029	0.838385	0.566343	0.723936	0.605795	0.99717	0.986903	0.878677	0.990684	0.91808	0.828699	0.741328	0.967113	0.486862	1.1368	0.0489402	0.0464832	0.0412879	0.0333976	0.0216314	0.0285056	0.0451833	0.0358318	0.0571537	0.0423952	0.0273615	0.0337303	0.0332096		0.00493771	0.0040628	0.00981319	0.00468328	0.00388428
	0.929091	0.784467	0.0794578	1.14168	0.96963	1.0778	1.11017	1.01286	0.959166	1.25611	0.931094	1.21302	1.17998	1.01136	1.19208	0.767042	0.932053	0.604502	0.727575	0.826155	0.91545	0.906129	1.27606	0.978883	0.925048	1.04018	0.735618	0.901034	0.739385	0.951989	0.0475477	0.0466379	0.0352295	0.00971565	0.0187629	0.0370492	0.0599664	0.0488458	0.0776802	0.0412645	0.0260203	0.038992	0.0468387		0.00444982	0.00310028	0.00518918	0.0043468	0.00538024
	1.08595	0.81459	0.452695	0.957433	0.935108	1.03146	0.970642	1.05686	0.92444	0.941323	1.01361	1.34091	0.977774	1.16121	1.05171	0.636985	0.811283	0.594133	0.643376	0.692582	0.832913	0.882205	0.865501	1.18533	0.794156	1.0784	0.764374	0.617642	0.487102	1.18932	0.0487799	0.0447629	0.0389584	0.0408178	0.0246117	0.0373162	0.0629224	0.0508964	0.0137125	0.0155547	0.022311	0.0286902	0.0611088		0.00447191	0.00590391	0.00396595	0.00435027	0.00355166
	0.846167	1.07367	0.464275	0.926231	1.0597	1.24455	0.992235	1.04188	1.12675	1.16255	1.13153	1.2976	1.43564	0.874546	1.07412	0.80444	0.791041	0.697347	0.680691	0.652223	0.976763	1.17901	1.23284	0.877018	0.951229	1.16596	0.673139	0.70288	0.643771	1.15481	0.0574691	0.0594815	0.0301913	0.0115078	0.0225939	0.0122874	0.0502115	0.0474888	0.0138806	0.0438897	0.0339149	0.0302099	0.0676001		0.0044954	0.00627087	0.0057387	0.0066681	0.00723895
	0.859635	0.879103	0.406529	0.864486	1.14905	1.13445	1.16738	0.924685	1.02346	1.33976	0.971295	1.51615	1.02135	0.881863	1.18007	0.844239	0.753331	0.529078	0.676455	0.748082	0.705274	1.01538	0.982008	0.999591	0.62033	1.28071	0.846669	0.92417	0.572273	1.12637	0.0508932	0.0408452	0.0343906	0.0435343	0.023228	0.0304059	0.0585625	0.0469614	0.079074	0.0473805	0.0249687	0.033575	0.0516926		0.00549438	0.0055704	0.0049011	0.0047659	0.00705667
	1.05229	0.77928	0.0421441	0.917957	1.20544	1.04935	1.0544	1.14722	1.04635	1.52849	1.06674	1.3804	1.05141	0.92799	1.09738	0.825559	0.844173	0.627492	0.686015	0.908383	1.00558	1.02009	0.955468	0.913426	0.883717	0.793454	0.869307	1.17943	0.742436	0.739718	0.042005	0.0334342	0.0328979	0.0483981	0.0258534	0.0351655	0.0393372	0.0405526	0.0483994	0.0103238	0.0388429	0.0323519	0.0393852		0.00462522	0.00420079	0.00744922	0.00424828	0.00503132
	0.970885	0.802219	0.544271	0.902638	0.96168	1.00799	0.836641	1.00257	1.01126	1.60149	1.16309	1.32761	1.23131	1.04049	0.961135	0.715753	0.838557	0.62964	0.740048	0.930957	1.09677	1.13284	0.850929	1.08439	0.61685	1.11528	0.727058	0.780051	0.608044	0.689825	0.0396403	0.0401825	0.0427619	0.0403526	0.0272893	0.0298843	0.0389865	0.0426845	0.0529336	0.0577778	0.0292084	0.0444833	0.0367142		0.00416009	0.00496712	0.00776145	0.00429837	0.00267825
	0.838828	1.11047	0.599518	0.942255	1.10389	1.28799	1.07902	0.955309	1.20542	1.44747	1.18373	1.58919	1.06133	1.01291	1.09438	1.06413	0.84989	0.692209	0.78805	1.02173	0.917371	0.809387	0.881586	1.0912	0.713371	0.738553	1.26691	0.798368	0.649794	1.25093	0.0524964	0.0464272	0.036105	0.0425399	0.022464	0.0224624	0.0533507	0.0563472	0.0378413	0.0479961	0.0250999	0.0303626	0.03517		0.00597386	0.00433352	0.00504198	0.00406661	0.00497987
	0.925583	0.899452	0.446625	0.766104	0.78441	1.21527	1.06039	0.846268	1.02353	1.26131	1.30853	1.12674	1.23989	0.934996	1.15231	0.841496	0.751674	0.532454	0.708452	0.916494	1.1937	1.06754	0.743696	0.84246	0.762267	0.810799	0.754511	0.717437	0.5432	0.793669	0.0452263	0.0549621	0.0403857	0.0375639	0.0257953	0.0232202	0.0399681	0.0385196	0.0584337	0.0325162	0.0240051	0.0398451	0.0328395		0.0049699	0.00782939	0.00401606	0.00268325	0.00769801
	0.863656	0.85473	0.566919	0.869742	0.846084	1.04498	0.90475	1.08626	1.03229	1.69283	1.2227	1.30673	1.12235	1.04975	1.07847	0.812177	0.796005	0.555848	0.703479	0.603215	0.960334	0.944443	0.784621	1.01656	0.72956	1.0165	0.78788	0.75452	0.613043	0.964144	0.0543247	0.0381467	0.0414141	0.0339941	0.0312769	0.0376362	0.0302796	0.0577873	0.0615686	0.0448055	0.0292425	0.0362835	0.0387405		0.00589362	0.00595647	0.010105	0.00355519	0.00260376
	0.824501	0.609622	0.822464	0.875067	1.05984	1.3226	1.05487	0.949573	0.909129	1.78404	1.01427	1.18048	1.31932	1.07797	1.16524	0.810904	0.84808	0.670228	0.727795	0.629991	0.795507	0.953888	0.879506	0.961464	0.776237	0.926321	0.711794	0.639587	0.983029	0.934092	0.0543213	0.0417787	0.0244489	0.0404653	0.0205067	0.0274646	0.0507744	0.0319562	0.0459174	0.0548002	0.0241645	0.0573957	0.0435028		0.00451893	0.00351754	0.00837529	0.00424246	0.00333163
	1.01875	1.06999	0.39028	1.00871	0.944928	1.15696	0.935308	1.0439	0.976832	1.94564	1.05609	0.856469	0.967202	0.997661	1.23778	0.716925	0.760729	0.593145	0.728748	0.978262	1.11477	0.865795	0.912876	0.73016	0.695814	0.917956	0.648351	0.789773	0.58273	1.20146	0.0669089	0.0518193	0.0405784	0.0147474	0.0262097	0.0361974	0.0519882	0.0458272	0.0496982	0.055247	0.0268467	0.0319027	0.0502578		0.00339734	0.00436968	0.00493518	0.00345231	0.00840239
	0.893517	0.792851	0.637577	0.878013	1.03674	1.1865	1.10043	0.963276	1.00274	1.57634	1.05642	1.60073	1.13996	1.1808	1.07213	0.805778	0.751655	0.643125	0.780001	0.595168	1.19114	0.890703	1.10409	1.27289	0.62977	0.897089	0.876107	1.16934	0.521492	0.930426	0.0487418	0.0541177	0.0365914	0.0351856	0.0271994	0.0331602	0.0591696	0.0653127	0.102346	0.0444131	0.020405	0.0307389	0.0345339		0.00432217	0.00680422	0.00570648	0.00366128	0.00480847
	0.976887	0.779179	1.41967	0.812806	1.01489	1.10323	0.934576	0.888192	0.98711	1.07712	1.06087	1.40329	0.88262	1.00159	1.12904	0.890572	0.840095	0.697469	0.697471	0.675582	0.876338	0.756546	1.0074	0.77492	0.740607	0.8557	0.739649	0.792359	0.570895	0.933284	0.0506717	0.0634137	0.045073	0.0342514	0.0403463	0.0444733	0.082974	0.0332025	0.0406381	0.0395081	0.0259709	0.0422272	0.0443281		0.00381175	0.00620337	0.00398936	0.00458716	0.00590228
	0.990775	0.767665	0.572186	1.03127	1.18026	1.07605	0.930807	1.00675	1.06931	1.27033	1.00898	1.32095	0.909095	0.913551	1.02513	0.835437	0.781784	0.736437	0.805981	0.670741	0.93834	0.950424	0.978978	0.951573	0.619459	1.07595	0.743219	0.756547	0.609824	1.17505	0.0438735	0.0554198	0.0404686	0.0446674	0.0328154	0.0431005	0.0578423	0.0490111	0.0938537	0.0433769	0.0295524	0.0409425	0.0381765		0.00317454	0.00302708	0.00462197	0.00513695	0.00321622
	0.906709	0.939246	0.644945	0.820901	1.03634	1.05745	0.923906	0.99801	1.02993	1.64682	0.96205	1.20716	1.07902	1.0405	0.997717	0.795067	0.868869	0.73627	0.6988	0.6879	1.05106	0.927391	0.898992	0.794362	0.73778	0.688453	0.740025	0.98258	0.500327	1.04303	0.0499824	0.0590511	0.0306523	0.0387926	0.0282859	0.0342799	0.0406275	0.0460122	0.0606285	0.0115413	0.0277534	0.0466043	0.0377975		0.00628459	0.00615299	0.0124088	0.00403687	0.00737291
	0.926414	0.764145	0.26298	0.955998	0.879669	1.01125	0.950963	1.01468	0.847898	1.70442	1.13121	1.36134	1.20084	1.08634	0.895881	0.777778	0.923095	0.626232	0.731226	0.665095	0.961773	0.830266	0.836957	0.858998	1.05518	0.934476	0.712273	0.716808	0.464283	1.09876	0.0750692	0.0546283	0.026062	0.0339484	0.0443427	0.0443571	0.0484884	0.0513625	0.0700221	0.0428945	0.0267425	0.0277164	0.0425471		0.00565667	0.00611721	0.0058763	0.00814011	0.0077013
	0.88949	0.97409	0.494315	0.79085	1.01718	1.26824	1.0055	0.810866	0.938976	2.27126	1.02794	1.14342	1.176	1.01895	1.03615	0.834793	0.851817	0.627685	0.779291	0.970751	0.968157	0.967676	0.798142	1.10161	0.917631	1.1486	0.644167	0.670731	0.471888	1.10336	0.0412613	0.0425209	0.0363196	0.0393945	0.0260692	0.0412511	0.0627457	0.0412779	0.0645508	0.0468909	0.0312572	0.0259603	0.0386595		0.00446088	0.0052803	0.00513258	0.0036405	0.00427038
	0.795373	0.578907	0.575393	0.789975	1.0091	1.14056	1.01803	0.939299	1.06619	1.69148	1.18078	1.51631	0.960658	0.95199	1.01371	0.816601	0.656672	0.551735	0.695822	0.98066	1.08263	0.856884	0.990621	1.09045	0.832191	0.793454	0.775362	0.831373	0.725304	0.890066	0.0565136	0.0545183	0.0304072	0.0395449	0.0263834	0.0295709	0.0617412	0.0419254	0.0501283	0.00698776	0.027514	0.0329979	0.0386127		0.00441927	0.00396153	0.00323861	0.00412004	0.00578285
	0.855798	0.871741	0.411198	0.771467	0.893797	1.06652	0.911988	1.01257	0.988075	2.30451	1.13118	1.19506	0.982925	0.933689	1.07203	0.744625	0.735616	0.585333	0.727142	0.759867	0.931133	1.02907	1.05782	0.772021	0.802195	0.890072	0.687323	0.815759	0.60524	1.10218	0.044072	0.0573981	0.0478444	0.0324794	0.0236225	0.0111255	0.0391899	0.0604464	0.0762893	0.00622768	0.0232917	0.0379108	0.0347266		0.00418972	0.00515474	0.00351354	0.00426869	0.0046736
	0.840211	0.79414	0.768228	0.970262	1.04425	1.09304	1.10831	1.01273	1.02498	1.0957	1.05185	1.20863	1.13539	0.895135	1.14637	0.918383	0.866049	0.552693	0.725303	0.642617	1.04719	0.814759	0.993032	1.15563	1.14769	0.735563	0.985211	0.747205	0.884073	1.01516	0.0698866	0.0447244	0.0363214	0.038996	0.0274168	0.027409	0.046673	0.0744048	0.0630475	0.0484229	0.0244948	0.0555079	0.0330317		0.00479465	0.00433038	0.00580962	0.00400378	0.00368983
	0.885215	0.769025	0.614126	0.984143	1.01286	1.06836	1.00552	0.8305	0.965554	2.40225	1.03267	1.26579	0.949163	1.00653	1.03318	0.912075	0.898307	0.596772	0.818588	0.669205	0.989026	0.788848	0.808321	0.984332	0.729844	1.08758	0.675334	0.87086	0.647454	1.10124	0.0370135	0.0364062	0.0342739	0.0442615	0.0249063	0.0358099	0.0572998	0.0380793	0.0489602	0.0428847	0.0240355	0.0305709	0.0467152		0.00273923	0.00333795	0.00566599	0.00339497	0.00397121
	0.951842	0.759965	0.692957	1.08454	0.95483	1.18041	1.11607	1.03037	0.925409	1.46473	1.04964	1.11827	1.20374	0.920604	1.175	0.912244	0.808193	0.557944	0.762088	0.877293	1.33126	0.792167	0.965983	0.989734	0.849225	0.9247	0.875159	0.81027	0.672949	1.24423	0.0520363	0.0382886	0.0356661	0.0383223	0.0292632	0.0388698	0.0566784	0.0422496	0.0457101	0.0513375	0.0265707	0.0448915	0.0327507		0.00398072	0.00679598	0.0032505	0.00369709	0.00524626
	1.0452	0.899576	0.539317	0.831117	0.930399	1.30934	1.02212	1.0496	0.903654	2.45542	1.02642	1.20647	0.897348	1.08369	1.08743	0.814891	0.786293	0.522386	0.700652	0.730156	0.849971	1.2366	1.01026	0.981502	0.798475	0.894612	0.916522	0.838792	0.711203	0.854898	0.0457498	0.0680455	0.038934	0.0376135	0.0300853	0.0328093	0.0483447	0.039658	0.0545199	0.0583794	0.0265273	0.0347761	0.0506747		0.00398364	0.00513635	0.00356863	0.00699213	0.00532765
	0.917807	0.96295	0.619845	0.906016	1.07776	1.36672	0.967982	0.930455	0.928139	0.916704	0.953868	1.26329	1.17179	1.05877	1.13823	0.85936	0.803067	0.718636	0.631283	0.97772	0.928614	1.04261	0.971974	1.02094	0.810769	0.761384	0.708465	0.676565	0.671073	1.05265	0.0465116	0.0459722	0.0398845	0.0386409	0.0285113	0.0452328	0.0128136	0.0556096	0.0552906	0.0521038	0.0284835	0.0353608	0.0421862		0.00307286	0.00532474	0.00868523	0.0037657	0.0060483
	0.993473	0.82928	0.641949	1.09097	0.965008	0.97728	0.934959	1.01273	1.09218	1.36188	1.22741	1.12048	1.12684	0.936839	1.12258	0.759716	0.872056	0.549928	0.801631	0.769676	0.709786	0.841111	0.916274	0.938043	0.859089	1.03506	0.790844	0.93283	0.448586	1.07826	0.041529	0.0356698	0.0441624	0.0288858	0.0297066	0.039063	0.046223	0.0516355	0.0589717	0.0493038	0.0271842	0.0407439	0.0434143		0.00410146	0.005302	0.00495493	0.00406696	0.00371839
	0.910354	0.787412	0.0712928	0.942348	1.02625	1.03686	0.869023	1.00182	1.11723	2.08302	1.13478	1.09299	1.33031	1.15104	1.02639	0.789921	0.802595	0.545895	0.691302	0.929191	0.868339	0.791018	1.11692	0.865835	0.84102	0.906625	0.648547	0.679829	0.592741	1.3315	0.0498974	0.0555592	0.0302774	0.0360979	0.0328238	0.0457082	0.0457124	0.0466615	0.0530173	0.0550996	0.0293863	0.0429154	0.0490739		0.00439612	0.00672376	0.00592229	0.00395066	0.00291925
	0.932639	1.06452	0.269292	0.953146	0.916971	1.16985	1.17232	0.918802	0.985734	1.85887	1.14801	1.23179	1.03448	0.880747	1.04202	0.721014	0.862624	0.74548	0.686105	0.843697	0.893034	0.89164	0.908896	0.839072	0.738557	1.17374	0.809161	0.566538	0.578854	0.871841	0.0566989	0.0436817	0.0316296	0.0412908	0.0219616	0.0317567	0.0351526	0.0361228	0.0556585	0.0441737	0.0254523	0.0507475	0.0500728		0.00432215	0.00331481	0.00565273	0.00575644	0.00709409
	0.97766	1.03449	0.300717	0.880829	0.883362	1.29133	1.02287	0.937094	1.01741	1.25092	1.00048	1.30219	1.12898	0.810251	1.04658	0.795802	0.817864	0.70342	0.769216	0.601255	1.11027	0.805677	0.911036	1.01838	0.87298	0.998019	0.85665	0.652733	0.521724	0.798965	0.0427539	0.043218	0.043886	0.0371894	0.027546	0.0385804	0.0411683	0.0497786	0.0540443	0.0180878	0.0295455	0.0251553	0.0407554		0.00532548	0.00462988	0.00475132	0.00419433	0.00518316
	1.01537	0.571977	0.455986	0.850227	0.826321	1.24946	1.11057	1.00981	0.962471	1.0287	1.13783	1.29417	0.966567	1.02751	1.09758	0.735349	0.782124	0.570149	0.556912	0.6835	1.15019	1.00618	1.15935	0.734816	0.737667	0.828776	0.913837	0.785409	0.521807	0.971753	0.0547659	0.0517003	0.0417252	0.031469	0.0317266	0.0362026	0.0530002	0.0620827	0.0459804	0.0562194	0.0264085	0.0326999	0.0479132		0.00501539	0.00440191	0.00372005	0.00418879	0.00372024
	0.997086	0.773702	0.798813	0.972847	1.14498	1.02013	0.920611	1.07469	0.991569	1.51069	1.16706	1.22919	0.940024	0.983915	0.998596	0.773428	0.835197	0.611316	0.533233	0.9309	1.10015	0.759604	1.04491	1.03497	0.70195	0.89456	0.6482	0.663845	0.603786	0.923304	0.0587871	0.0515782	0.0377367	0.0347253	0.0296319	0.0366063	0.0467247	0.0577401	0.0902089	0.0728045	0.02506	0.0397607	0.0470385		0.00443072	0.00546937	0.0055879	0.00475895	0.0034417
	0.932218	0.770613	0.464826	0.963227	0.962838	1.06177	1.07624	0.953755	0.964776	1.56262	1.13071	1.30105	1.166	1.08139	0.999633	0.851812	0.875715	0.612705	0.657132	0.851216	1.05205	0.863842	1.16437	0.991728	0.843143	0.945528	0.850161	0.724614	0.5264	1.27037	0.0319488	0.0409356	0.0449521	0.0377934	0.021044	0.039176	0.049981	0.0422205	0.0170767	0.0627626	0.0300458	0.0583037	0.0446003		0.00443956	0.00520499	0.00885794	0.00504195	0.00340563
	0.875865	0.882298	0.45802	1.06416	0.921339	1.17145	0.987792	0.923771	0.89129	1.50849	1.03297	1.07444	1.04724	1.02893	1.08361	0.783994	0.730688	0.563967	0.667738	0.685866	1.2461	0.832207	1.01849	1.03001	0.952933	1.13492	0.564708	0.679533	0.561443	0.97891	0.0463063	0.0600085	0.0365008	0.0455169	0.0357944	0.0281733	0.038743	0.0525148	0.0811713	0.0395078	0.0278124	0.0306846	0.0446975		0.00343622	0.00542653	0.00587673	0.00302775	0.00390961
	0.918606	0.756185	1.05338	0.90496	0.972466	1.19748	1.03124	1.09707	0.833422	0.877992	1.09878	1.34819	1.08451	1.1816	1.04723	0.863294	0.875346	0.634813	0.61233	0.787855	0.737842	1.11588	1.16389	1.1469	0.867349	0.801484	0.717782	0.717306	0.555397	0.726817	0.0472732	0.059706	0.0444944	0.0418495	0.0231911	0.0474633	0.0467642	0.0398061	0.0515268	0.0576846	0.0196839	0.0309732	0.0381167		0.00463069	0.00591487	0.0055	0.00343109	0.0043752
	0.894856	1.0209	0.44293	0.781673	0.983593	0.984497	1.00429	1.00387	0.982326	0.875766	1.00546	1.12598	1.25309	1.02276	1.10997	0.838553	0.52912	0.527769	0.745445	0.888758	1.00685	1.00963	1.14382	0.875517	0.823491	0.853151	0.743904	0.72337	0.491565	0.828215	0.0533309	0.0660973	0.0291582	0.0392009	0.0395555	0.0320748	0.0530844	0.110241	0.081559	0.0637686	0.030614	0.0462941	0.0334727		0.00440612	0.00416901	0.00457976	0.00600646	0.00473017
	0.980114	0.823857	0.733121	0.884045	1.11664	1.2591	1.14806	1.02402	1.14287	2.37387	1.20088	1.64611	0.877397	1.05193	1.063	0.761551	0.78261	0.708435	0.712414	0.794761	0.867097	1.03962	0.707891	0.760071	0.622256	0.747762	0.752117	1.12613	0.501097	0.776617	0.042715	0.0532765	0.0322368	0.0341323	0.0300966	0.041727	0.0536465	0.0469109	0.067187	0.061265	0.026673	0.0319304	0.0397957		0.00427615	0.00501821	0.00598831	0.00471168	0.00609651
	0.782585	0.862238	0.0517378	1.05575	1.05541	0.977816	1.02539	1.07399	1.21173	1.06026	1.16524	1.23248	1.28993	1.03381	1.1417	0.90905	0.75678	0.556151	0.560607	0.702844	0.819969	0.905932	0.96416	0.938927	0.79875	0.775027	0.730685	0.856262	0.59727	0.919016	0.04886	0.0564154	0.0391132	0.0380765	0.043492	0.0314952	0.0619451	0.0285967	0.0585478	0.0568641	0.0296144	0.0502703	0.0440338		0.00324096	0.0045602	0.00383672	0.00406976	0.00296243
	0.847724	0.779497	0.682337	0.925159	1.01149	1.23925	1.037	0.887003	0.925503	1.5838	0.966393	1.34385	1.22677	0.937305	1.15653	0.868928	0.766823	0.733304	0.824596	0.799421	1.12285	0.86295	1.00794	1.25217	0.977515	0.899806	0.77041	0.622473	0.525587	0.997039	0.0456263	0.0380659	0.0516472	0.0362912	0.0135297	0.0378012	0.0358913	0.0350404	0.0487687	0.0495743	0.0249275	0.0316064	0.0430971		0.00367702	0.00317389	0.00696186	0.00358411	0.0034762
	0.882795	0.775011	0.537494	0.858011	1.10148	1.16913	0.982107	0.96843	1.00211	1.88195	1.0471	1.21159	0.959661	0.99042	1.0127	0.84958	0.833586	0.592354	0.534789	0.672163	1.12522	1.077	0.987841	1.01219	0.79884	0.916191	1.06927	0.689422	0.67369	1.27584	0.0498818	0.0529418	0.0270679	0.0299768	0.0322171	0.0248875	0.0359237	0.0353961	0.0583286	0.0132519	0.0252512	0.0429683	0.0380695		0.00341276	0.00680866	0.00890979	0.00539234	0.00467904
	0.846731	0.950638	0.694537	0.831828	1.0005	1.02154	1.06897	0.884636	1.01983	1.90357	1.09816	1.03954	1.35817	1.10388	1.08566	0.903906	0.828356	0.520165	0.629211	0.957847	1.07199	0.904963	0.943557	1.08277	0.607331	0.875046	0.847424	0.425474	0.66624	1.04963	0.0538081	0.0391426	0.0384689	0.0338029	0.019271	0.0116228	0.061034	0.066512	0.0674305	0.039821	0.0234244	0.047244	0.0396377		0.00377485	0.00324662	0.0109634	0.00747579	0.00650694
	1.02901	0.598764	0.576525	0.780447	1.05946	1.02436	1.29884	1.14117	1.01889	2.09457	1.04828	1.42104	1.1063	0.899597	1.02531	0.817347	0.858167	0.636824	0.879525	0.766202	1.0327	0.84165	0.959958	1.1932	0.798988	0.954117	0.777446	0.966046	0.693802	0.923235	0.0462789	0.0325926	0.0333105	0.0416525	0.0346374	0.0320799	0.0534263	0.0642976	0.0455044	0.0228896	0.020566	0.0557004	0.0371757		0.0033511	0.00534872	0.00500653	0.00343599	0.00450318
	0.806493	0.752512	0.560091	1.04049	1.03195	1.07049	1.07954	0.871445	0.978905	0.371595	1.05753	1.32468	1.28014	1.05608	0.983741	0.945624	0.946041	0.563222	0.734241	0.950706	1.16003	0.744104	1.02977	1.21438	0.779207	0.84792	0.859142	0.575167	0.705936	1.10329	0.0619084	0.0730182	0.0309552	0.0413563	0.0229802	0.0502426	0.0491365	0.0567512	0.0525424	0.0578142	0.0263693	0.0400037	0.047003		0.00382952	0.00567	0.00502993	0.00440276	0.00515474
	0.976338	0.815324	0.111498	0.819189	1.1027	1.145	0.934395	1.019	0.909735	1.10088	0.99049	1.23873	1.1794	1.03815	1.01145	0.932745	0.705092	0.526302	0.755333	0.811457	0.803148	0.781853	1.05451	1.13451	0.760801	0.849865	0.872853	0.908955	0.551789	0.950987	0.0465444	0.0531495	0.0261353	0.0246372	0.0356898	0.0339902	0.0488723	0.0399114	0.0310425	0.0430495	0.0225839	0.0310668	0.0445753		0.00292414	0.00386496	0.00513393	0.00611706	0.00434276
	0.903953	0.819679	0.462885	0.934995	0.951907	1.13185	1.04102	1.04774	1.0029	1.36737	1.2374	1.19404	1.07374	0.930822	1.04928	0.820443	0.770738	0.552219	0.65815	0.922417	0.935865	1.34348	0.868732	1.03639	0.964367	0.86459	0.743007	0.666078	0.720741	1.01602	0.0335271	0.0471184	0.0431662	0.0444292	0.0238399	0.0425042	0.0673824	0.0312778	0.0409055	0.063215	0.0252423	0.0388615	0.0598222		0.00463776	0.00416133	0.00450094	0.00473647	0.0044005
	0.882087	0.816434	0.539383	0.915443	0.857002	0.992943	1.16219	0.977861	1.00486	0.89888	0.938179	1.36308	1.1904	1.09171	0.882012	0.697334	0.868387	0.693455	0.786315	0.682517	0.899257	1.03684	0.786935	0.987674	0.778566	1.13781	0.616393	1.0427	0.526348	1.04111	0.0536431	0.0451401	0.0346801	0.038765	0.0317681	0.0347125	0.0444124	0.0473	0.0527973	0.0569556	0.0227228	0.0416378	0.0497601		0.00395989	0.00458215	0.00514999	0.00346845	0.00281713
	0.862559	1.0336	0.0546249	1.09348	0.9231	1.27642	1.03789	0.945554	1.08577	1.55833	1.23703	1.45348	1.09002	0.986637	1.12816	0.898334	0.796409	0.688728	0.634767	0.647097	1.06453	0.902537	0.950825	0.831109	0.930166	0.898689	0.775027	1.10203	0.653094	1.06791	0.0668608	0.0506044	0.034173	0.032122	0.0272845	0.0405045	0.0379554	0.0519006	0.0649053	0.0369123	0.0233805	0.0319201	0.0521057		0.003728	0.00519707	0.00395433	0.00411238	0.00484508
	0.753311	0.879966	0.671517	0.821832	0.923399	1.41633	1.06397	0.864188	0.791798	1.37989	1.02602	1.20554	1.03423	1.02176	1.06663	0.812502	0.839538	0.747681	0.583456	0.732097	1.02585	1.05569	1.10184	0.939449	0.603305	0.773011	0.822515	1.00659	0.569034	1.14068	0.0459461	0.0409636	0.0329755	0.0329844	0.0123266	0.0250955	0.0520393	0.0531023	0.0466416	0.0509328	0.0284015	0.0500538	0.0337592		0.00340427	0.00620819	0.00624555	0.00488214	0.00936132
	0.850181	0.74967	0.0722585	0.974551	1.06392	1.12785	1.11014	1.00064	1.11104	1.01667	1.11219	1.25821	0.823283	0.954374	0.855313	0.719931	0.788331	0.584181	0.876688	0.733902	0.844463	0.870108	0.761728	1.18288	0.691264	0.692735	0.820199	0.782219	0.675	0.943646	0.0587367	0.0515101	0.0434939	0.0347229	0.0221739	0.0482128	0.045014	0.0406668	0.0502067	0.011336	0.0246827	0.0389079	0.041997		0.0030415	0.00606744	0.00575988	0.00422867	0.00435074
	0.797474	0.897161	0.724082	0.978837	0.816128	1.30246	1.19345	1.09207	0.951078	0.975605	1.21489	1.56746	1.12224	0.98849	0.948505	0.875956	0.780078	0.481259	0.676917	0.773245	0.730447	0.964929	0.758297	0.971253	1.00822	0.839383	0.861778	0.78529	0.756041	0.87939	0.0391826	0.0540589	0.0280562	0.0350355	0.0477025	0.0222928	0.0416994	0.0445458	0.0831436	0.0448834	0.0172678	0.0343295	0.0310694		0.00363578	0.00728344	0.00574155	0.00360031	0.00598444
	0.889997	0.947876	0.581225	0.827614	1.01584	0.980406	1.05386	0.969805	1.01608	1.28586	1.1934	1.24193	1.26219	0.998365	1.15235	0.461989	0.843496	0.667018	0.825607	0.866728	0.848685	0.930383	0.926615	0.98225	0.736881	0.860829	0.752393	0.985167	0.560288	0.894408	0.0413917	0.0493023	0.0459454	0.0428025	0.0350715	0.0429448	0.0464498	0.0326438	0.0762105	0.0462426	0.026378	0.0368065	0.0506162		0.00461714	0.00582157	0.00624376	0.00416875	0.00538547
	1.05721	0.855847	0.340219	0.907267	0.971966	1.05827	1.03308	1.02831	0.891983	1.13236	1.0906	1.32253	1.09283	1.00064	1.16681	0.792162	0.832171	0.557915	0.731424	0.658732	0.877635	0.928692	1.06607	0.965899	0.894616	0.781612	0.644298	0.615544	0.495759	0.924973	0.0590729	0.0485936	0.0435435	0.0371024	0.0251931	0.0385964	0.0622131	0.0371152	0.0687237	0.0609347	0.0261966	0.0235193	0.0453179		0.00412586	0.00396579	0.00459935	0.00376579	0.00565108
	0.984574	0.789592	0.206525	0.894992	1.01024	1.18841	1.21896	0.932651	1.10347	1.98147	1.02723	1.19948	0.85378	0.994803	0.958772	0.832951	0.798272	0.588654	0.688126	0.621983	1.19092	0.94748	0.870096	0.927236	0.714012	0.8245	0.684798	0.910932	0.418178	1.02231	0.0447187	0.0590548	0.0310789	0.0437868	0.02288	0.0423512	0.0519466	0.02822	0.0620887	0.077352	0.0269077	0.0517753	0.0353905		0.00299281	0.00459982	0.00527128	0.00516745	0.0038546
	0.949232	0.85563	0.0919235	0.870684	0.880004	1.11267	1.08078	0.987664	0.836308	1.73186	1.27381	1.17338	1.08127	0.948699	1.09234	0.824785	0.880159	0.620219	0.687768	0.702854	1.10924	0.769854	0.874919	0.926104	0.806593	0.897404	0.813831	0.571998	0.60364	0.819272	0.0385177	0.0420406	0.0316354	0.0329977	0.0290018	0.0409836	0.043333	0.0574386	0.0552377	0.0546763	0.02127	0.0410106	0.0341931		0.00320983	0.00390235	0.00568452	0.00544827	0.00399933
	1.0308	0.788089	0.726046	0.755346	0.944844	1.22135	1.05176	0.962499	1.09038	2.36445	1.12078	1.73748	1.09605	1.0389	1.03249	0.69969	0.898854	0.542607	0.620771	0.819025	0.922109	1.1629	0.906123	1.13498	1.11122	0.818389	0.722548	0.738118	0.608335	1.15467	0.0593244	0.0595445	0.0464959	0.0330491	0.06762	0.0370156	0.030454	0.0280942	0.0539401	0.0415957	0.0278701	0.0499932	0.0442881		0.003618	0.00294806	0.0048796	0.00294232	0.00455561
	0.849732	0.89737	0.103549	1.04865	1.09875	1.22055	0.982167	1.10174	0.942013	1.27572	1.13043	1.29965	1.08356	0.978885	1.06948	0.851084	0.859591	0.548652	0.772351	0.981495	1.00231	0.990522	0.893137	0.989633	0.616061	0.996657	0.703306	0.642962	0.60381	0.891691	0.0489245	0.0421578	0.0273356	0.0391711	0.0612483	0.0355866	0.0482039	0.0661416	0.0426015	0.0634617	0.0254272	0.0400644	0.0379336		0.00149875	0.00538706	0.00430381	0.00347995	0.00401788
	0.78501	0.847573	0.0640344	0.946562	0.881149	1.06358	1.14501	1.00708	1.01202	1.41208	1.06382	1.6	1.29491	0.961544	1.07775	0.851501	0.890459	0.621472	0.550903	0.904121	1.20514	0.930457	0.821167	0.979589	0.896309	1.18473	0.759466	0.730049	0.685966	0.92968	0.0519127	0.0442861	0.0303087	0.0512047	0.0282201	0.0273955	0.0508235	0.0841898	0.0449197	0.0517469	0.0243952	0.0415906	0.0514286		0.00399902	0.00690652	0.0044459	0.00353056	0.00414445
	1.02095	0.598789	0.785305	0.868155	0.948883	1.31829	1.184	1.01023	0.916819	1.01544	1.08732	1.32963	1.23685	0.977313	1.03474	0.868419	0.843019	0.63781	0.61499	0.7119	1.09244	0.980815	0.788166	0.738066	0.816767	0.935695	0.78789	0.791071	0.637264	0.927067	0.0523297	0.0522169	0.034912	0.0364274	0.0310229	0.0285865	0.0445859	0.0592303	0.0494587	0.0767837	0.0271929	0.0343932	0.053026		0.00276839	0.00560509	0.00586825	0.00466595	0.00407337
	0.953389	1.00949	0.916434	0.905796	0.967376	1.1414	0.970687	0.870494	1.04783	1.24204	1.13034	1.34687	0.907167	1.06189	0.961543	0.88516	0.956246	0.408071	0.912721	0.920544	1.06267	0.907758	0.892111	1.03306	0.649919	1.04377	0.632138	0.755342	0.51162	1.03086	0.0570491	0.0506405	0.0304284	0.0437962	0.0178819	0.0322376	0.0517661	0.0435004	0.0374643	0.0442543	0.0233752	0.0460844	0.0491917		0.00505804	0.00281323	0.00670777	0.00548864	0.00404826
	0.903035	1.02707	0.714302	0.825129	0.980271	0.913248	1.18171	0.786022	0.941482	0.882225	0.983662	1.30136	1.15586	1.01694	0.880419	0.728455	0.867489	0.678635	0.619464	0.821355	0.932127	0.846795	0.98079	1.06104	0.950618	1.07579	0.522493	0.914705	0.638466	0.991455	0.0569038	0.0573783	0.0304405	0.0399783	0.0262655	0.0467388	0.0480582	0.0499424	0.0584236	0.0244255	0.025274	0.034513	0.0116668		0.00452297	0.00341718	0.00535229	0.00516325	0.00346984
	0.904742	0.833629	1.11638	0.915394	0.967324	1.03277	1.03465	1.10228	1.06203	1.51076	1.14769	1.47004	1.23273	1.04899	0.970477	0.854263	0.747981	0.671944	0.657837	0.712113	1.12422	1.06083	0.769136	0.948315	0.665776	0.9118	0.79572	0.955529	0.721779	0.89215	0.0432575	0.0456015	0.0389552	0.041369	0.0190519	0.0538524	0.0561059	0.0475338	0.053468	0.0542737	0.029636	0.0475377	0.0369351		0.00391256	0.00337506	0.00587323	0.00317761	0.00437856
	0.743972	0.840795	0.988094	1.06005	0.823616	1.05414	0.998243	0.990621	1.11592	1.35573	1.16862	1.09832	1.09015	1.04235	1.26213	0.793907	0.906454	0.640795	0.616943	0.67943	0.722876	1.12995	0.757559	0.910313	0.758003	1.15103	0.781315	0.769911	0.729926	0.978242	0.050634	0.0485629	0.0289338	0.0344584	0.0493837	0.0361307	0.0824065	0.0437311	0.0403838	0.0324629	0.0290141	0.0395343	0.0398503		0.00399259	0.00395565	0.00465011	0.00347562	0.00567382
	0.95142	0.783559	0.779775	0.815994	1.0475	0.941445	1.07749	1.01245	1.04992	1.56846	1.09286	1.39439	1.17437	1.23975	1.01341	0.864766	0.78852	0.675094	0.848397	0.637484	1.00504	1.01234	0.864861	1.37784	0.703483	0.817777	0.656942	0.881323	0.459694	0.975345	0.0644091	0.0438067	0.0424994	0.0294177	0.0308699	0.0367692	0.0414535	0.0459051	0.0552857	0.0506465	0.0153717	0.0305794	0.0401935		0.00594723	0.00559624	0.00374142	0.0054321	0.00362006
	1.07836	1.07808	0.0546265	0.833692	1.06297	1.06449	1.17448	1.03669	0.908521	1.69085	1.1335	1.31423	1.0936	0.932466	1.23784	0.843929	0.723866	0.800151	0.71784	0.787843	0.844409	0.868915	1.17898	0.746281	0.888501	0.95632	0.54266	0.916652	0.610474	0.891879	0.0499364	0.043612	0.0345567	0.0351265	0.0401751	0.0384887	0.0309892	0.065654	0.0589595	0.0490642	0.0254142	0.0577789	0.0531207		0.00382624	0.00436474	0.00551863	0.00596697	0.00486015
	0.842332	0.857628	0.473669	0.860036	0.962675	1.13768	1.16457	1.11197	0.985053	2.43839	1.17215	1.19134	1.12403	1.09781	1.12534	0.882151	0.834276	0.555429	0.670276	0.675597	1.28228	0.865732	0.966519	1.20644	0.822534	0.882453	0.720712	0.632943	0.633978	0.902048	0.0509761	0.0443382	0.0314342		0.0377433	0.0312441	0.0465905	0.0571435	0.065173	0.0397455	0.0266712	0.036529	0.0336194		0.00500399	0.00743097	0.00666305	0.006128	0.00586397
	0.937849	0.8305	0.501889	0.820658	0.996452	1.00447	1.20172	0.990478	0.976871	1.41279	1.02451	1.06436	1.17004	0.946646	1.09142	0.881554	0.743341	0.506094	0.69599	0.905822	1.098	0.938337	0.940202	1.06268	0.817897	0.789778	0.693206	0.725941	0.485497	0.929422	0.0605696	0.0402502	0.031207		0.0351938	0.0403695	0.0452014	0.050004	0.0468709	0.0387464	0.0236193	0.0366193	0.0448784		0.00462421	0.00416448	0.00516653	0.0047259	0.00381666
	0.96792	1.0672	0.500989	0.844753	1.047	0.986425	1.08243	0.972113	1.01085	1.52115	1.07839	1.21453	1.12077	1.08826	1.03685	0.736954	0.91383	0.613671	0.674191	0.648507	1.15229	0.929943	0.791628	0.914756	0.748428	0.783159	0.615986	0.850908	0.662113	0.87633	0.0450318	0.0459904	0.038477		0.037298	0.0342979	0.0147448	0.0352906	0.0240519	0.0578341	0.0303835	0.0463181	0.0498136		0.00277894	0.0112295	0.00383116	0.00329636	0.00522263
	0.771043	0.727571	0.0635397	0.914833	0.984848	1.07288	1.09889	0.984389	0.996881	2.29093	1.2176	1.3824	1.08462	0.968345	1.14802	0.810605	0.779763	0.483467	0.571003	0.602873	1.045	1.06216	0.804107	1.11026	0.834822	0.62861	0.683461	0.767515	0.596907	1.0697	0.0490387	0.0564495	0.0356477		0.04	0.0391648	0.0480239	0.0628648	0.0563347	0.0500468	0.0240067	0.0401529	0.0388084		0.00360209	0.00435639	0.00484011	0.00399664	0.00508232
	1.03593	0.914463	1.05995	0.842604	0.899649	1.07103	1.18305	1.11972	0.877473	1.25295	1.00177	1.17386	0.808811	0.974785	0.954703	0.889634	0.683028	0.605101	0.640846	0.723181	1.33724	0.862601	0.78648	1.32604	0.868013	0.910957	0.598231	0.81851	0.572718	0.885087	0.0531322	0.0442971	0.0294877		0.0404551	0.0107486	0.0780329	0.0747234	0.0708325	0.0573398	0.0122857	0.0376308	0.0386775		0.00242963	0.00565687	0.00461717	0.00534321	0.00438321
	0.974856	0.825331	1.05528	1.07834	1.06479	1.18453	0.984562	1.1515	0.999452	1.92077	1.22069	1.06856	1.10098	0.91104	1.03115	0.781711	0.835206	0.525196	0.65797	0.621552	0.920122	0.910423	0.85119	1.05199	0.617738	0.737113	0.816584	0.696398	0.620016	0.977235	0.0382493	0.0532578	0.0385562		0.0353392	0.0450837	0.0322365	0.0798535	0.0424879	0.0651471	0.0215096	0.059109	0.0577641		0.00370625	0.00589597	0.00692199	0.00481352	0.0039829
	0.916575	0.837378	0.8023	0.917014	1.01985	1.29929	0.83692	1.13903	1.08314	1.48603	1.06806	1.59382	1.08315	0.977196	1.21022	0.837065	0.864354	0.551161	0.710254	0.742611	1.00533	0.797156	1.04396	0.911581	0.768089	0.887716	0.801633	0.888132	0.510866	0.975387	0.0424647	0.0540322	0.0359309		0.0357592	0.0407542	0.042719	0.0371219	0.0574636	0.040025	0.0207967	0.0481858	0.0359769		0.00378667	0.00796417	0.00342632	0.00590353	0.005725
	0.9844	0.66563	0.455366	0.962319	0.985931	1.15585	1.22906	0.88721	0.933738	1.08018	1.02799	1.19707	1.02523	1.01822	1.08384	0.886936	0.791371	0.716162	1.02578	0.656459	1.23922	0.820174	0.943133	1.17128	0.706421	0.834836	0.942944	0.836563	0.71381	0.960937	0.0535043	0.0555499	0.0341514		0.0203432	0.0243641	0.0736173	0.0412232	0.0515044	0.0588468	0.021022	0.0549335	0.0482329		0.00550496	0.00379164	0.00406925	0.00370702	0.00498187
	0.889472	0.8665	0.647047	0.893021	0.954236	1.20938	1.02325	1.05643	0.787961	1.52319	1.1342	1.09377	1.12841	1.03113	0.888364	0.679277	0.829095	0.692138	0.592027	0.680252	0.865718	0.858413	0.845192	1.07458	0.808763	0.759418	0.773107	0.968666	0.60448	0.862129	0.0428696	0.0414583	0.0387898		0.0341166	0.032956	0.0130786	0.0516544	0.060889	0.0519521	0.0343236	0.0360834	0.0295029		0.00634504	0.00385663	0.00460919	0.00379051	0.0072711
	0.973659	1.06271	0.0572477	0.852456	0.86634	1.22966	1.08143	1.25328	1.14564	1.42296	1.18037	1.17157	1.05661	1.05523	1.03872	0.862432	0.891988	0.557338	0.83293	0.757597	1.03192	0.657582	0.685924	1.04719	0.832634	0.694363	0.93557	0.799091	0.720053	0.890359	0.0125518	0.0532756	0.0362546		0.0332537	0.0394269	0.0545127	0.0590161	0.0538371	0.0424008	0.0298553	0.0380685	0.0368658		0.00456649	0.00514986	0.00434382	0.00554889	0.0059273
	0.854243	0.916825	0.447907	0.976079	1.05034	1.20033	1.238	0.950894	1.14258	1.49977	1.15528	1.23785	1.11588	1.12634	1.14285	0.933356	0.816619	0.740548	0.830299	0.686034	1.14672	0.924117	0.839127	1.20638	0.70719	1.0553	0.857498	0.527088	0.573907	1.03491	0.0576575	0.0478121	0.0367318		0.0376083	0.0514524	0.0553475	0.0474297	0.047676	0.0421605	0.0251915	0.0385057	0.0409695		0.00328908	0.00271253	0.00494943	0.00326618	0.00540989
	0.842061	0.752892	0.0419021	0.973044	1.20986	1.11971	0.853639	1.02853	0.942813	0.753209	1.30585	1.54611	1.08401	1.09101	0.860324	0.803405	0.815534	0.705275	0.663521	0.72623	1.01614	0.948276	0.901299	1.02466	0.922661	1.14797	0.753796	0.863618	0.713785	0.971084	0.0623647	0.0474177	0.0367523		0.0326123	0.0313326	0.0630527	0.0498249	0.0687172	0.048985	0.0294626	0.0300488	0.0536734		0.00750602	0.00513108	0.0064965	0.0028496	0.00361463
	1.04887	0.782348	1.08353	0.886842	0.967222	1.11167	1.25286	0.904874	0.82896	1.95428	1.21284	1.30178	0.966268	0.949055	0.981976	0.864732	0.613694	0.600229	0.890388	0.702998	0.839599	0.840521	0.907593	0.876134	1.03767	1.00595	0.644763	0.599992	0.590536	1.12041	0.0403516	0.041872	0.0392083		0.0253101	0.034445	0.0460203	0.0519711	0.0562134	0.0451415	0.0256041	0.0553851	0.0410425		0.00359131	0.00412313	0.00811601	0.00400015	0.0042032
	0.915311	1.06587	0.468731	0.820906	1.03793	1.05156	1.33279	1.15564	1.00314	0.611507	1.19798	1.19449	0.995716	0.949598	1.11806	0.802811	0.747798	0.499412	0.63181	0.675803	0.852816	0.732374	1.06915	0.946245	0.639559	0.906435	0.570998	0.788661	0.640649	0.819674	0.0471832	0.0377047	0.0329862		0.0230586	0.0251955	0.0457259	0.0482334	0.0422602	0.0563109	0.0245448	0.0459873	0.0658893		0.00421628	0.00395235	0.0038706	0.00432068	0.00668795
	0.91772	0.803078	0.0376639	0.902057	1.0022	1.26368	1.00071	0.97315	1.22756	1.7147	1.04466	1.06117	1.31732	1.11658	0.970458	0.760214	0.94927	0.66779	0.630227	0.746674	1.00906	0.826614	0.947294	1.14262	0.802655	0.954974	0.824107	0.710548	0.527415	1.07331	0.0498855	0.0443633	0.0384231		0.0675335	0.0486593	0.0502174	0.0790066	0.0770703	0.0342955	0.0208682	0.0389444	0.0524607		0.00390918	0.00393908	0.00664131	0.00439774	0.00393832
	0.863066	0.838771	0.663198	0.883379	0.93897	1.30397	1.03801	0.992051	0.918755	1.30844	0.957236	1.51653	1.21095	0.929076	1.1329	0.824218	0.760845	0.580841	0.700269	0.73067	0.984518	1.0165	0.67701	0.820921	0.68127	0.871249	0.581347	0.889774	0.558683	0.77733	0.0447456	0.0485705	0.0355393		0.0238982	0.0406	0.037819	0.0492769	0.0456806	0.0355843	0.0272543	0.0373549	0.0476529		0.00415537	0.00506299	0.00465098	0.00386144	0.00468169
	0.957864	0.940145	0.751444	0.860504	0.991523	1.01366	1.08893	1.00029	1.03456	1.85689	1.11621	1.54839	1.01422	0.929517	1.11799	0.829628	0.86716	0.554586	0.655355	0.749825	0.933455	0.893996	0.736056	1.10727	0.739373	0.799974	1.00281	0.603973	0.875875	1.20055	0.0414068	0.060281	0.0306381		0.0356331	0.0220933	0.0342634	0.0630902	0.0460312	0.00736877	0.025634	0.0336107	0.0343881		0.00363582	0.00489657	0.00418976	0.00306223	0.00413772
	1.07703	0.469945	0.922091	0.787769	0.948035	1.12482	1.12084	1.01779	1.04268	1.17859	1.17551	1.38599	1.13449	1.05999	1.01764	0.917989	0.925964	0.583091	0.724909	0.793524	0.825446	0.868068	1.1274	0.959757	1.05018	0.824997	0.621743	1.14743	0.493758	1.08968	0.0459799	0.0463432	0.0295999		0.017822	0.029031	0.0387355	0.030837	0.0494291	0.057963	0.0265535	0.0347571	0.0411628		0.0061269	0.00744958	0.00542913	0.0059279	0.00751153
	0.925878	0.667652	1.25086	0.910577	0.918507	1.09359	1.26077	1.07454	0.906194	0.863329	1.14235	1.1262	1.00528	0.871548	1.04007	0.881622	0.758274	0.489882	0.569579	0.902225	0.994593	1.05743	1.14329	1.34524	0.825658	1.18731	0.703612	1.05646	0.701931	0.894711	0.0484071	0.0587403	0.0372588		0.049824	0.0378882	0.0445946	0.0890272	0.0617233	0.061095	0.0244999	0.0428494			0.00270626	0.0043261	0.00552794	0.0045698	0.00370595
	1.02347	0.963331	0.641788	0.740185	1.05635	1.00034	0.952847	1.06227	1.00054	1.37792	0.988137	1.26344	1.14844	0.961147	1.04364	0.80415	0.844446	0.557847	0.578461	0.901418	0.912821	0.825789	0.775975	0.84775	0.89516	0.90146	0.753545	0.887677	0.638359	1.32442	0.0386169	0.0628809	0.0310482		0.0138167	0.0308166	0.0553317	0.0653998	0.0534256	0.0310786	0.0175613	0.0225649			0.00342581	0.00446119	0.00531364	0.0032658	0.00430512
	1.04902	0.984633	0.783156	0.900852	1.00271	0.894215	0.995258	0.846733	0.938456	1.13019	1.05934	1.17053	1.22426	0.960219	1.05776	0.946348	0.607041	0.69679	0.760891	0.636769	0.882121	0.902058	0.993049	1.08967	0.560222	0.804894	0.600637	0.850368	0.494209	0.800477	0.0456271	0.0527454	0.0328953		0.0351547	0.0332015	0.0130043	0.0670368	0.0439678	0.012826	0.0185855	0.0442316			0.00232266	0.00481276	0.00494446	0.00494288	0.0042466
	1.00918	0.92857	0.677534	0.96573	1.04522	0.988028	1.10527	0.982655	1.01385	1.53497	1.22468	1.22121	1.23394	0.989591	1.13563	0.888229	0.856893	0.528373	0.670413	0.747332	0.810585	0.729021	0.86293	1.0158	0.882494	0.836099	0.605906	0.813533	0.494343	1.09173	0.0551768	0.0399523	0.0355331		0.0229351	0.0434015	0.0526202	0.0575949	0.0510107	0.00698053	0.0228535	0.0351646			0.00356714	0.00775643	0.00535374	0.00312593	0.00416526
	0.811623	0.759253	0.393753	0.826217	1.05432	1.04444	1.16016	0.931237	1.04198	1.49987	1.128	1.20677	1.14758	1.26088	1.11915	0.97774	0.822863	0.646294	0.793345	0.789806	0.934804	1.10421	0.781613	0.772964	0.674729	0.795073	0.801572	0.886085	0.521364	1.11381	0.0548703	0.0612186	0.0363275		0.037808	0.0425392	0.0125478	0.0319064	0.0489416	0.0573244	0.0279317	0.0481252			0.00507626	0.00413641	0.00647665	0.00379492	0.0045735
	0.940949	0.848753	0.669637	0.892457	0.853985	1.10319	1.11956	1.1013	1.07747	1.19945	1.06578	1.1864	1.14309	1.02676	1.02352	0.933413	0.838382	0.690397	0.662364	0.792387	0.863645	0.780457	0.860443	1.27019	0.812364	0.984602	0.925498	0.998565	0.547358	1.18456	0.0462015	0.0430759	0.0288932		0.0217354	0.0356553	0.0518138	0.0408546	0.0574659	0.0374027	0.0338556	0.0353201			0.00348461	0.00594198	0.00377187	0.00360203	0.00401103
	0.935177	0.764434	0.572746	0.750892	1.18019	1.01802	0.965455	1.08861	0.982012	1.47042	1.10208	1.14055	1.20395	0.994428	1.04568	0.771867	0.633672	0.778664	0.688478	0.684377	0.898234	0.876194	0.680687	0.971785	0.985694	1.03412	0.759637	0.548976	0.84341	1.16096	0.0457564	0.0531594	0.0410032		0.0154612	0.037405	0.0115102	0.06315	0.0575604	0.0558528	0.0213638	0.0470046			0.00335118	0.00607603	0.00550959	0.0040706	0.00448439
	0.918169	0.984666	0.5968	1.07403	0.814025	1.15189	1.05771	1.01374	1.11339	1.87403	1.11901	1.41028	1.1471	1.17957	1.08974	0.894233	0.762864	0.680348	0.687154	0.604306	0.838955	1.09457	0.786527	0.860759	0.875298	1.05124	0.682998	0.979541	0.483347	1.0635	0.045852	0.0354883	0.0364682		0.0204039	0.0390821	0.00797061	0.041722	0.0510513	0.0308249	0.0249304	0.0484992			0.00387425	0.00535966	0.00623034	0.00651594	0.00369971
	0.949962	0.930538	0.670005	0.934219	0.996194	1.1811	0.966854	0.936919	0.822478	1.75783	1.19444	1.18041	1.16147	0.996516	1.07172	0.956899	0.757361	0.755511	0.722093	0.612696	1.1156	1.16881	1.02489	0.676218	0.736066	1.265	0.601682	0.741771	0.643836	1.22715	0.0469978	0.0485978	0.0381887		0.0215168	0.0380408	0.0092309	0.0471396	0.0697073	0.0426139	0.0271356	0.0347608			0.00391578	0.0101656	0.00410248	0.00402734	0.00536171
	1.01107	0.793826	0.0417142	0.920356	0.956556	1.25161	1.15138	1.05624	1.02811	1.33871	1.21524	0.926846	1.05988	1.08375	1.11442	0.923089	0.803678	0.532703	0.680745	1.03013	0.914267	0.769578	0.784519	1.30004	0.99699	0.796105	0.719595	0.732253	0.879616	1.10348	0.0471014	0.0606352	0.0309619		0.0210273	0.0409015	0.037743	0.0571821	0.0567061	0.0514912	0.0217749	0.0401827			0.00748994	0.00447671	0.00483638	0.00485304	0.00744076
	0.913867	0.611809	0.661479	0.988482	1.01098	1.02194	1.06069	0.898901	1.18942	1.18924	1.03955	1.02524	1.13071	1.00461	1.15549	0.902113	0.573979	0.622256	0.623598	0.704495	0.879721	0.99431	0.929105	1.01129	1.02366	0.939606	0.847693	0.915445	0.580568	0.948156	0.0539057	0.0541915	0.0398128		0.0169986	0.0430515	0.0573519	0.0396085	0.0669517	0.0392021	0.021358	0.0479168			0.00494998	0.00557173	0.00593675	0.0042036	0.00460159
	0.925521	0.868876	0.387689	0.905549	0.926386	0.97323	1.01417	1.05105	0.997976	1.02631	1.09684	1.23086	1.15716	0.997714	1.14151	0.779183	0.652806	0.449718	0.693505	0.85286	1.0828	0.970433	1.08347	0.798033	0.613241	0.8646	0.494274	0.792529	0.528179	0.861414	0.0611437	0.0254094	0.0338183		0.0269233	0.030051	0.0426136	0.0372646	0.0631595	0.0428855	0.0248377	0.0496381			0.00817107	0.00494134	0.00675587	0.00358799	0.00421056
	0.902585	0.777803	0.146839	0.89666	1.11682	1.05244	0.94445	1.01137	0.986401	1.47414	1.06945	1.08252	1.11123	0.838827	1.06266	0.952361	0.822368	0.531208	0.615523	0.751903	0.918652	0.988706	1.00882	0.81356	0.579141	0.798966	0.68257	0.655319	0.742754	0.840473	0.0551112	0.0440755	0.0350508		0.0180749	0.0360146	0.0412432	0.0379574	0.0531206	0.0316874	0.0180715	0.033639			0.0037864	0.00371747	0.0038747	0.00600946	0.00498618
	0.872417	0.816255	0.304912	0.888138	0.929813	1.05159	1.26543	0.934073	0.832341	1.70243	1.24167	1.36151	1.21133	0.750781	0.960713	0.808586	0.616637	0.631821	0.65555	0.847887	1.12499	1.21478	0.834219	0.986593	0.573451	1.19653	0.774071	0.590115	0.489194	0.927708	0.0529124	0.0384571	0.0339592		0.0342785	0.0512155	0.0127589	0.047634	0.0440334	0.0435548	0.0251137	0.0419412			0.00513059	0.00583361	0.00397602	0.00431255	0.00456356
	0.977482	1.16804	0.854897	0.777102	0.807793	1.11165	1.24326	1.01916	1.0657	1.83558	1.03732	1.14476	0.816095	1.04744	1.15966	0.853481	0.887703	0.730054	0.682653	0.807045	0.879961	0.830952	0.796452	1.04107	0.896477	0.846011	0.650508	0.940961	0.757327	0.588756	0.0463105	0.0702262	0.044997		0.0277207	0.0430039	0.056967	0.0517477	0.0646432	0.00812775	0.00873495	0.0432594			0.00576952	0.00367999	0.0104229	0.00349873	0.00909639
	0.835602	0.892602	0.120389	0.937245	0.779483	1.22016	1.26689	1.05091	0.823388	1.64737	1.08383	1.52638	1.09488	1.2208	1.02246	0.865877	0.831707	0.67365	0.744418	0.862056	0.931357	0.864562	0.876833	1.10619	0.834902	1.13057	0.600547	0.632786	0.635398	1.04944	0.0546482	0.0618897	0.0356349		0.0215869	0.0315662	0.00933688	0.0539294	0.0518866	0.0551766	0.0305056	0.0688676			0.00537207	0.00642059	0.00346412	0.00658408	0.00380639
	0.769867	0.975224	0.496928	0.984443	0.907444	1.26328	1.04916	1.23067	0.946467	1.261	0.997733	1.63712	1.00846	0.953617	1.15328	0.877531	0.885813	0.749312	0.731779	0.824672	1.17087	1.10278	0.901569	0.882591	0.768072	0.924397	0.71375	0.740551	0.597436	1.14701	0.0122574	0.050798	0.0359743		0.0273149	0.0437707	0.00853277	0.0411622	0.0827589	0.0303498	0.027703	0.0461322			0.00429772	0.00624025	0.00361175	0.0047147	0.00389991
	0.968286	1.14794	0.521399	1.01434	1.00463	1.17765	1.09682	0.965752	1.09403	2.01899	1.16507	1.55511	1.22213	1.08384	1.02848	0.797576	0.637579	0.628577	0.646321	0.744296	1.36649	0.994519	0.995061	0.846804	0.559397	1.0677	0.526946	0.902735	0.828175	1.0123	0.0426174	0.0504438	0.0417278		0.0168605	0.0381996	0.0125154	0.054885	0.0754958	0.0361223	0.0222242	0.0372979			0.00280622	0.00664497	0.00372404	0.002795	0.00417867
	0.853852	0.984735	0.693656	1.00578	1.02079	1.1275	0.934494	1.05216	1.04339	1.32468	1.09719	1.2638	1.1709	0.996743	0.936485	0.903451	0.767509	0.533167	0.629868	0.493057	0.909944	0.933487	0.801007	0.93463	0.714764	0.902127	0.705952	0.681958	0.611617	0.906574	0.0432205	0.0500124	0.0362565		0.0198063	0.0318347	0.0418793	0.0378909	0.0557407	0.0550197	0.0225569	0.040103			0.00384547	0.00668861	0.00773089	0.00365568	0.00365112
	0.997033	0.960817	0.581227	0.895334	0.83737	1.18634	1.18486	1.06116	1.18729	0.941721	1.12844	1.16415	1.09629	1.01667	1.14138	0.907783	0.852614	0.532587	0.619905	0.590811	1.03408	0.888933	0.659372	1.05315	0.766552	0.740578	0.703738	0.520387	0.798414	1.01345	0.0473127	0.0441883	0.0305441		0.0184303	0.0366471	0.0470591	0.0455753	0.0566879	0.0355321	0.0225354	0.0384161			0.0034624	0.00659124	0.00875528	0.00397905	0.00379768
	1.01939	0.816471	0.698712	0.950293	0.828558	1.17664	1.34444	0.968581	0.963261	1.41762	1.10566	1.20417	1.13132	1.03704	1.14879	0.936805	0.876309	0.723944	0.677051	0.606649	0.872689	0.731296	0.827585	0.87444	0.78391	1.08404	0.798888	0.730878	0.350165	0.888407	0.0378147	0.0419759	0.0297084		0.0189295	0.0413487	0.0378527	0.0630926	0.0659654	0.0369766	0.0218471	0.0372958			0.0039611	0.00560773	0.00382579	0.00364437	0.00405509
	0.914113	0.985049	0.535072	0.80114	0.881892	1.05186	1.18725	1.04322	1.19864	1.14413	1.09863	1.09036	0.963408	1.0246	1.042	0.850851	0.913172	0.54672	0.578172	0.827906	1.05926	0.8921	0.840852	1.10378	0.773185	0.904301	0.614509	0.703553	0.778008	1.05694	0.046355	0.0560273	0.0384491		0.0427799	0.051059	0.0322589	0.0322251	0.0539014	0.0454258	0.0238596	0.0329291			0.00427508	0.00496954	0.00520812	0.00337578	0.00429706
	0.815884	0.678445	0.167303	0.925009	1.02961	1.02031	1.17046	1.05975	0.89478	0.78601	1.17479	1.07514	1.08085	0.925597	1.15786	0.918029	0.788738	0.759127	0.667477	0.689809	1.18033	0.813234	0.794197	0.956158	0.91824	0.696126	0.644362	0.576284	0.528425	1.09473	0.0451174	0.0507709	0.0355506		0.0234285	0.0422077	0.0427611	0.0491668	0.0490066	0.0321973	0.0265359	0.0353491			0.00452293	0.00571157	0.00529052	0.00274232	0.00431921
	0.818162	0.84759	0.0737957	0.952538	1.01685	1.34766	1.12725	1.02119	0.95489	1.22391	1.36252	1.30944	1.15821	0.966909	1.04389	0.83556	0.862332	0.585698	0.635874	0.741455	0.88844	0.817129	0.969146	0.811203	0.84176	0.790365	0.748989	0.781385	0.887461	1.13311	0.0505477	0.0378675	0.0333326		0.0220331	0.0384443	0.0526489	0.0671053	0.0621258	0.0540319	0.0257024	0.0609071			0.00471916	0.00337028	0.00601474	0.00595514	0.00353682
	0.875822	0.955163	0.475002	0.874626	0.910707	1.24296	1.2174	0.913609	0.842624	1.23509	1.13171	1.17319	1.15247	1.02335	1.11669	0.854699	0.865211	0.577227	0.689633	0.585184	1.08589	0.866492	0.889366	1.0435	0.804095	0.69228	0.602151	0.861895	0.543506	1.08936	0.0490985	0.0498665	0.0373166		0.023165	0.0361686	0.0399283	0.0451332	0.0606367	0.0439416	0.0165738	0.0389766			0.00365816	0.00468398	0.00444276	0.00409822	0.00277909
	0.885983	0.987641	1.04862	1.0008	0.847	1.1358	1.16599	1.02092	0.880839	1.53648	1.01195	1.44331	0.86865	1.07904	1.23812	0.91711	0.834837	0.703041	0.781992	0.69082	1.27919	1.00793	0.975479	1.34047	0.735245	0.948037	0.564609	0.828021	0.834263	0.815085	0.0518351	0.0489644	0.0327416		0.0135443	0.0711167	0.0430926	0.0581163	0.078395	0.0328893	0.0203895	0.0315648			0.00402012	0.00839721	0.00489582	0.00405381	0.00591079
	0.777384	0.829802	0.70536	0.902216	0.907799	1.09934	1.10226	1.06693	1.12456	1.62287	1.20859	1.15739	1.18629	0.945536	1.18456	0.861161	0.800784	0.686207	0.544311	0.688185	0.829198	0.848045	0.965008	1.14034	1.0297	0.963459	0.740638	0.914903	0.737395	0.826281	0.0508561	0.0453134	0.022875		0.0188132	0.0372218	0.0425797	0.0377017	0.0506605	0.0444481		0.0365141			0.00406271	0.00478758	0.00406843	0.00451287	0.00404599
	0.940464	0.84322	0.696645	0.978996	0.621514	1.18574	0.990296	0.81345	0.983564	2.10421	1.07306	1.54658	1.04612	0.946026	0.935899	0.952092	0.692233	0.709547	0.751204	0.645443	1.01595	0.830933	0.913606	1.25116	0.844092	1.08568	0.786938	0.582591	0.478278	0.908079	0.0469745	0.0446165	0.0375643		0.0175707	0.0394003	0.035925	0.046647	0.0580313	0.0341655		0.0418444			0.00593812	0.00362194	0.0063693	0.00417509	0.00349548
	0.939178	0.959863	1.02408	0.880913	0.953859	0.994957	1.28347	1.11664	0.938101	0.799229	1.09805	1.33046	1.16249	1.09868	1.07157	0.962688	0.822833	0.580557	0.66598	0.970927	0.811169	0.949627	0.810942	1.02773	0.78864	0.908669	0.754958	0.621805	0.496409	0.990978	0.0489365	0.0524816	0.0378473		0.0213028	0.0467623	0.0131125	0.0575334	0.0526449	0.0474613		0.042043			0.00328377	0.0070247	0.0048074	0.00489095	0.00395481
	1.0029	0.745421	0.308515	0.919874	0.927341	1.11335	1.19806	1.06395	1.12441	1.04825	1.1701	1.50252	1.22487	0.936817	1.16241	0.918476	0.949338	0.52496	0.708539	0.830693	0.898559	0.85366	0.846563	1.07604	1.06647	1.02923	0.871383	0.647121	0.659805	0.914657	0.0475653	0.0419405	0.0388048		0.0412993	0.0347515	0.00846736	0.0340891	0.0459693	0.0444109		0.040587			0.00381335	0.00512386	0.00521802	0.0039282	0.00369355
	0.850426	0.83638	0.408466	0.851715	1.0691	1.02389	1.23119	0.913262	0.904324	1.39509	1.20562	1.54029	1.12113	0.955361	1.04062	0.876483	0.702312	0.507697	0.67855	0.668038	0.88066	0.765476	0.732055	1.38595	0.804012	0.743766	0.643156	0.519021	0.737591	1.0377	0.0279284	0.0515247	0.0392567		0.0194576	0.0492333	0.0619478	0.0360945	0.0636163	0.0603114		0.035609			0.00693309	0.00520088	0.00447731	0.00529918	0.00344545
	0.969252	0.770908	0.635161	0.872875	0.850062	0.992722	1.25862	0.99404	0.900498	1.46651	1.21608	1.32355	1.17103	0.94741	1.07671	0.831487	0.807747	0.682892	0.700325	0.632612	1.00508	0.820437	0.919995	0.929093	0.621262	1.05201	0.730702	0.58351	0.589914	0.785658	0.0539636	0.0357084	0.0338008		0.0179784	0.0366624	0.0449332	0.0792783	0.0835789	0.0381421		0.037128			0.0041056	0.00673285	0.00511582	0.00369335	0.00524866
	0.93538	0.948797	0.852562	0.905581	0.902612	1.13521	1.06845	0.992739	1.00332	1.70973	1.15721	0.842335	1.03467	0.931517	0.964545	0.895039	0.860869	0.662269	0.57899	0.674788	0.903993	1.07929	1.06693	1.13335	0.858877	0.923557	0.790076	0.736016	0.52145	0.858105	0.0156772	0.0376486	0.037168		0.0179968	0.0339158	0.0135254	0.0518812	0.0515985	0.0299581		0.0432575			0.00391666	0.0049164	0.00425403	0.00318068	0.00440511
	0.973853	0.834194	0.855243	0.94846	0.960944	1.11152	1.07318	0.963824	1.01646	2.09332	1.13706	0.941176	1.2205	0.97804	1.03279	0.85356	0.809226	0.57882	0.617489	0.728263	0.83455	1.28125	1.17955	1.09351	0.858769	0.8258	0.570096	0.618934	0.819192	0.894901	0.0653655	0.0343016	0.0369075		0.0471116	0.045189	0.0419627	0.0368469	0.0752862	0.0653183		0.0418577			0.0047297	0.006294	0.00474232	0.0033909	0.00373895
	1.02864	0.995379	0.744583	0.953869	0.880961	1.13193	1.23868	0.939954	0.991023	1.58717	1.05936	1.44772	1.24455	0.822894	1.00984	0.806158	0.658317	0.543634	0.635457	0.872702	0.765421	1.02748	0.874582	1.14148	0.867228	0.839997	0.765497	0.715148	0.571959	1.29618	0.0454314	0.0450679	0.040673			0.0366109	0.0389291	0.0472885	0.067358	0.0287162		0.0422247			0.00388847	0.0088304	0.00477349	0.0034321	0.00476337
	0.758391	1.0573	0.623523	0.893158	1.03675	0.982156	0.912869	0.98263	0.813286	1.0982	1.24405	1.50759	0.904241	0.958822	1.11167	0.890546	0.586994	0.513032	0.643321	0.833828	1.17596	0.896902	0.876849	1.06992	0.832091	1.1809	0.670769	0.642544	0.520034	1.0391	0.0426945	0.0573859	0.0307662			0.0260298	0.0105784	0.0624953	0.0539542	0.0342881		0.0410838			0.00272999	0.00476903	0.00361109	0.00361324	0.00412298
	0.807903	0.964534	0.419575	0.926281	0.887782	1.24053	1.28049	0.932982	1.10879	1.85018	1.22822	1.35415	0.932699	1.02983	0.936952	0.844874	0.68223	0.505382	0.526104	0.82963	0.829313	0.841949	0.952229	0.977599	0.873169	0.896582	0.546282	0.557042	0.736643	1.16221	0.0600409	0.049778	0.0440659			0.0286735	0.0429558	0.0419735	0.074574	0.0375952		0.0523426			0.00352878	0.00411706	0.00487679	0.00400312	0.0031283
	0.905836	0.855188	0.035152	0.966119	0.82189	1.07643	1.08028	1.14209	1.02217	1.3859	1.17286	1.14305	1.07989	1.15941	0.994976	0.914976	0.838802	0.643851	0.756314	0.787296	0.955197	1.11889	0.793221	1.02003	0.719179	0.88772	0.537905	0.662823	0.545384	1.02723	0.0582992	0.0502214	0.0318783			0.0488499	0.0403387	0.0447527	0.0381922	0.034761		0.0743919			0.00271404	0.00421996	0.00571923	0.00497861	0.00712564
	1.0246	0.866372	0.951975	0.97151	0.777213	0.887679	1.2387	1.00224	0.854931	0.151124	1.04527	1.2201	1.21441	0.964576	1.05277	0.840431	0.825138	0.674456	0.605248	0.818601	0.763825	0.834143	0.832508	0.825009	1.21103	0.929483	0.826057	0.822516	0.741222	1.07046	0.0520126	0.046926	0.0361204			0.0337241	0.00980704	0.0547441	0.0483733	0.0543203		0.0362111			0.003945	0.00404397	0.00423263	0.00437434	0.00435424
	0.988764	0.915428	0.599932	0.931725	1.02006	1.14501	1.15248	0.909629	0.875138	1.72861	1.08978	1.57662	1.2575	1.00819	1.03291	0.884913	0.842353	0.654759	0.543848	0.876757	1.04611	0.821516	0.925709	1.02622	0.713968	1.07942	1.01035	0.965083	0.662738	0.962554	0.0539949	0.0396926	0.0382921			0.0297329	0.021571	0.0414646	0.0567251	0.0367187		0.0285479			0.0044496	0.00521848	0.00632208	0.00590751	0.00544304
	0.985657	0.627395	0.0879861	0.904675	0.870015	1.3615	1.19532	1.09218	0.953861	1.43202	1.07533	1.14134	1.15697	1.0107	1.02503	0.986445	0.846557	0.658387	0.812321	0.797339	0.905834	0.613389	0.937594	1.03382	0.58251	1.41751	0.651208	0.880236	0.521252	1.03628	0.0525806	0.0467933	0.0366414			0.0402617	0.0551612	0.0388735	0.0650489	0.0360547		0.0423356			0.00336748	0.00623742	0.00440968	0.00441292	0.00418202
	0.855964	0.807563	0.46242	0.903723	1.00703	1.20196	1.19422	0.949179	0.872368	1.26827	1.07689	1.2348	1.19913	0.954194	1.04359	0.854741	0.911155	0.593714	0.672239	0.709048	1.01814	0.972358	0.856931	0.758502	0.90949	1.2321	0.646809	1.1076	0.647184	1.03066	0.0561227	0.0378744	0.0508484			0.0301553	0.0490318	0.0457073	0.0644176	0.052428		0.0368626			0.00424393	0.00470601	0.00280543	0.00350035	0.00504202
	0.92396	0.949982	0.420622	1.05661	0.92534	1.08635	0.900198	0.861114	0.84875	1.25781	1.04672	1.14451	1.09847	1.06789	1.00895	0.911308	0.865565	0.690765	0.757285	0.677844	0.765325	0.950633	0.970216	1.28205	0.752281	0.973763	0.617923	0.762883	0.563609	0.925976	0.0280708	0.0536491	0.0329079			0.0501356	0.0401391	0.0417156	0.073683	0.0529329		0.0371726			0.00436205	0.00696771	0.00405426	0.00309324	0.00395204
	0.953525	0.971126	0.120264	0.927655	0.877575	1.22265	1.00321	1.03902	1.12033	0.860847	1.14239	1.15622	0.954584	1.0907	0.905081	0.820032	0.780965	0.602217	0.686126	0.713467	0.82009	0.929701	0.762248	1.39373	0.826104	1.09551	0.70962	0.911973	0.449609	1.10294	0.0597783	0.0453332	0.0412936			0.0464094	0.0113686	0.0516188	0.0562728	0.0620935		0.0528751			0.00325096	0.00554362	0.00563016	0.00516875	0.00399102
	0.913125	0.809989	0.558806	0.938755	0.957015	1.12348	1.17256	0.775609	1.10105	1.25262	1.16666	1.16526	1.13649	1.08885	0.992489	0.93291	0.665913	0.570831	0.642936	0.72585	1.22666	0.848082	0.735684	1.14209	0.902459	1.28439	0.517419	0.707081	0.627394	0.821772	0.0558051	0.0379985	0.0398656			0.0440209	0.0424008	0.0471928	0.055076	0.0525242		0.0313624			0.00403813	0.00436229	0.00526827	0.00379288	0.00436729
	0.86879	1.02416	0.900362	0.868654	1.03679	1.19545	1.00968	0.844046	1.17019	1.32524	0.99137	1.17822	1.2066	0.915198	1.10313	0.918198	0.81546	0.686189	0.702308	0.673424	0.768288	0.868158	0.728726	0.845649	0.671092	0.879506	0.733939	0.819381	0.59545	1.01502	0.0217898	0.0524375	0.0327905			0.0334249	0.0481552	0.0300346	0.0474074	0.0460632		0.0373335			0.00352158	0.00538024	0.00527704	0.00311772	0.00338865
	1.0026	0.970364	0.716881	0.985221	1.03092	1.00241	1.06188	0.890707	0.794336	1.63493	1.06966	1.30646	0.753558	1.05994	1.14987	0.852975	0.814847	0.50749	0.578199	0.896225	0.871844	0.864772	0.971238	0.993329	0.664418	1.03321	0.785799	0.626509	0.920462	1.14166	0.0445866	0.0446276	0.0373389			0.0316863	0.0120766	0.0433313	0.0576095	0.0438756		0.0631947			0.0057646	0.00380728	0.00404596	0.00360657	0.00507646
	0.93831	0.847945	0.248253	1.02699	0.846917	1.17079	0.932817	1.01136	1.06259	1.82334	1.11274	1.40395	1.01401	0.995143	1.05226	0.748127	0.827395	0.575384	0.622645	0.744692	1.13568	1.05102	0.722968	0.993607	0.561215	1.06854	0.485304	0.701003	0.552389	1.04678	0.0600971	0.0495025	0.0359006			0.0513102	0.0614476	0.0623587	0.0877512	0.0363463		0.0447055			0.00588415	0.00574531	0.00561364	0.00295023	0.00439519
	0.86648	0.936812	0.451241	1.02664	0.808702	1.11468	1.11342	1.06605	1.16835	1.33036	1.00905	1.11174	1.1436	1.02985	0.965715	0.953249	0.690012	0.557851	0.641061	0.745518	1.02831	1.02836	0.813988	0.96604	0.764306	0.866702	0.616234	0.578356	0.722874	0.957926	0.0392791	0.059841	0.0346972			0.031223	0.0122314	0.0710726	0.0473499	0.044038		0.0294204			0.00354384	0.0067361	0.0064653	0.00417565	0.00354936
	0.803674	1.05224	0.190654	0.825454	1.14382	1.31202	1.05947	0.992543	0.834414	0.648514	1.12208	1.15479	1.14047	1.00175	1.21925	0.836659	0.895917	0.742831	0.577616	1.05545	1.02861	0.777905	1.07428	1.10913	0.945941	0.872438	0.892827	0.740512	0.566073	1.02567	0.033208	0.0468281	0.0346831			0.036631	0.0336631	0.0509036	0.0168366	0.0446197		0.046586			0.00599308	0.00336891	0.00453188	0.00390228	0.00506066
	1.01827	0.747642	0.0597622	0.873623	0.920346	1.15103	1.00003	0.993579	1.09383	1.87517	1.131	1.37279	1.23217	1.03632	1.12214	0.95894	0.879086	0.571169	0.68582	0.69912	0.943531	0.823231	0.765696	0.930846	0.843398	1.04725	0.584118	0.962675	0.544035	0.85285	0.0541558	0.0472523	0.0323252			0.0298656	0.04808	0.0317386	0.0622038	0.0496353		0.0399478			0.00689613	0.00687674	0.00569761	0.00473266	0.00368846
	0.7907	0.839527	0.907414	0.930821	0.879317	1.09407	1.23089	0.851235	1.07279	1.32653	1.00753	1.32465	1.16448	0.897983	1.03868	0.53715	0.637059	0.571815	0.737064	0.77302	1.13246	0.800948	0.948296	0.757912	0.736532	0.829985	0.739812	0.950751	0.610568	0.996145	0.0395655	0.0422446	0.036029			0.0429089	0.0471265	0.0887298	0.0487845	0.0556976		0.0352524			0.00409537	0.00701337	0.00548533	0.00346555	0.0042689
	0.879041	0.910947	0.348253	1.01732	0.835837	1.22979	1.10612	1.00325	1.06328	1.23185	1.11376	1.38966	0.973881	1.137	1.02371	0.955986	0.7717	0.581458	0.603448	0.649286	1.12039	1.0249	0.904367	1.28966	0.648214	0.945285	0.657044	0.935575	0.768546	0.965224	0.0452943	0.0440803	0.0407952			0.0368307	0.0425943	0.0553578	0.10984	0.0436573		0.0348854			0.00385766	0.00421124	0.00437907	0.00377227	0.00413521
	0.76209	0.963837	0.0725114	0.976462	1.00114	1.15221	1.19342	0.912524	0.913127	1.86728	1.17499	0.957862	1.21955	1.02221	0.979988	0.858029	1.01807	0.558086	0.599691	0.592553	0.857502	0.942155	0.800851	1.17281	0.752619	0.721269	0.706859	0.878549	0.511212	0.788776	0.053773	0.0535507	0.0386557			0.0346673	0.0727362	0.0415946	0.0847264			0.0412142			0.00365733	0.00275274	0.00491345	0.00402033	0.00360929
	0.87136	1.02515	0.990643	0.903082	0.706495	0.984407	1.25661	1.0172	1.10085	1.37473	0.948994	1.16857	1.21232	1.01725	0.99973	0.875847	0.826456	0.562738	0.498078	0.745326	0.810118	0.82513	0.851154	1.06132	0.653002	1.36433	0.6694	0.541777	0.574143	1.15157	0.0491376	0.0620049	0.0274578			0.0435297	0.0491505	0.0316775	0.0579262			0.0389823			0.00367834	0.00482056	0.00386844	0.00248168	0.00410887
	0.859861	0.780043	0.647242	0.896895	0.973311	1.0978	0.966703	0.923836	0.823577	1.72947	1.00506	1.17022	1.15142	1.03527	0.962788	0.901076	0.808742	0.503532	0.805192	0.642122	1.17514	1.02423	0.760531	0.982811	0.677472	1.12737	0.797694	0.64017	0.515127	0.937155	0.044167	0.0627195	0.0422345			0.035525	0.0458337	0.0385655	0.0652153			0.0374733			0.00779378	0.00553887	0.00698013	0.00372598	0.00426187
	1.01032	0.785005	0.513309	0.778923	0.947176	1.13052	1.20184	0.932358	0.729828	1.37076	0.916621	1.03403	1.12423	1.13666	1.09319	0.894896	0.826384	0.65286	0.750196	0.57876	0.971197	0.990775	0.704542	0.960743	0.84965	0.84583	0.737703	0.743049	0.585347	0.947691	0.0455706	0.0374303	0.0352004			0.0276924	0.0521241	0.049343	0.0561372			0.0391293			0.00444647	0.00491956	0.00552224	0.00414789	0.00353671
	0.909719	1.07957	1.16576	0.987364	1.02457	1.07125	0.967538	1.07603	1.07793	1.16319	1.20759	1.3256	1.12545	0.766833	0.92987	1.04944	0.692279	0.631639	0.620718	0.935617	0.913726	1.00671	0.846742	1.176	0.809894	0.775005	0.730263	0.648434	0.763202	0.844378	0.0567752	0.0376845	0.0403521			0.0367132	0.072848	0.0297738	0.0570097			0.0485919			0.00319968	0.00600959	0.00465351	0.00433696	0.00498087
	0.984359	0.732337	1.0834	0.883157	0.933489	1.26141	1.02743	0.915038	1.11742	1.62806	1.26847	1.28503	1.10789	0.953239	1.25241	0.864067	0.655788	0.481675	0.685905	0.877663	0.990045	1.1296	0.823147	1.11058	0.575077	0.813199	0.368889	0.941615	0.704767	1.24098	0.0423687	0.0499131	0.0333659			0.038299	0.0486528	0.0480404	0.0595649			0.0368226			0.00527422	0.00554011	0.0045353	0.00309778	0.00334369
	0.918819	0.870278	0.66385	0.869555	0.917788	1.16972	1.16933	1.01604	0.968137	1.17152	1.23123	1.25884	1.10781	1.01911	0.999427	0.846055	0.797724	0.539527	0.736672	0.792816	0.851333	0.963002	0.830377	1.00799	1.09948	0.832262	0.610165	0.829732	0.554686	0.800006	0.044179	0.0361047	0.0356721			0.0456883	0.0655482	0.05732	0.0529593			0.0472631			0.00403284	0.00567165	0.00612709	0.0057108	0.00503492
	0.887694	0.970609	0.38889	1.08282	0.921054	1.15874	1.21701	0.951875	1.38927	1.23309	1.13824	1.20561	1.13135	1.02431	0.978981	0.872137	0.852031	0.745673	0.85033	0.7778	0.795793	0.964877	0.809905	1.12641	0.776731	1.01508	0.775358	0.991159	0.703736	0.739015	0.0362501	0.0604288	0.0520348			0.0442602	0.0135535	0.0450939	0.0542486			0.0286163			0.00383648	0.00526979	0.00498524	0.00517821	0.00370792
	0.87076	0.864855	0.556982	0.978269	0.914149	1.26126	1.20588	1.0245	0.916442	1.63716	1.11261	1.38389	1.06954	0.963493	1.11502	0.782123	0.765304	0.584115	0.812741	0.715526	1.12024	0.969966	0.71352	0.737382	0.734499	0.812869	0.645347	0.64681	0.690127	0.892756	0.0539222	0.0364305	0.0364791			0.0336888	0.0177799	0.0349862	0.0635014			0.0338628			0.00405533	0.00369799	0.00671752	0.00322682	0.00425071
	1.15348	0.954379	0.68251	0.980105	0.855162	1.17663	1.11463	0.956989	1.13008	1.30609	1.09781	1.11582	0.838751	1.03091	1.00212	0.910958	0.773652	0.630127	0.68788	0.777923	1.20586	0.920815	0.748815	0.949107	0.643965	0.968285	0.606647	0.61899	0.544121	0.937732	0.0518577	0.0688761	0.0280175			0.0462221	0.043987	0.0430328	0.0722733			0.0376194			0.00247399	0.00745287	0.00366382	0.00286634	0.003542
	1.05708	0.830516	0.483119	0.973238	0.895703	1.30583	1.25191	1.01654	0.837196	1.53045	1.08458	1.32416	1.07972	0.959804	1.13	0.862429	0.848138	0.515224	0.610649	0.842495	1.14181	0.885012	1.02624	0.998446	0.661489	0.94338	0.55732	0.899306	0.646821	1.18268	0.0416513	0.0389162	0.0346854			0.0424807	0.0433441	0.0419661	0.079446			0.0475868			0.00539979	0.00545923	0.00369642	0.00420283	0.00516853
	0.878424	0.785508	0.314688	0.816834	0.970651	1.15669	1.20552	1.12467	0.813216	1.36207	1.2267	1.07841	1.33785	0.92099	1.13815	0.910559	0.824356	0.634877	0.574148	0.7139	0.693595	1.09554	1.02767	1.14015	0.851093	1.01816	0.746374	0.568763	0.792843	1.0412	0.0458039	0.0427665	0.0391042			0.037618	0.0570937	0.0475814	0.0969844			0.0461153			0.00436566	0.00451956	0.00335977	0.0035624	0.00427634
	0.858057	1.0186	0.23558	0.930329	0.841604	1.19626	1.00936	1	0.821418	1.52502	0.958275	1.26272	1.2131	0.990671	1.21571	0.83819	0.842941	0.714046	0.669857	0.661233	1.14255	0.86978	0.709913	1.11804	0.63721	1.14702	0.730175	0.913559	0.656502	1.0834	0.0130889	0.0386515	0.0377595			0.0447052	0.0390945	0.0428367	0.0636711			0.0448124			0.0076157	0.00578802	0.00473608	0.00332332	0.00462151
	0.899626	0.867789	0.622892	0.96968	1.0521	1.03064	1.11111	0.932955	1.02351	0.962264	1.24873	0.986775	1.14139	1.003	1.03455	0.926865	0.860481	0.69424	0.657822	0.745341	0.873576	0.817423	1.10872	0.916976	0.888033	0.768058	0.675307	0.878513	0.897048	1.01274	0.0467608	0.0358	0.0338744				0.0144086	0.0367863	0.0956228			0.0591726			0.00435114	0.00478947	0.00537788	0.00294132	0.00590703
	0.933817	1.02793	0.334139	0.930876	0.88618	1.02651	1.08846	0.932198	0.865669	2.06664	1.18181	1.17055	1.21262	0.935331	1.12368	0.990865	0.882051	0.69072	0.585511	0.797517	0.859603	0.696709	0.650343	1.07591	0.855212	0.933316	0.561486	0.98753	0.661609	0.812207	0.0110554	0.0774099	0.0375586				0.0700512	0.0605356	0.0743598			0.0288044			0.00774051	0.00382334	0.00420651	0.00343737	0.00380154
	0.901828	0.905046	0.846586	1.09994	1.06388	1.22409	1.14412	1.0219	0.826724	1.72522	1.03877	1.15249	1.25288	0.937421	1.07718	0.765128	0.883471	0.653213	0.671331	0.757201	0.92047	0.829702	0.754388	0.860887	1.02411	0.844754	0.787363	0.736135	0.641804	1.13006	0.0153209	0.0641734	0.0390815				0.048442	0.0452566	0.0567616			0.0426982			0.00484005	0.00725099	0.0050492	0.004056	0.0037928
	0.745726	0.938349	0.707298	0.875454	0.917609	1.13597	1.06239	0.98631	0.70883	1.24839	1.12663	1.15737	0.976892	0.996199	1.08763	0.922372	0.852204	0.718078	0.683665	0.679839	0.851338	0.752239	0.897334	1.08572	1.13682	0.902955	1.0373	0.783629	0.877906	0.968969	0.0365172	0.0387266	0.0331076				0.0627146	0.0448836	0.0472619			0.0386284			0.00715327	0.00432935	0.00613427	0.00270584	0.0032028
	1.02359	0.949252	0.467505	1.10182	0.894343	1.05675	1.08031	0.967606	0.870414	1.20405	1.08887	1.09705	0.700555	0.9569	1.11422	0.800043	0.846283	0.628175	0.687441	0.816087	1.16585	0.796107	1.02895	0.953321	0.948727	0.892073	0.85009	0.530381	0.574205	0.867887	0.0541344	0.0456244	0.0279261				0.0430083	0.0349534	0.0574027						0.00286052	0.00620397	0.00432292	0.00403641	0.00436484
	1.08946	0.77908	0.541	0.87375	0.916957	0.958966	1.25984	0.841726	0.824624	1.00914	1.12114	1.19692	1.28631	1.0113	1.04858	0.891468	0.87764	0.818037	0.856962	0.852199	0.960431	1.12638	0.954885	1.06626	0.656637	0.687778	0.728242	0.606892	0.678588	0.942385	0.0372049	0.0504197	0.0323907				0.0435898	0.0503427	0.0416847						0.00414474	0.00379855	0.00499605	0.00624191	0.00344161
	0.915573	0.702322	0.892956	0.917249	0.880012	1.14663	1.28736	0.987264	1.14238	1.41282	0.992078	1.27683	1.18775	0.971716	1.14498	0.857384	0.875811	0.659113	0.646615	0.611669	1.16102	0.920495	1.08231	0.939543	0.887746	0.972326	0.575811	0.89754	0.611861	1.018	0.0383105	0.0516217	0.0373497				0.0369422	0.0593744	0.0751542						0.00486781	0.00779556	0.00620678	0.00368364	0.00381476
	0.812004	0.919684	0.540634	0.946806	0.917681	0.952939	1.20001	0.831563	1.32573	0.976563	1.00136	1.17998	1.06268	0.864082	1.07731	0.901924	0.863246	0.568695	0.650004	0.718001	1.05083	1.08645	1.018	0.796134	0.609768	0.844148	0.67187	0.581824	0.513245	1.07218	0.0526917	0.0464247	0.0340228				0.0172364	0.0516708	0.0699292						0.00347873	0.00606353	0.00441416	0.00377713	0.00357363
	1.09257	0.81075	0.0241217	0.865199	0.951353	1.05434	1.24575	0.971057	0.701862	1.5192	0.992346	1.16164	1.25554	0.941667	1.09072	0.859097	0.760906	0.568573	0.524099	0.837606	1.03872	0.877751	0.927676	0.79595	0.803015	0.920956	0.822285	0.743027	0.640303	0.870053	0.0397419	0.0503111	0.035512				0.0446535	0.0286294	0.0721462						0.00507002	0.00786844	0.00352639	0.00409258	0.00378107
	1.13379	1.13598	0.0408233	0.980203	0.842055	1.11292	1.23359	1.00074	0.822543	1.17429	1.00402	1.29733	1.13191	0.970338	1.10913	0.977426	0.898104	0.552948	0.630811	0.818275	1.00234	0.964284	0.986615	1.03623	0.735796	0.819247	0.66955	0.609264	0.671039	0.969143	0.06117	0.0417078	0.0386436				0.0452102	0.0348902	0.0784144						0.00311826	0.00418771	0.0040107	0.00326733	0.00515198
	1.10673	0.707479	1.05163	0.956188	0.803725	1.06059	1.04079	0.911081	1.25891	1.02108	1.21243	1.42023	1.16071	0.806981	1.08236	0.834123	0.82041	0.630148	0.704212	0.739031	0.898762	0.845736	1.0298	0.819398	1.00398	1.04335	0.884545	0.653387	0.499346	0.887618	0.0729154	0.0541996	0.0446878				0.0479923	0.0389221	0.0509084						0.00369883	0.00664487	0.00419622	0.00422507	0.00547415
	0.817249	1.00964	0.724921	0.862821	0.948252	1.12798	1.28674	0.939483	1.33728	1.01565	1.21591	1.15762	1.17161	0.913688	1.04229	0.877464	0.834573	0.478246	0.687621	0.729428	0.894003	0.94324	0.857674	1.03818	0.772042	1.01969	0.85103	0.510064	0.49096	1.25132	0.0140744	0.0376054	0.0359636				0.0573788	0.0534525	0.0678369						0.00731536	0.0059761	0.00501039	0.0043411	0.003469
	1.05329	0.614639	0.515571	0.894543	0.887928	1.33322	1.08529	0.944275	0.871309	1.28064	1.21236	1.25377	1.21859	1.06429	1.18467	0.947849	0.818883	0.576084	0.69213	0.682297	1.02511	0.888548	0.766883	1.22161	0.688492	0.765439	0.614124	0.459696	0.566524	0.894686	0.0113534	0.0364857	0.0258471				0.039452	0.0318481	0.0422956						0.00419056	0.00550948	0.00564443	0.00391771	0.00559738
	1.09296	0.692764	0.447151	0.938243	0.837917	1.37229	1.20867	1.14224	1.31757	1.01332	0.994432	1.1377	1.10553	0.986503	1.01231	0.906634	0.650726	0.684345	0.719816	0.658873	0.798336	1.14288	0.821986	1.33416	0.816074	0.925819	0.758318	0.889023	0.558786	0.984972	0.0452346	0.0424186	0.0256774				0.050014	0.043531	0.0521438						0.00582383	0.00605763	0.00485572	0.00357096	0.00358707
	0.885178	0.815746	0.558861	1.0243	1.02507	1.12927	1.12447	1.00453	0.80768	1.62319	0.996745	1.34418	1.18763	0.926256	0.988719	1.03756	0.632769	0.517343	0.684466	0.758919	1.07811	0.961076	0.776681	1.28673	0.576489	0.84358	0.614422	0.623525	0.659059	0.863538	0.0517989	0.0541892	0.0357591				0.013567	0.0302972	0.0638179						0.00665466	0.00489909	0.00514309	0.00354713	0.0039584
	0.946322	0.908316	0.52965	0.998247	0.92024	1.16406	1.09681	1.02137	1.0571	1.99861	1.06859	1.11617	0.877938	1.02542	1.15622	0.874348	0.680739	0.558986	0.599775	0.701985	1.06882	0.7476	0.749433	0.936392	0.83603	1.00959	0.663854	0.968802	0.669809	0.85967	0.0527521	0.0342174	0.0315219				0.0479511	0.0354517	0.051598						0.00475382	0.00313147	0.00614038	0.00296285	0.00498539
	1.07586	0.94148	0.758996	0.87607	0.693399	1.20799	0.880682	1.03607	0.916145	1.72998	1.16378	0.989399	1.08674	0.985805	1.00807	0.786392	0.835766	0.505302	0.663185	0.634562	1.41466	0.881073	0.937909	1.35593	0.875123	0.915731	0.963874	0.610248	0.59395	0.837962	0.0556676	0.0407751	0.0372008				0.0174548	0.0384351	0.067069						0.00413824	0.00664035	0.00487412	0.00317915	0.00502099
	0.928571	0.826618	0.537359	0.812102	0.839957	0.8817	1.25104	1.00374	0.840781	1.65815	1.16381	1.33337	1.15829	0.946222	1.03392	0.969038	0.980512	0.529485	0.646724	0.787742	0.957853	0.769908	0.957709	1.09954	0.987032	0.93559	0.742025	0.622947	0.610926	0.617529	0.0395903	0.0455616	0.0250027				0.010989	0.0432528	0.0575142						0.00329416	0.00586667	0.00509266	0.00379006	0.00379919
	0.895533	1.1043	0.396943	0.836418	0.854356	1.07912	1.02125	0.970277	0.991103	1.22676	1.22403	1.12109	1.15618	1.04709	0.990692	0.812798	0.741708	0.71847	0.680562	0.824092	1.1644	0.727169	0.70492	1.05142	0.656359	0.873743	0.710422	0.614263	0.641466	1.03355	0.0399241	0.034727	0.0308815				0.0171047	0.0541577	0.0677286						0.00399391	0.00572016	0.00414341	0.00417273	0.00324699
	0.743589	1.02193	0.155832	0.877494	0.868038	1.27135	0.854812	1.01225	1.01044	1.3464	1.05195	1.42489	1.1963	0.956042	1.18779	1.01911	0.772954	0.659101	0.664534	0.841968	1.02947	1.03799	1.03762	0.980721	0.695039	1.31755	0.775737	0.637606	0.802922	1.22977	0.0526124	0.050067	0.0313365				0.0469534	0.0415062	0.0495175						0.00348371	0.00335582	0.00619014	0.00305089	0.00354637
	1.00304	0.787865	0.7971	1.04177	0.786514	1.17427	1.17683	1.05961	0.941997	1.41886	1.13267	1.35048	1.28877	1.00231	1.1522	0.878349	0.710034	0.588891	0.414724	0.728758	0.767712	0.743805	0.818238	1.2384	0.63578	0.661831	0.559452	0.913604	0.665127	0.871796	0.0491009	0.0542877	0.0304495				0.0109802	0.0321966	0.0698016						0.00700269	0.00525328	0.00483896	0.0041121	0.00463985
	0.933272	0.891435	0.61754	0.839095	0.887198	1.16425	1.12437	0.981603	0.901186	0.877293	1.14137	1.39309	0.789673	0.92981	1.08647	0.798562	0.867826	0.534366	0.927429	0.694309	0.966471	1.1604	0.628904	1.09168	0.690066	0.809371	0.741331	0.53626	0.751837	1.05477	0.0113886	0.0486916	0.0304575				0.047938	0.0411538	0.0489288						0.00517084	0.00390853	0.00501837	0.00427205	0.00444377
	1.00848	0.759756	0.744528	0.812502	0.875419	1.09398	1.2686	0.993704	0.755575	1.05164	1.2258	1.17142	0.664422	0.943068	0.908566	0.861263	0.842894	0.648727	0.702274	0.826678	0.74588	0.973494	0.854779	0.959377	0.699066	0.84546	0.764819	0.797803	0.67222	1.00941	0.00910081	0.0358911					0.065552	0.0506041	0.0668677						0.00461125	0.00612383	0.00471058	0.00346751	0.00477643
	0.989692	1.10469	0.8658	0.820366	0.97103	1.049	1.04708	1.03749	0.706525	1.41934	1.1928	1.41091	1.01041	0.884232	1.12998	0.809007	0.771574	0.542434	0.628763	0.719413	0.970779	1.07969	0.607855	0.927163	1.20051	0.951704	0.821092	0.814459	0.643949	0.908756	0.042255	0.0481894					0.0500766	0.0324569	0.0500779						0.00415473	0.0039939	0.00466896	0.00271884	0.00370988
	0.867898	0.985819	0.0861023	0.902392	1.07318	1.24432	1.13117	1.0275	0.937726	1.47587	1.20559	1.16359	1.07334	0.848282	1.05587	0.890299	0.676881	0.562903	0.64095	0.876117	0.848446	0.760504	0.730118	1.22296	0.757701	1.01783	0.709188	0.61345	0.725862	1.01021	0.0132925	0.0502311					0.0549443	0.0452639	0.0613406						0.00280428	0.00417806	0.00531084	0.00417603	0.00401742
	1.08744	1.03194	0.0723836	0.999294	0.951885	0.943633	0.902404	0.970134	0.652177	1.00077	1.05321	1.09897	1.24242	1.03677	1.0485	0.867755	0.806191	0.661218	0.712576	0.870882	0.738758	1.05516	0.921832	1.13906	0.90128	1.12296	0.87875	0.650661	0.716858	0.960143	0.054013	0.053155					0.0545056	0.0513532	0.0819288						0.00369415	0.00622164	0.00487494	0.00298803	0.0051756
	0.940586	0.881092	0.549793	0.846205	1.08762	1.00199	1.097	1.00693	0.851202	0.316126	1.26349	1.26311	1.1886	1.07587	1.03386	0.85166	0.906764	0.504049	0.695999	0.765341	1.20309	0.807796	0.766438	1.27032	0.906303	0.799088	0.775606	0.591845	0.62636	0.820135	0.0429791	0.0423619					0.065263	0.0602702	0.0568367						0.00323109	0.00393617	0.00546971	0.00288095	0.00491785
	0.856667	0.813197	0.427782	0.881967	0.9087	1.2416	1.10686	0.865836	0.775169	1.52655	0.901229	1.36818	0.959937	0.923127	1.14324	0.807262	0.817856	0.743533	0.329555	0.549981	0.795144	0.913236	0.94005	0.711901	0.819715	0.968929	0.510603	0.843703	0.656275	0.891541	0.0578413	0.047864					0.0523446	0.0378638	0.058831						0.00299308	0.00415184	0.00732525	0.00313291	0.00381961
	1.075	0.974586	0.971585	0.884784	1.03937	1.34111	1.0776	0.917561	0.744652	1.32487	1.15684	1.26835	1.02534	0.945011	1.15325	0.935549	0.812791	0.721874	0.695997	0.775437	0.858399	0.851588	0.88764	0.936519	0.819997	0.990828	0.901634	0.434298	0.610779	0.860414	0.0427651	0.0330667					0.0454978	0.0606074	0.0537598						0.00426911	0.00476413	0.00545651	0.00490671	0.00429802
	0.754729	0.657111	0.547931	0.789792	0.889328	1.20748	1.26376	1.01099	0.867669	1.48929	0.911286	1.06613	1.08027	1.01652	1.19332	0.948385	0.966335	0.553419	0.691801	0.804774	1.01564	0.920608	0.791101	1.12894	0.864135	0.970514	0.682651	0.755206	0.580646	1.11058	0.0469555	0.0512986					0.0470496	0.0428032	0.0626327						0.00355528	0.00710383	0.00828246	0.00317284	0.00374349
	0.696979	0.987488	0.600342	1.09397	1.01162	1.16632	1.24542	1.06039	0.97815	1.62846	1.06142	1.24585	1.03634	0.918481	1.10585	0.876609	1.00925	0.492725	0.589428	0.597209	1.01392	0.625273	1.06239	1.1034	0.789571	1.21136	0.587344	0.55677	0.629629	1.01268	0.0484535	0.0423994					0.0530807	0.0593057	0.0539509						0.00384925	0.00642948	0.00561185	0.00330438	0.00449948
	0.880525	0.862465	0.627666	0.891218	0.87527	1.14039	1.07459	1.07904	1.314	1.11363	1.06549	1.11274	1.2926	0.924192	1.06469	0.746204	0.847598	0.487139	0.5731	0.781679	0.871332	0.948552	0.727712	1.25096	0.807644	0.621014	0.7988	0.83185	0.520054	0.865324	0.0134726	0.0301362					0.0482965	0.0599517	0.0634386						0.0042618	0.00292867	0.00484831	0.00376	0.00281021
	1.07659	0.952786	0.528299	0.946817	0.939557	1.09838	1.04697	1.01913	0.844378	1.37709	0.963052	1.47709	1.06071	0.798709	1.20222	1.02586	0.787646	0.812607	0.943118	0.760198	1.23893	0.862575	1.06157	1.1887	0.840434	0.714905	0.714701	0.840998	0.567732	0.739179	0.050885	0.0418379					0.0580305	0.0432847	0.0661602						0.00323727	0.00414372	0.00382725	0.00363154	0.00608189
	1.02683	0.960294	0.612731	0.911741	0.898419	1.23464	1.08405	0.88997	0.697113	1.41076	1.12449	1.12919	1.03659	0.964034	1.01021	0.881755	0.942406	0.706813	0.828702	0.698007	0.904589	0.845107	0.697606	1.0138	0.831099	0.922047	0.584637	0.695551	0.764482	0.800098	0.0423494	0.0447842					0.0428051	0.053309	0.0534524						0.00345987	0.0045258	0.00485094	0.00350947	0.00377468
	1.10132	0.651616	0.707371	0.91478	0.871065	1.274	1.01103	0.926607	0.83443	1.44474	1.25861	1.07591	1.2824	0.832437	0.942619	0.917849	0.823606	0.597259	0.740783	0.774248	0.808184	1.01583	0.850497	1.46559	0.623244	0.92633	0.735864	0.738541	0.634927	1.0083	0.041081	0.0521097					0.0549007	0.052819	0.0708592						0.00367238	0.00447988	0.00720173	0.00319436	0.00404463
	1.09592	1.04631	0.73587	1.07414	0.987949	1.10388	1.24225	0.8746	0.863952	0.185912	1.13562	1.12377	1.31804	1.04175	1.06692	0.784502	0.778822	0.582735	0.657663	0.689652	1.47838	0.957281	0.780564	1.27556	0.742336	1.04198	0.703107	0.504495	0.543061	0.940906	0.0104694	0.0542557					0.0725112	0.044616	0.0522053						0.00518658	0.00463035	0.00591526	0.00352189	0.00456102
	0.994676	0.913019	0.581582	0.862828	0.836059	1.07152	1.25302	1.06705	1.25416	1.54594	1.09233	1.21986	1.19313	0.918107	1.04596	0.915477	0.7094	0.480267	0.298298	0.784166	1.29941	0.935305	0.726001	1.08632	0.915444	0.844063	0.941947	0.996868	0.689313	1.20584	0.0123498	0.0614506					0.0826835	0.0376991	0.0755213						0.00483439	0.00298893	0.00556455	0.00418682	0.00427376
	0.991548	0.969321	1.18081	1.09181	0.888683	1.35189	0.943858	1.05826	0.801235	1.07535	1.07462	1.40525	1.00746	0.930084	1.2906	0.904042	0.793331	0.568372	0.692862	0.824302	1.05091	0.732382	0.773511	1.08068	0.805277	1.00712	0.641327	0.760554	0.744327	1.01784	0.0523194	0.0481016					0.0569111	0.0381298	0.0684554						0.00364006	0.00556422	0.00455043	0.00579741	0.00349656
	0.799535	0.746378	0.630966	0.91838	0.969143	1.31754	0.862396	0.987794	0.984398	1.103	1.28522	1.35709	1.10089	0.995233	1.04361	0.923581	0.846747	0.66286	0.642603	0.742316	0.905001	0.839172	0.840395	0.836409	0.692142	0.728003	0.748175	0.545297	0.786107	1.09025	0.0501554	0.0492032					0.043607	0.0494442	0.0785606						0.00486651	0.00641314	0.00474393	0.0025888	0.00395404
	0.787613	0.753137	0.955468	1.00766	1.05009	1.18335	0.921947	1.01279	1.41846	1.02132	1.10764	1.02301	0.915879	0.963373	1.17156	0.90546	0.774745	0.57361	0.537095	0.718131	0.896291	0.968807	0.98376	0.968507	0.685135	1.21704	0.832643	0.446904	0.540263	0.948439	0.0618203	0.0467099					0.0175077	0.0308823	0.0688996						0.00611386	0.00421783	0.00560572	0.00699394	0.00467747
	0.994912	0.666832	0.399896	0.908155	0.931827	1.26646	1.09414	0.89824	0.94892	1.01576	1.0999	1.33524	1.06764	0.979145	1.02759	1.00919	0.82029	0.586007	0.653205	0.698289	1.03529	0.841674	0.857352	0.956035	0.711024	0.899124	0.631656	0.553729	0.646841	0.918365	0.0450897	0.0378807					0.0519059	0.0292796	0.0562471						0.00359862	0.00524213	0.00422304	0.00316558	0.00340158
	0.909143	0.750056	0.0325541	0.816792	0.812718	0.84975	1.27782	0.929187	0.916841	1.21263	1.01772	1.31881	1.32473	1.00991	1.04765	0.887788	0.824773	0.645614	0.740094	0.68091	1.08328	0.828133	0.859503	1.03881	0.826974	1.0414	0.596196	0.609268	0.329797	0.975818	0.047751	0.0501487					0.0508277	0.0194282	0.0511023						0.00403581	0.00523728	0.00348453	0.00507379	0.00390649
	1.01162	0.760261	0.522061	1.05245	0.820371	1.07727	0.964171	1.02452	0.930961	0.141151	0.931344	1.29417	1.09311	1.03481	1.13	0.971165	0.849982	0.620287	0.684624	0.815046	0.850602	0.802971	0.742662	0.991348	0.605693	1.00872	0.736053	0.571908	0.986332	0.795919	0.055809	0.0421514					0.00887179	0.0368266	0.0506011						0.00697317	0.00418245	0.00392641	0.00391375	0.00428907
	0.928045	0.870869	0.572907	0.922107	0.826939	1.04636	1.0882	1.00126	1.246	1.34956	1.2526	1.17619	1.08603	0.985334	1.13642	0.913579	0.882671	0.695224	0.60756	0.835594	1.01518	0.972683	0.770673	1.16179	0.683657	1.12814	0.710847	0.498157	0.603172	1.04608	0.0397748	0.0485831					0.0586273	0.0417187	0.0768604						0.00539502	0.00354816	0.0066918	0.00362306	0.00406895
	0.861365	0.881808	0.707331	0.984563	0.82237	1.1506	1.23793	0.917137	0.913191	1.1431	0.88523	1.16389	1.19985	1.0209	1.1108	1.01162	0.688662	0.618227	0.653632	0.669554	0.853365	0.98119	0.702676	0.883251	0.62794	1.14724	0.904519	0.613243	0.644983	1.11123	0.0120728	0.0451533					0.0607027	0.0415629	0.0765071						0.00491949	0.00260052	0.00330001	0.00341495	0.00372926
	1.02056	0.795404	0.515948	0.944523	0.801344	1.2373	1.08072	1.05485	0.648977	1.42059	1.08852	1.05325	1.01748	0.937425	1.03513	1.03045	0.85374	0.504375	0.836744	0.79947	1.00654	0.659371	0.698905	1.00738	0.766718	1.15821	0.753178	0.701237	0.821538	1.10325	0.0580925	0.0606782					0.053263	0.0296469	0.0668886						0.00415119	0.0052766	0.00722247	0.00389982	0.00399298
	0.962325	0.941894	0.42737	0.938714	0.876498	1.14506	1.25184	0.924622	0.839563	1.38243	1.17259	0.964433	1.04206	1.14492	1.14467	0.889787	0.749366	0.987216	0.609941	0.68817	1.02774	0.987855	0.776942	0.76564	1.1622	0.817817	0.986653	0.735735	0.549092	0.946208	0.0425464	0.0472102						0.0477053	0.0648341						0.00426913	0.00423871	0.00354191	0.00512671	0.00328753
	1.04895	0.843992	0.633583	0.916058	0.946266	0.993958	1.15964	0.996508	0.720203	1.29471	0.92971	1.4099	1.3417	0.78072	1.30774	0.849097	0.825207	0.492909	0.684713	0.717605	0.81802	0.973894	1.1118	1.12253	0.899163	0.852648	0.508216	0.844481	0.587084	0.880827	0.0452622	0.0399036						0.0485178	0.0584766						0.00507741	0.00389608	0.00341051	0.00239007	0.00347222
	0.954429	0.896167	0.550935	0.916332	0.863249	1.15702	1.08047	1.03378	0.742943	1.09519	1.22462	1.22379	1.13564	1.11265	0.998547	0.895356	0.834732	0.477483	0.600209	0.702763	0.911957	0.754303	0.760725	1.03558	0.733088	0.671883	0.669463	0.69053	0.693208	1.19994	0.0349536	0.0505588						0.0383582	0.0647469						0.0032458	0.00658731	0.00480565	0.00310537	0.00325844
	0.948489	0.676774	0.608072	0.865235	0.852941	1.09062	1.08331	0.887433	1.21292	1.57901	1.08447	1.26767	1.07894	0.959262	1.14571	0.919107	0.768526	0.531031	0.556854	0.739245	0.894323	0.845091	0.780803	1.08249	0.740507	0.865194	0.689277	0.825235	0.501333	1.25491	0.0388618	0.0571825						0.0947989	0.0605963						0.00409625	0.00389731	0.00431864	0.00660287	0.00546221
	0.936676	0.818204	0.812864	0.895111	0.867477	1.14555	1.05534	1.12304	0.807511	0.195619	0.952358	1.19014	1.11528	0.948793	1.03534	0.83309	0.839703	0.641882	0.59636	0.71927	1.04462	0.870166	0.826029	1.316	0.797945	0.906169	0.761202	0.519308	0.520736	1.12471	0.0527673	0.0369554						0.036364	0.0620909						0.00390625	0.00724334	0.00656489	0.00234734	0.00342065
	1.02774	0.910757	0.618359	0.797511	0.886176	1.18232	1.22599	0.930865	0.796294	1.10167	1.12043	1.30977	1.10307	1.00229	1.09049	0.922763	0.583118	0.657809	0.635408	0.748857	1.02673	0.942572	0.842017	0.985648	0.755429	0.79408	0.631279	0.502835	0.536614	0.637284	0.0507948	0.043573						0.0387521	0.0660111						0.00442398	0.00346292	0.00461736	0.00421098	0.00252473
	0.96506	0.638077	0.760415	0.971683	0.807092	1.09715	1.12071	1.00993	0.6956	1.46217	1.09039	1.32563	1.07251	0.913316	1.01298	1.06485	0.863917	0.828051	0.733395	0.544088	0.911522	0.831352	0.701169	0.95779	0.76252	0.991397	0.926464	1.00544	0.437419	1.05358	0.0457852	0.0435911						0.0513801	0.043752						0.00592368	0.00350844	0.00742115	0.00422543	0.00452944
	0.782014	0.86633	0.978484	0.870334	0.965915	0.977703	1.0288	1.02852	0.792047	0.510669	1.08623	1.24792	1.13919	0.999053	1.03154	0.915489	0.814893	0.78867	0.763123	0.71427	0.984886	0.812861	0.721814	1.02655	0.784227	1.0599	0.733549	0.674025	0.512288	0.919502	0.0518153	0.0518623						0.0575629	0.0717938						0.0030212	0.00498407	0.00342544	0.0055686	0.00491548
	0.955979	0.743502	0.671888	1.14145	0.863374	1.21763	1.27408	0.940392	0.906051	1.08604	1.23867	1.44716	1.19312	0.828547	1.15463	0.825254	0.862508	0.665755	0.645091	0.788753	1.13387	1.19861	0.854143	1.2943	0.999074	0.715392	0.690591	0.746372	0.68511	0.999257	0.0422176	0.0462264						0.0611425	0.0478576						0.00470785	0.00419848	0.00431642	0.0043218	0.00345374
	0.736191	0.908327	0.654755	1.11136	1.01535	1.13597	0.994452	0.922112	1.11976	0.942258	1.15806	1.14412	1.21047	0.970592	1.09081	0.898876	0.812094	0.533396	0.629814	0.787499	0.739408	0.908204	0.817324	0.996077	0.851397	0.957693	0.622584	0.611314	0.531327	0.973395	0.0487747	0.0524348						0.0344822	0.0727891						0.00435198	0.00568987	0.00561282	0.00434298	0.00415323
	0.755929	0.801156	0.682747	0.922051	0.974833	1.08151	1.12561	1.02449	0.77666	1.22542	1.25722	1.19831	1.02655	0.962561	1.09244	0.910487	0.800198	0.701579	1.0839	0.638833	0.815385	0.858005	0.7769	1.09359	0.750864	0.924368	0.664306	0.862921	0.894508	0.938981	0.0460499	0.0496021						0.0438537	0.056079						0.00323151	0.00514355	0.00330122	0.00450929	0.00793211
	0.819543	0.688734	0.465248	1.00255	0.833462	1.0162	0.972369	0.994909	0.960201	1.06712	0.973486	1.34976	1.41376	0.820342	1.05275	0.915215	0.790028	0.615727	0.70858	0.79576	0.71338	0.954202	0.638042	1.3759	0.775507	0.895447	0.803155	0.68063	0.707676	1.15585		0.0569505						0.0306317	0.0862093						0.0041224	0.00411482	0.00524124	0.00334076	0.00445623
	1.02599	0.794912	0.789496	0.96698	1.04591	1.07756	1.06478	0.930895	0.683619	1.21633	1.10333	1.38103	0.948975	1.06809	1.174	0.749368	0.877027	0.563778	0.601427	0.782694	0.94758	0.579296	0.78228	1.16741	0.64797	1.03846	0.683399	0.575758	0.484558	1.14318		0.0506095						0.0328124	0.0661265						0.00556803	0.00536626	0.0037261	0.00380567	0.00337513
	0.987962	0.643138	0.622259	0.997822	1.07385	0.925323	1.30872	0.983944	0.715749	1.14471	1.14619	1.24039	1.07516	0.905347	1.12741	0.652797	0.812357	0.817416	0.661256	0.673896	1.01399	1.01213	0.853231	1.06388	0.889286	0.956583	0.626512	0.763942	0.740421	0.80981		0.0548859						0.042581	0.0634029						0.00500442	0.00488989	0.00347688	0.00331887	0.00467181
	0.978923	0.691756	0.578882	0.960877	0.947471	1.25197	1.18913	0.947082	0.685336	0.912069	1.13014	1.32495	1.3035	1.03421	1.17042	0.810996	0.819715	0.489358	0.735301	0.70289	0.877742	1.20449	0.742703	1.00473	0.961284	0.829757	0.578621	0.778096	0.591179	0.903793		0.0568044						0.0370789	0.0684816						0.00270831	0.00431297	0.00375593	0.00440205	0.00471588
	0.964505	0.696812	1.04197	0.937825	0.778469	0.959082	1.07976	1.00335	1.05612	0.401114	1.14326	1.37285	1.1013	0.98147	1.28124	0.894939	0.787995	0.879495	0.630877	0.719615	1.04476	1.03828	1.00366	1.05746	0.958627	0.886262	0.504523	0.558461	0.601631	1.07459		0.0581967						0.0318953	0.0917524						0.00564512	0.00614152	0.00416466	0.00484095	0.00361308
	0.858153	0.981295	0.847212	1.04322	0.961135	1.11811	1.17484	0.954072	1.00309	0.932069	1.13921	1.03776	1.06525	0.996591	0.9136	0.889626	0.887365	0.605648	0.630454	0.809779	1.28729	0.980824	0.6744	1.26186	0.75838	1.44833	0.833008	0.593708	0.649388	0.801772		0.0483695						0.0456252	0.0783507						0.00343289	0.00580515	0.00642207	0.0042664	0.00422198
	0.869087	0.64325	0.44299	0.951072	0.874297	1.03797	1.14383	1.01449	1.02269	0.114787	1.21335	1.39371	1.24902	1.00117	1.04531	0.960827	0.819825	0.709537	0.682772	0.72269	0.869507	0.81321	0.845379	1.23098	0.721473	0.703692	0.682072	0.655918	0.518582	1.13415		0.0532172						0.0399793	0.0503359						0.00376101	0.00366479	0.00507246	0.00674448	0.0033979
	1.00191	0.947558	1.06308	1.04411	0.802582	1.10784	1.14093	0.894595	1.04885	1.01546	1.22705	1.44355	1.43562	0.903579	1.03849	0.910395	0.824144	0.457637	0.566966	0.701522	0.681983	0.920611	0.746196	1.09874	0.852088	0.75163	0.549669	0.836458	0.639051	0.990875		0.0482168						0.061525	0.0413951						0.00393143	0.0031262	0.00484968	0.00338789	0.00356488
	0.93223	0.802502	0.568427	1.00537	1.05345	1.20727	1.18407	0.979648	0.986561	1.21816	1.11117	1.19124	1.22824	0.969768	1.11246	0.883269	0.794325	0.737074	0.798845	0.741981	0.948807	0.865175	0.719698	1.16366	0.647284	0.980147	0.861059	0.515692	0.687625	0.83826		0.0499932						0.0436981	0.048626						0.00588592	0.00634597	0.00625371	0.00330509	0.00446294
	0.758599	0.785705	0.510036	0.890168	0.880358	0.940151	1.23337	0.871147	1.02721	1.10246	1.17953	1.30845	1.16189	1.01519	1.02924	0.796484	0.812717	0.761129	0.714113	0.670702	0.986926	0.69273	0.666335	0.864365	0.805254	1.1475	0.610234	0.561867	0.411969	0.787611		0.0479444						0.0481404	0.055577						0.00450244	0.00385988	0.00575492	0.00367535	0.0053739
	0.881854	0.932887	0.5569	0.892409	0.893079	0.983387	1.12814	0.958851	1.36782	1.08658	1.32115	1.15996	1.25397	1.05252	1.14428	1.0129	0.839405	0.709646	0.646974	0.689047	0.974485	1.02363	0.832166	1.07066	0.811023	1.36599	0.562061	0.471865	0.720445	0.800636		0.0526804						0.0526829	0.0647968						0.00441724	0.00426328	0.00573949	0.00323531	0.00485675
	0.926848	0.939936	0.475214	0.80997	0.970013	1.14196	0.933657	1.02669	0.746849	0.405844	1.20655	1.40141	1.28188	0.0866654	1.1578	0.861205	0.851061	0.61486	0.73008	0.726739	0.932817	0.939638	0.832623	0.935731	1.09104	0.68057	0.549878	0.529242	0.548781	1.01788		0.0423651						0.0645318	0.0492775						0.0051794	0.00450468	0.00508792	0.00360223	0.00419947
	0.843519	0.921585	0.904872	0.970463	0.846771	1.06702	0.974811	1.21164	1.0599	1.56654	1.12391	1.26141	1.12181	0.9779	1.10881	0.906107	0.754791	0.737542	0.33899	0.546397	0.795124	0.895938	0.838252	1.07128	0.835434	0.913435	0.664593	0.509561	0.553528	1.01935		0.0589198						0.0542373	0.0576978						0.00356636	0.00642257	0.00376454	0.00462255	0.00473562
	0.732499	0.71772	0.472155	0.914735	0.919547	1.15629	0.995858	1.09129	0.834631	0.299768	1.20629	1.33754	1.17807	0.974596	1.10289	0.856215	0.730046	0.672878	0.697592	0.617803	0.825843	1.15606	0.75998	1.272	0.827955	0.709026	0.717033	0.612352	0.548323	0.969305		0.0592634						0.0427308	0.0477234						0.00522606	0.00448753	0.00284182	0.00433399	0.00372381
	0.865724	0.617006	0.665389	1.06092	0.91006	1.05135	1.1489	0.974758	0.789261	1.12977	1.04657	1.27051	1.01347	0.953312	1.13915	0.997366	0.752936	0.5842	0.665682	0.72977	0.947577	0.81555	0.963959	1.39357	0.628129	1.36981	0.736582	1.05483	0.422717	1.05837		0.0432562						0.027036	0.0602945						0.00250787	0.0060127	0.00415375	0.00415844	0.00469341
	0.637956	0.760222	0.553379	0.899988	0.900319	1.25336	1.12962	0.919626	1.06996	1.17503	1.122	1.305	1.1741	0.855522	1.07315	0.743589	0.87561	0.666895	0.653539	0.72065	0.907815	0.711757	0.896759	0.703015	0.548603	0.895355	0.601058	0.644461	0.581298	0.757199		0.0334959						0.0494598	0.0785903						0.00269914	0.00324891	0.00636442	0.00395615	0.00333568
	1.01755	0.866091	0.885167	0.956018	0.783106	1.02027	1.00138	0.779977	0.747942	1.00211	1.33274	1.05847	1.0731	0.997812	1.1087	0.941691	0.829556	0.705208	0.672247	0.743353	0.86358	1.06177	0.94375	1.2673	0.609623	0.847427	0.724205	0.681155	0.701921	0.865631		0.0520718						0.0367545	0.0492353						0.00348618	0.00655167	0.00572735	0.00410117	0.00385974
	1.04899	0.704535	0.67869	1.06745	0.857608	1.22316	1.10858	1.18381	0.797062	1.10718	1.14662	1.22813	0.937993	1.02019	1.13335	0.900508	0.754282	0.638479	0.648851	0.805372	1.037	0.986298	0.746665	0.94357	1.02273	0.943227	0.636847	1.03274	0.607662	0.877428		0.0425315						0.0312973	0.0579374						0.00323112	0.00545192	0.00417533	0.00396633	0.00388939
	0.902736	0.722811	0.399249	1.05977	0.934083	1.02053	1.16321	0.950965	0.962286	1.39707	1.15098	1.37345	1.26397	0.947605	1.06217	0.90826	0.893197	0.589463	0.656945	0.738939	1.00375	1.05091	0.721693	1.06085	0.752578	0.883016	0.71874	0.629911	0.363795	0.891225		0.0580881						0.0449008	0.0597784						0.00317109	0.00316392	0.00290231	0.00370364	0.00384242
	0.936758	0.969313	0.380479	0.843109	0.908005	0.910109	0.994002	1.04568	0.830452	1.29031	1.33399	1.27285	1.01753	0.8536	1.04822	0.898095	0.805711	0.650799	0.649606	0.72437	0.791709	0.963415	0.822794	1.11614	0.607423	0.845892	0.801738	0.786952	0.616572	0.997145		0.0345935						0.0410032	0.0645094						0.00551173	0.00366795	0.00540554	0.00357797	0.00627088
	0.833207	0.961404	0.963374	0.889041	0.956352	1.14904	1.10126	0.751817	0.846814	1.13558	1.10534	1.31259	0.968155	1.06401	0.967238	0.88789	0.590212	0.55792	0.680094	0.821957	0.873483	0.768342	0.786861	1.06725	0.798783	0.925882	0.73035	0.575751	0.503477	0.982876		0.0539233						0.0497387	0.0572514						0.00353493	0.00293432	0.00312818	0.00355069	0.00404759
	1.06413	0.806246	0.692527	0.886298	1.10815	1.09346	1.12428	1.00129	0.770717	1.48345	1.2862	1.08917	1.04887	0.880206	1.11908	1.02207	0.737454	0.583096	0.625868	0.776147	1.08277	0.907799	0.658835	0.665408	0.762109	0.748545	0.877742	0.463316	0.576728	1.24425		0.0475958						0.0421463	0.0898272						0.00474485	0.0057199	0.00459882	0.00315217	0.00363088
	0.874448	0.841968	0.672769	1.03416	0.851	0.97012	1.17242	1.04176	1.0097	1.04252	1.22173	1.24968	1.08637	0.926437	1.09876	0.891022	0.720539	0.809691	0.601197	0.6613	0.870715	0.930345	0.646417	1.11546	0.782641	0.88673	0.676102	0.644018	0.604537	0.638909		0.0541651						0.0353527	0.0442653						0.00329885	0.00308074	0.00580228	0.00367023	0.00551721
	1.08662	0.804069	0.29911	0.904972	0.845034	1.14581	1.07641	0.959965	0.729141	0.282721	1.26785	1.31153	1.12196	0.988281	1.18311	0.934074	0.785012	0.621728	0.621425	0.776899	0.899941	0.965209	0.665264	1.22745	0.833743	0.75322	0.124653	0.542346	0.846543	1.04333		0.0598322						0.0419595	0.0692742						0.00292164	0.00444504	0.00528639	0.00435665	0.00498695
	0.91749	0.89462	0.609278	0.961417	0.829544	1.13348	1.08396	0.95673	0.939995	1.15414	1.23089	1.3177	1.31954	0.848952	1.01207	0.90045	0.895679	0.689279	0.649371	0.707829	1.07245	0.713198	1.00063	1.02435	0.901863	0.893556	0.784183	0.757587	0.685894	1.15966		0.0550303						0.0556065	0.0649218						0.00326896	0.00320109	0.00654444	0.00539777	0.00385866
	0.916682	0.681427	0.655081	0.925119	0.966361	1.17287	1.03454	0.890327	0.891029	0.446742	1.15777	1.35178	0.973361	0.8646	0.987844	0.958493	0.855722	0.670064	1.0061	0.665922	1.08028	0.808017	0.561951	0.886373	0.768828	0.998058	0.568184	0.570224	0.755238	1.0393		0.0573114						0.012989	0.0691466						0.00355741	0.00508487	0.00301423	0.00388985	0.00416025
	0.892311	0.628404	0.777768	1.05933	0.94939	1.14394	1.15227	0.814649	0.737692	1.12764	1.26919	1.2454	0.971282	0.950176	1.25155	0.878102	0.837576	0.642264	0.73436	0.761381	0.932111	0.898036	0.837353	0.837394	0.713266	1.0552	0.571841	0.716516	0.554485	0.884222		0.0666966						0.0521314	0.0542367						0.00404398	0.00608407	0.00474501	0.00365343	0.00344606
	0.933875	0.877475	0.80652	1.09832	1.01129	1.03672	1.15414	0.981311	0.944215	1.36746	1.35892	1.18993	0.960504	1.01745	1.05854	0.834618	0.843224	0.499344	0.627249	0.718724	0.969861	0.767039	0.789455	0.975548	0.770472	0.719092	0.922528	0.824256	0.562952	1.40799		0.0466109						0.0369491	0.0546475						0.00535787	0.00521698	0.0057975	0.00362821	0.00318242
	0.912661	0.684552	0.693468	1.06044	0.85007	0.898384	1.13298	1.10287	1.01468	1.20247	1.08233	1.24787	0.985502	0.799022	1.01502	0.908278	0.763218	0.582596	0.645215	0.743298	1.11675	1.0141	0.917104	1.24512	0.747925	0.920198	0.589791	0.501308	0.476134	1.08116		0.0624766						0.0326275	0.0643624						0.0039424	0.00273557	0.00549392	0.0031404	0.00286393
	0.894698	0.869891	0.772421	0.880739	0.93298	0.915727	1.12158	1.03893	0.950667	1.26894	1.35261	1.19642	1.29438	0.802081	1.05272	0.867655	0.782065	0.59587	1.00722	0.624505	1.13985	0.782883	0.704773	1.18546	0.890347	0.858121	0.687208	0.630833	0.430259	0.819772		0.0608536						0.0409164	0.0642435						0.00437519	0.00402616	0.0050675	0.00359415	0.00439525
	0.723669	0.828419	0.798678	0.859015	0.956607	1.16467	1.03857	0.946808	0.810496	1.19555	1.09558	1.28355	1.15662	1.02726	1.14047	0.934744	0.754819	0.684761	0.426282	0.772223	1.07213	0.993394	0.838072	1.13335	0.671163	0.91953	0.614471	0.782769	0.729083	0.917943		0.0558467						0.0418319	0.0590677						0.00316153	0.0036669	0.00382269	0.00446865	0.00356588
	0.816144		0.720356	0.923815	0.805154	1.25193	1.07781	0.981142	0.919966	0.932926	1.37661	1.40429	1.10962	0.886064	0.948461	0.931513	0.846886	0.522525	0.615491	0.63627	1.30426	1.02386	0.845454	1.00957	0.834139	0.905759	0.902394	0.55012	0.703168	0.958179		0.0612956						0.0315167	0.0597831						0.00598499	0.00315804	0.0055697	0.00428197	0.00366136
	0.744588		0.467341	0.945218	0.782016	1.15715	1.06958	0.823035	0.893837	0.376112	1.09245	1.63312	1.22759	0.975498	1.10414	0.714144	0.751892	0.498971	0.399462	0.918965	0.947367	0.705318	0.717146	0.979542	0.697229	0.814074	0.640433	0.589923	0.772538	0.759477		0.0489624						0.0390531	0.0892864						0.00427812	0.00360805	0.00299056	0.0039235	0.0036435
	0.95172		0.518499	1.06907	0.890018	0.998724	1.27526	0.999106	0.984441	1.13883	1.05774	1.08797	1.06802	1.03745	0.952093	0.868912	0.774495	0.63731	0.677909	0.700612	0.935817	0.940705	0.896553	0.838869	0.630841	0.878449	0.657642	0.921758	0.40966	0.85529		0.0452923						0.0225109	0.097373						0.00726392	0.00428811	0.00565907	0.00518876	0.00476154
	0.962253		0.47423	0.869002	0.868698	1.05482	1.12286	0.878545	1.11418	1.03157	1.07639	1.09023	1.07269	0.856001	1.0399	0.892361	0.826946	0.557473	1.02508	0.595748	1.08247	0.943608	0.815027	1.2169	1.02407	1.12271	0.641987	0.769497	0.437473	1.12853		0.0434395						0.0376062	0.0525327						0.00393479	0.0054969	0.00741009	0.00331126	0.0040825
	0.878491		0.923854	0.831197	0.935301	1.21422	0.906741	1.00762	1.17468	1.23567	1.19647	1.14747	1.27698	0.822298	1.05146	0.682567	0.850086	0.557808	0.715809	0.784608	0.910124	1.07271	0.74288	0.976521	0.819406	1.05921	0.504079	0.526377	0.494734	1.06084		0.0499513						0.050952	0.0567232						0.00589892	0.00348369	0.00576776	0.00341397	0.00319193
	0.957955		0.900747	1.02104	0.828398	1.0484	1.12465	0.821445	1.06696	1.10639	1.31574	1.31231	1.10215	0.78929	1.11568	0.827214	0.792063	0.769528	0.587975	0.735562	1.15586	1.22185	0.805233	1.07068	0.915071	0.975191	0.644146	0.489408	0.520336	1.07365		0.0484638						0.0364642	0.0582703						0.0041123	0.00689059	0.00460657	0.00371814	0.00371095
	0.968917		0.366611	0.87411	0.923783	0.856139	1.10682	1.06515	1.02989	1.41253	1.07967	1.14519	1.29038	0.959815	1.12931	0.891487	0.81108	0.614134	0.678666	0.856572	0.850382	1.03651	0.876193	0.897112	1.13232	0.921047	0.772977	0.418869	0.732734	0.974551		0.0522508						0.0461626	0.0398633						0.00350909	0.00387558	0.00477965	0.00264445	0.00392778
	0.709614		0.526807	1.05459	0.983484	0.945574	1.06816	0.888494	0.988356	0.991652	1.37119	1.04274	0.939938	0.809607	1.00027	0.800005	0.735417	0.597775	0.56391	0.777873	0.883345	1.09999	0.699819	1.03106	1.08254	0.99984	0.594841	0.718437	0.709148	0.998595		0.0487448						0.0316868	0.0704928						0.00340686	0.00472219	0.00624621	0.0036438	0.00336442
	0.986328		0.838183	0.72568	0.975224	0.934442	1.04532	0.986054	1.11989	1.1284	1.25102	1.37184	0.96262	0.910232	1.06131	0.888984	0.790307	0.594522	0.638207	0.775744	1.10824	0.764936	0.719547	1.02269	0.698755	0.964632	0.70878	0.715406	0.69971	0.912504		0.036787						0.0476444	0.0555457						0.0042398	0.00552533	0.00570527	0.00334808	0.00349874
	0.996882		0.569409	0.902604	1.06602	0.900274	1.03945	1.06653	0.879014	0.936756	1.33952	1.18808	1.10726	0.954206	0.981545	0.948019	0.890866	0.712917	0.686972	0.7104	1.06386	1.10542	0.786485	1.22492	0.71234	0.861494	0.684227	0.473213	0.460946	0.856725		0.037511						0.0417412	0.0504767						0.00572846	0.00448003	0.00418463	0.00409186	0.00358948
	0.814232		0.994032	0.774738	0.84297	1.2757	0.976357	1.00879	0.903135	0.99387	1.21135	1.23128	0.985817	1.03984	1.00531	0.711039	0.757397	0.741185	0.41663	0.634485	0.947194	1.05513	0.681981	0.825375	0.741614	0.7447	0.715383	0.692988	0.719917	0.958931		0.0436656						0.0449805	0.0673997						0.00473741	0.00307759	0.00538102	0.00248429	0.00443198
	0.984187		0.619741	0.999823	0.739717	1.00203	1.16997	0.905338	0.965296	0.433842	1.18944	1.55028	1.14499	0.922945	1.03342	0.813025	0.792134	0.533144	0.646839	0.833894	0.717535	0.727637	0.608656	1.15494	0.553831	0.87625	0.601318	0.57803	0.69838	0.913278								0.0390335	0.0578018						0.00377972	0.00374475	0.00565221	0.00445666	0.00463563
	0.826611		0.931913	0.806056	0.941672	1.07125	0.853146	0.972966	0.866051	0.963407	1.26703	1.13925	1.03904	0.96524	0.981011	0.835361	0.943288	0.607609	0.567008	0.826561	1.09518	0.951821	0.836663	1.04035	1.02567	0.95769	0.676458	0.552774	0.583386	0.883343								0.0336883	0.0920338						0.00655868	0.00285531	0.00411075	0.00547729	0.00351024
	1.00224		0.848123	1.01451	0.94856	1.25373	1.05984	0.912131	1.02492	1.34459	1.09417	1.40553	1.24575	0.886418	1.10155	0.89904	0.80111	0.587127	0.542968	0.709906	1.03718	0.962931	0.977468	1.00884	0.623185	0.754817	0.677622	0.757581	0.67615	0.98972								0.0778492	0.0536844						0.00770922	0.00357859	0.00574598	0.00424762	0.003731
	0.912715		1.19749	0.949719	0.875128	0.961928	1.04172	1.09047	1.0655	1.50393	1.00278	1.37821	1.02275	1.03277	1.17553	0.814515	0.74323	0.582859	0.656565	0.71129	0.933341	1.00398	0.821784	1.35727	0.811517	1.03543	0.786325	0.625869	0.65254	1.04047								0.0402319	0.112421						0.00378363	0.00343602	0.00496693	0.00395858	0.00420143
	0.731239		0.471794	1.17442	0.904994	0.962889	0.980146	1.00571	0.833743	1.42869	1.24761	1.219	1.06886	1.07531	1.07373	0.942936	0.865141	0.837598	0.754202	0.838737	1.22098	0.682505	0.539483	0.917278	0.597208	0.994836	0.729384	0.547449	0.703453	1.12586								0.0361351	0.0548562						0.00326613	0.00347853	0.00418941	0.00388626	0.00399949
	0.925269		0.662366	0.978406	0.871781	1.02242	1.10091	0.947673	1.00242	0.982971	1.10734	1.25239	1.13285	1.11793	1.16115	0.966086	0.801349	0.709571	0.674759	0.691294	0.98645	0.920649	0.549656	1.31367	0.941666	1.0565	0.791599	0.959592	0.428978	0.93376								0.0323654	0.0729063						0.00279869	0.00640625	0.00401401	0.00434337	0.00435921
	0.750716		0.586242	0.890764	0.865983	1.11722	0.972173	0.882536	1.17022	1.75453	0.677211	1.40791	1.27861	0.762499	1.0582	0.902025	0.894293	0.553834	0.605203	0.714375	1.05336	0.973402	0.775338	0.974479	0.897159	0.771331	0.715738	0.979539	0.599911	1.33978								0.04065	0.055532						0.00434426	0.00462027	0.00495639	0.00447111	0.00544718
	1.00713		0.575891	0.992806	0.962755	0.833242	1.07338	0.913411	1.01309	1.43825	1.12344	1.23851	0.986065	0.888031	1.08687	0.728447	0.94128	0.491039	0.611235	0.915646	0.959316	0.89844	0.827107	1.09802	0.823914	1.37348	0.910578	0.971573	0.624349	0.700719								0.0413445	0.0654589						0.00317228	0.00386756	0.0063589	0.00373667	0.00454819
	1.01746		0.618382	1.06582	0.788853	0.947668	1.01718	0.971256	1.03112	0.501209	1.00133	1.31255	1.05207	0.851135	1.01862	0.90917	0.79661	0.710856	0.613466	0.729105	0.978172	0.80669	0.858045	1.22421	0.823695	0.965377	0.62698	0.756581	0.7792	1.04815								0.0118118	0.0600771						0.00529421	0.00405063	0.00576644	0.00359693	0.00371513
	1.12291		0.957175	0.968199	0.877629	1.05068	1.11641	0.919947	0.809225	1.29327	1.13003	1.17478	1.06776	0.927369	1.0639	0.844994	0.720319	0.600862	0.955087	0.654233	0.728192	0.852453	0.843627	0.893238	0.621077	1.37659	0.760134	0.502976	0.615025	0.832322								0.0467665	0.0724876						0.00474702	0.00402034	0.0031629	0.00466228	0.00423793
	0.816769		0.518078	0.902378	0.845097	1.21857	1.06377	1.08844	0.682653	1.44377	1.15779	1.08207	1.23881	0.815617	1.24599	0.881611	0.771393	0.739913	0.345377	0.663809	0.970483	0.859207	0.66177	1.27661	0.902462	1.19677	0.724589	0.594936	0.603002	0.82366								0.0376964	0.0654125						0.00460849	0.0046853	0.00595948	0.00593602	0.00507311
	0.686971		0.466573	1.01421	0.794833	0.991534	1.05027	1.03269	1.09198	0.977254	1.22026	1.29464	1.14197	0.846432	1.16318	0.978487	0.777721	0.575125	0.656852	0.734393	1.00882	0.927989	0.547303	1.08973	1.07711	0.958853	0.702948	0.803089	0.516009	1.14656								0.0297013	0.057624						0.00371146	0.00387172	0.00553744	0.00416796	0.00337876
	0.776071		0.563063	0.81798	0.806522	0.970111	1.15387	1.0426	0.873667	1.2567	0.644352	1.28674	1.14493	1.11865	1.00249	0.977707	0.717948	0.816575	0.544099	0.698103	0.908604	0.965764	0.779369	1.20169	0.810971	1.05092	0.820266	0.898244	0.705556	0.721358								0.02826	0.0489183						0.00549142	0.00559958	0.00640581	0.00386081	0.00440614
	0.893253		0.793666	0.810262	0.89077	0.898952	1.10198	0.992261	1.03007	1.43979	1.23408	1.14872	0.977489	0.857657	1.11079	0.693877	0.828578	0.636889	0.322661	0.812392	0.820634	1.12691	0.834637	0.958837	0.812178	1.01068	0.487408	0.549501	0.712653	0.785457								0.0545761	0.0489092						0.00470818	0.00338185	0.00730161	0.00429743	0.00463722
	0.727025		0.95583	0.886149	1.0265	1.26191	1.03211	0.857321	0.948259	0.877647	1.24203	1.31533	1.12565	0.979389	0.858966	1.04084	0.773601	0.843516	0.699887	0.765761	0.968618	1.04668	0.819839	0.737034	0.711811	0.832948	0.692774	0.492633	0.57013	0.784755								0.0129541	0.0632112						0.00538021	0.00425948	0.00596656	0.00454672	0.00383312
	0.727088		0.739126	0.784913	0.85849	1.20778	1.08533	0.852894	0.902408	0.175698	1.06211	1.3388	1.25295	0.157275	0.963816	0.972383	0.772627	0.835445	0.673872	0.928762	1.17357	1.06467	0.576654	1.05927	0.767669	1.04241	0.627024	0.71882	0.729207	0.810563								0.0303178	0.046571						0.00468131	0.00546807	0.00594218	0.00444542	0.00407994
	0.803378		0.994104	0.955755	0.889051	0.94244	1.14764	1.02387	0.715783	1.56779	1.10727	1.45935	1.13704	0.976438	1.06838	0.913436	0.869912	0.550972	0.658255	0.668534	0.708178	1.17416	0.811298	1.19431	0.543481	0.888339	0.543247	0.453072	0.500391	0.820614								0.0448807	0.0465961						0.00248327	0.00287375	0.00571213	0.00408926	0.00259926
	0.988501		0.779868	0.99518	0.9776	1.12756	1.17173	1.03165	1.03636	1.07536	1.13021	1.31465	0.924657	0.961608	1.04559	0.979998	0.78324	0.714537	0.667689	0.661408	0.846623	1.09106	0.53388	1.07188	0.815912	0.884748	0.583496	0.873929	0.676343	0.870514								0.0641028	0.067218						0.00398745	0.00384283	0.00557544	0.00323749	0.00410341
	0.781925		0.594071	0.964738	1.04562	0.927729	1.18326	0.895148	1.15484	0.902894	0.996267	1.25645	1.27022	0.877198	1.192	0.930885	1.05212	0.790266	0.715769	0.907276	1.01989	0.932374	0.709442	0.878522	0.718957	0.706627	0.580638	0.977441	0.732167	0.858997								0.0604962	0.0464005						0.00296508	0.00277116	0.00482162	0.003839	0.00345046
	0.919652		0.666022	1.06704	0.869051	1.00528	1.06316	0.846543	1.0818	1.30799	1.09067	1.27194	1.19801	0.957014	1.17279	0.875145	0.929504	0.826442	0.614351	0.606268	1.05483	1.00762	0.767747	1.25071	0.799803	1.20193	0.718752	0.558293	0.464227	1.26371								0.0378871	0.0576265						0.00433854	0.00411642	0.0042674	0.00600004	0.00498574
	1.02173		1.07166	0.985668	0.923978	1.12164	1.0863	1.01688	1.06351	1.04199	1.20954	1.20774	1.24408	0.850769	1.05511	0.884108	0.835072	0.548328	0.619492	0.753551	1.05646	1.07311	0.757705	0.855171	0.729433	1.21458	0.639106	0.637989	0.640835	0.791197								0.0479373	0.0682171						0.00386827	0.00723438	0.00367889	0.00458846	0.00526677
	0.973712		0.752897	1.07704	0.931726	1.18655	1.03315	1.1526	0.895994	1.34448	1.16292	1.17856	1.03922	1.02064	1.0971	0.911926	0.731503	0.676543	0.968966	0.734643	1.27191	1.15041	0.715501	1.04978	0.907012	1.16425	0.541591	0.521751	0.601529	0.818114								0.0402752	0.0434335						0.0048487	0.00541293	0.00628862	0.00377988	0.00417392
	0.842329		0.868684	0.976703	0.934524	1.09022	1.00784	0.956056	0.93104	1.16847	0.905967	1.33049	1.30576	0.852609	1.14716	0.714161	0.727501	0.670746	0.638847	0.878442	0.826619	1.06052	0.760123	1.07809	1.04564	1.04841	0.664442	0.67051	0.486905	0.950538								0.0497245	0.0495857						0.00733813	0.00533174	0.00394447	0.0053086	0.00596917
	0.88229		0.771324	1.00328	0.891055	0.961172	1.04573	0.803711	1.21376	1.38347	1.16767	1.19569	1.12142	0.889554	1.07787	0.917819	0.707755	0.597032	0.584954	0.701015	0.851935	0.691379	0.598587	0.935683	0.758599	1.09463	0.830893	0.612168	0.692893	0.834663								0.0362288	0.0544922						0.00829596	0.00473758	0.00475465	0.00324443	0.00542039
	0.946638		0.612089	1.01904	0.831358	0.996054	1.16149	0.850112	1.05919	1.03534	1.18122	1.15713	1.08573	0.832549	1.06565	0.709966	0.900838	0.488004	0.582573	0.574948	1.31291	0.936254	0.623106	1.37837	0.960093	1.14396	0.835377	0.591685	0.682191	1.08987								0.0340111	0.0576739						0.00571353	0.00651716	0.00358577	0.00430229	0.00305841
	0.728566		1.08714	0.923711	0.828895	1.07837	1.07428	0.964752	0.939418	1.00005	1.2329	1.30488	0.993432	1.00866	0.984915	0.935721	0.843364	0.818255	0.596276	0.560564	0.925812	0.956905	0.648083	1.46494	0.769974	0.937528	0.559717	0.932933	0.904859	0.910654								0.0329866	0.0413706						0.00466852	0.00286203	0.00542903	0.00343184	0.00323851
	0.767562		0.874284	1.00101	0.898856	0.8821	0.987978	0.780117	0.863104	0.353138	1.16199	1.23741	0.950211	0.106134	1.03459	0.65427	0.82138	0.637849	0.669189	0.753473	1.20663	1.05384	0.793578	1.22606	0.702403	1.01409	0.755858	0.526644	0.571134	1.18275								0.0368337	0.049197						0.00456253	0.00418363	0.00632234	0.00554389	0.00500708
	0.718465		1.06686	0.829798	0.801888	1.03319	0.960637	0.916696	0.778385	0.815918	1.03709	1.14052	1.1785	0.953457	1.14608	0.812137	0.824265	0.665381	0.584106	0.618319	0.991735	1.01836	0.786906	1.02177	0.933986	0.739356	0.822548	0.565633	0.715575	1.03728								0.0295807	0.0441064						0.00341765	0.00393887	0.00439149	0.00368214	0.00340103
	0.959129		0.972904	0.761101	0.947603	0.930896	0.96374	0.797091	1.07822	0.687299	0.993344	1.12059	1.13104	0.888865	1.10744	1.02837	0.821074	0.590452	0.664914	0.631948	1.15484	0.7011	0.756303	1.01919	0.612681	1.05742	0.648453	0.748392	0.778006	0.676277								0.0331224	0.0543824						0.00416052	0.00479001	0.00488529	0.00471609	0.00421658
	0.910791		0.769922	0.744688	0.76489	0.9827	1.05113	1.01619	0.892807	1.10155	1.12287	1.26426	0.95442	0.794863	1.13395	0.790114	0.809535	0.611773	0.585863	0.634794	0.689257	0.809451	0.91424	0.98178	0.707682	1.08985	0.630027	0.759847	0.505412	0.951692								0.0506331	0.0584726						0.00371651	0.0035652	0.00512415	0.0037679	0.00339269
	0.998933		0.852815	0.976505	0.942793	1.12657	1.03135	1.02993	1.03497	0.280028	1.1905	1.18899	1.1426	0.863831	0.996171	0.733597	0.820617	0.810802	0.620046	0.526101	0.857807	0.943589	0.696729	1.0363	0.657585	1.13375	0.974005	0.499234	0.431676	0.839702								0.0603581	0.0458326						0.00447541	0.00393879	0.00708053	0.00305237	0.00477806
	0.920024		0.870165	0.983668	0.777104	0.946981	0.874855	0.993584	0.917281	0.724177	1.08171	1.15198	1.08228	0.897039	1.0164	0.98077	0.788036	0.642543	0.600025	0.753619	0.767921	1.08603	0.983623	1.06148	0.673027	1.05687	0.533903	0.815719	0.593278	0.809806								0.00960997	0.0491842						0.00451293	0.00353125	0.00611337	0.00377843	0.00386157
	0.920213		0.807672	0.969044	0.659613	1.02543	1.00903	0.95494	1.09332	0.929361	1.03246	1.18394	1.06447	0.811447	1.14115	0.849514	0.802749	0.563569	0.590786	0.514077	1.1173	1.01454	0.634691	1.13395	0.869227	0.802624	1.03367	0.807922	0.729362	0.84432								0.04192	0.0555878						0.00681015	0.00400717	0.00483037	0.00445104	0.00350718
	0.991202		0.73275	0.875563	0.885922	1.08721	0.930453	1.00982	0.989483	1.10066	1.14651	1.03782	1.01727	0.936156	0.99331	0.949553	0.799551	0.788288	0.581425	0.787078	0.967271	0.950182	0.553165	1.10185	0.996182	0.957423	0.708962	0.823134	0.529156	0.754618								0.0495569	0.0557342						0.00376219	0.00604083	0.00347857	0.00430171	0.00468975
	0.783372		0.602381	0.89178	0.86672	1.08434	1.18365	0.885505	0.943822	1.15336	1.22635	1.36766	1.01419	0.89031	1.02835	0.818118	0.868009	0.795101	0.723411	0.693116	1.24311	0.747042	0.63257	0.868072	0.716466	0.85456	0.69861	0.778558	0.595759	0.867134									0.0755084						0.00462439	0.00381062	0.00654578	0.00398687	0.00452382
	0.80982		0.536908	0.873467	0.94797	0.856716	0.902321	1.0652	0.925232	0.856264	1.15619	1.0734	1.07777	0.829513	0.907489	0.844714	0.585206	0.789901	0.715868	0.870355	0.946957	0.922581	0.661325	1.39855	0.628127	1.21845	0.703688	0.453612	0.723864	1.11183									0.0604774						0.00347508	0.00491803	0.00525308	0.00394993	0.00432542
	1.01096		0.822098	0.95188	0.857012	0.901572	1.04173	0.965835	1.09487	0.980974	1.15821	1.37006	1.05184	1.00698	0.968127	0.92489	0.732094	0.633965	0.676058	0.588624	0.960061	0.97101	0.709823	0.960225	0.681534	0.975413	0.768102	0.550459	0.616233	0.919309									0.0808096						0.00485595	0.00329877	0.00541158	0.00320249	0.00336012
	0.936937		0.929336	0.835324	0.708736	1.14818	0.951625	1.07369	0.918376	1.12645	1.25444	1.57993	0.871045	1.01762	0.985736	0.97456	0.817004	0.487429	0.652398	0.790008	0.81277	0.973321	0.724781	1.14427	0.633805	1.14573	0.940035	0.764651	0.572996	0.872672									0.0532216						0.00581437	0.00307547	0.00502647	0.00400875	0.00300901
	0.726552		1.07798	0.908544	0.762422	1.16729	1.15176	0.882654	1.05177	1.0671	1.02147	1.45043	1.14917	1.00556	0.973597	0.919059	0.827824	0.765191	0.869675	0.541971	0.844273	0.729347	0.686808	0.763022	0.917374	1.24789	0.585137	0.652572	0.704317	0.797108									0.0447978						0.00333719	0.00464488	0.00529388	0.00414244	0.00340726
	0.748239		0.481282	0.906953	0.874374	1.05063	1.10877	1.09096	0.904354	0.945483	1.12562	1.05307	1.20173	0.789671	1.01639	0.949565	0.84128	0.674151	0.635523	0.661568	1.07246	1.12962	0.538789	0.85056	0.665062	0.820711	0.726393	0.681228	0.717518	1.17674									0.0646028						0.00404911	0.00446204	0.00402635	0.003721	0.00472101
	0.708025		0.512354	0.914824	0.982367	0.898151	1.10169	1.03933	0.818517	1.10169	1.11954	1.11686	1.05539	0.177946	1.08306	0.794756	0.781519	0.439871	0.519702	0.621454	0.881384	0.763629	0.738463	1.2359	0.836034	1.07494	0.703569	0.749882	0.621761	1.15332									0.0662041						0.00608854	0.004859	0.00546468	0.00389814	0.00404806
	0.878813		0.853867	0.865111	0.731885	0.947685	1.05687	1.11301	1.11568	0.957045	1.10556	1.29108	1.12703	1.01907	1.12517	1.04969	0.704768	0.799343	0.725268	0.630589	1.21295	1.10017	0.696413	1.47685	0.694156	0.64651	0.623423	0.658414	0.503846	0.819651									0.0595702						0.00599376	0.00481592	0.0040931	0.00420725	0.00427729
	0.83949		1.01728	1.08356	0.720846	0.995797	1.00467	0.888327	0.983888	0.446219	1.05309	1.44581	0.96286	0.960847	1.07245	0.82603	0.846228	0.608908	0.667608	0.872996	0.875015	0.806528	0.730918	0.714113	0.74571	0.90048	0.767678	0.70975	0.59445	0.895346									0.043676						0.00506445	0.00464503	0.00631489	0.00418482	0.00370424
	0.661527		1.0753	0.701391	0.943622	1.07346	0.986176	0.962589	0.915414	1.11734	1.00136	1.21555	1.19039	0.716482	1.09994	0.844003	0.839288	0.519203	0.335673	0.73806	1.13549	0.926498	0.859016	0.948152	0.80455	1.13165	0.726409	0.781311	0.501801	0.955779									0.0454597						0.00454608	0.00490818	0.0051051	0.00376511	0.00440716
	0.985423		0.899952	1.00708	0.8522	1.02276	0.951984	1.07125	0.905508	1.04669	1.0381	1.25728	1.05523	0.92863	0.882116	0.960607	0.848961	0.842414	0.671252	0.616414	1.45149	0.988768	0.763691	1.18272	0.73556	0.843477	0.769167	0.616229	0.661246	0.772401									0.0523911						0.00373985	0.00336175	0.00553454	0.00337855	0.00245108
	0.567186		0.738101	0.772935	0.852843	1.2102	1.05362	1.05637	0.815597	1.09354	1.12762	1.38233	1.19952	0.87899	1.01001	0.90167	0.797631	0.518676	0.691312	0.822616	0.855589	0.919829	0.802435	0.824092	0.719357	0.952444	0.606612	0.754062	0.600064	0.978718									0.0534129						0.00297192	0.00287609	0.00466768	0.0026872	0.00338299
	1.06582		0.971543	0.806448	0.803707	0.989444	0.946683	0.839822	0.800034	1.1342	1.02491	1.23554	1.14292	1.02779	1.11793	0.894847	0.761192	0.593513	0.644635	0.848485	1.09889	1.25004	0.667731	1.25282	0.635648	0.830543	0.727119	0.646366	0.615084	0.964025									0.0680142						0.00359384	0.00501295	0.00416766	0.00314025	0.00446287
	0.937218		0.921239	0.983443	0.709084	1.06112	1.13353	0.960046	0.977182	0.929733	1.00794	1.40362	1.20569	0.865913	0.995514	0.719625	0.746948	0.490349	0.650831	0.691154	0.884035	0.59618	0.689219	1.35805	0.756074	0.996964	0.540268	0.875333	0.575041	1.06179									0.0550338						0.0038226	0.00526267	0.00375993	0.00609135	0.00346433
	0.974012		0.313998	0.935124	0.864714	0.858833	0.974955	0.944076	0.891407	0.439725	0.957183	1.31395	0.950108	0.739993	0.985547	0.879986	0.897479	0.5964	0.771462	0.816968	0.683568	1.19475	0.755271	1.11302	0.974238	0.624391	0.928353	0.598439	0.491454	0.825616									0.0612787						0.00423458	0.00332624	0.00598975	0.00290742	0.0033522
	0.866701		0.709385	0.891575	0.815915	0.935283	1.09455	0.822724	1.16217	1.31692	1.02173	1.14421	1.21614	0.92792	1.11936	0.847284	0.754562	0.622799	0.618589	0.567208	0.862783	0.972006	0.844259	1.1464	0.781395	0.773446	0.769428	0.481577	0.642753	1.10757									0.0538664						0.00838477	0.00478259	0.00777719	0.00332811	0.00511175
	0.982567		0.659853	1.03217	0.783371	0.942322	0.888524	0.860073	1.0164	1.08466	1.02562	1.225	1.19818	0.868054	0.991421	0.764134	0.774628	0.81415	0.477794	0.491808	1.09684	0.867626	0.58014	0.819169	0.641926	1.25203	0.605599	0.712932	0.421463	0.880911									0.0476545						0.00423403	0.00539388	0.008484	0.00382842	0.00374435
	0.888968		1.00758	1.01111	0.840444	0.803099	0.929259	1.0164	0.817233	1.23341	1.12959	1.36823	1.21405	0.929293	0.989575	0.896603	0.885961	0.778794	0.687659	0.597626	0.854965	1.02484	0.778008	1.08796	0.800229	1.04964	0.782823	0.718833	0.700175	1.12687									0.0530669						0.00387204	0.00392775	0.0043335	0.00438545	0.00384868
	0.93715		0.818656	0.929868	0.969902	1.07611	0.954166	1.02883	0.764716	0.739967	1.29601	1.28252	1.12407	0.117673	1.13241	0.965889	0.789262	0.509719	0.645413	0.638195	1.13783	0.963697	0.936387	1.12012	0.625083	0.779143	0.834896	0.608112	0.434588	0.80114									0.0421365						0.00510325	0.00572758	0.00361234	0.00341354	0.00436489
	1.00773		0.844672	0.945752	0.892092	0.927637	0.944406	0.995663	1.05516	1.01131	1.21853	1.20059	1.17155	0.772357	1.24106	0.980532	0.757295	0.738572	0.594471	0.693607	1.1088	0.945479	0.710822	1.1111	0.753614	1.10395	0.806931	0.834467	0.676897	1.11383									0.0501735						0.00536927	0.00325919	0.00536444	0.00279601	0.00458716
	0.7374		0.705864	0.979216	0.762286	1.01098	0.978799	0.872841	1.04836	1.17914	0.976545	1.18646	1.08831	0.905603	1.15381	0.875362	0.792774	0.550192	0.578399	0.667072	0.853066	1.00269	0.742001	1.20757	0.605804	0.91198	0.457947	0.729216	0.700332	0.960349									0.0560828						0.0052335	0.00401559	0.00700296	0.00339269	0.00447043
	1.00679		0.63413	0.936961	0.940556	1.00217	1.07885	0.9259	0.835461	0.955555	1.1787	1.3329	0.956036	0.970927	1.16019	0.943391	0.87243	0.534468	0.558943	0.758164	1.03839	1.00159	0.874041	1.02515	0.633034	0.866803	0.915083	0.65842	0.534265	0.898999									0.0578916						0.00382975	0.00515754	0.00558863	0.00526117	0.00377399
	0.739904		0.727432	1.01438	0.964635	1.26512	0.944529	1.08648	0.997195	1.16386	1.20947	1.27176	1.04897	0.917293	1.06055	0.934451	0.89557	0.67218	0.347676	0.850044	0.837983	0.83697	0.735705	0.976817	0.776821	0.917565	0.851038	0.554361	0.771375	0.767101									0.0497838						0.00404826	0.00295531	0.00672477	0.0035263	0.00451711
	0.851287		0.563528	0.876258	0.874661	0.749543	0.951289	0.91802	1.21347	1.21284	1.01184	1.00194	1.09189	0.902305	0.920151	0.78475	0.709463	0.633049	0.736955	0.738151	1.11369	1.07159	0.886993	0.922015	0.832552	1.07478	0.616521	0.992576	0.572427	0.918678									0.0539145						0.00351642	0.00324849	0.00448713	0.00460942	0.00424507
	0.832876		0.923136	0.802175	0.822993	1.02668	0.823192	1.0086	0.888709	0.673332	0.919564	1.24898	1.15138	0.806303	1.01379	0.789738	0.956772	0.860885	0.627135	0.608395	0.801955	1.1091	0.82517	1.09871	0.654296	0.732052	0.910728	0.638256	0.547822	0.875531									0.0622515						0.00587848	0.00644796	0.00606309	0.00418742	0.00489194
	0.788455		0.597984	0.861457	0.75363	1.02166	1.09713	0.838935	1.1075	1.059	0.995726	1.27756	0.893088	0.884437	1.07663	1.05885	0.868891	0.534566	0.685672	0.500414	1.06664	0.728577	0.850575	1.01615	0.761988	1.24098	1.01752	0.519545	0.678234	0.912769									0.0707252						0.005234		0.00519976	0.00426117	0.00501722
	0.65057		0.717646	0.850807	0.867421	1.14956	0.946742	0.854191	0.837407	1.14112	1.17676	1.43337	1.19428	1.02187		0.898749	0.901683	0.694523	0.689032	0.59503	1.08069	1.32538	0.611137	1.19444	0.725679	1.03826	0.68046	0.779309	0.55981	0.933139									0.0668461						0.00449443		0.00393653	0.00278643	0.00412643
	0.785373		1.21447	0.777973	0.762928	0.908567	0.874852	0.96527	1.01417	0.880503	0.981856	1.40803	1.10137	0.998844		0.733526	0.815862	0.761213	0.564538	0.726501	0.996744	0.867253	0.783789	1.12606	0.744591	1.0101	0.614107	0.727097	0.479967	0.840425									0.0496174						0.00427197		0.0045212	0.00295339	0.00315585
	1.01833		0.977024	0.919773	0.952529	0.785428	0.968681	0.826971	1.10264	1.00624	1.03384	1.17243	1.24563	0.891709		0.851114	0.765492	0.673202	0.761269	0.804261	0.812863	0.981497	0.829894	1.04778	0.948953	0.721374	0.714563	0.740107	0.684414	1.01019									0.0488776						0.00522266		0.00517611	0.00566703	0.00528284
	0.720373		0.922204	0.82277	0.744714	1.02462	1.08716	0.948781	0.826649	1.48833	1.22469	1.20594	1.08506	1.01705		1.01993	0.652885	0.615686	0.644092	0.687406	1.02148	1.10375	0.8322	1.08515	0.758047	0.973101	0.602765	0.618521	0.438194	1.07761									0.0485895						0.00410441		0.00264311	0.00401473	0.00401398
	1.00853		0.599281	0.817339	0.84108	1.07712	1.1268	0.932979	0.879195	1.23432	1.08547	1.15951	1.15521	0.906214		0.858568	0.980395	0.913863	0.680878	0.612408	0.858889	0.913846	0.712645	1.11732	0.73621	0.789482	0.850434	0.77016	0.740853	0.843361									0.0666546						0.00493037		0.00512635	0.00337333	0.00379405
	0.919915		0.785141	0.706788	0.992622	1.11508	1.12171	0.94694	1.05162	1.29461	1.11531	1.14841	1.22308	0.88069		0.805211	0.792402	0.609251	0.632069	0.708106	0.659813	1.05877	0.939043	0.965104	1.1143	0.660445	0.823296	0.51271	0.566757	0.90492									0.0534838						0.00482166		0.00402852	0.00374659	0.00317743
	0.741793		0.847732	0.728675	0.868547	1.11026	1.06961	0.94679	0.977923	1.00816	1.11169	1.17654	1.16733	0.987132		0.872838	0.785299	0.492127	0.66934	0.877084	0.770804	0.953137	1.02827	1.21971	0.854372	0.872615	0.653444	0.760538	0.524102	0.936691									0.0501271						0.00325103		0.00575103		0.00533373
	0.75874		0.794645	0.829845	0.903974	1.09639	1.01893	1.07227	0.931248	1.57169	1.02539	1.17537	1.17733	0.0536337		0.929122	0.857855	0.600073	0.648685	0.56414	1.1083	0.940231	0.589296	1.18811	0.805096	0.876757	0.616944	0.497093	0.56783	1.08963									0.045606						0.00420639		0.0039519		0.00427075
	0.929365		0.850672	0.892278	0.781158	0.991854	1.0336	0.85031	0.992353	1.16431	1.00463	1.1407	1.08038	1.05291		0.936519	0.69879	0.511582	0.605981	0.647424	0.752835	0.908678	0.658161	1.32561	0.609989	0.954276	0.669588	0.638375	0.508844	1.12308									0.0515532						0.00309482		0.00441914		0.00464787
	0.973717		0.875888	0.902118	0.764468	0.852704	0.990578	0.862503	1.11485	0.800741	1.11266	1.31867	1.25285	0.803544		0.948159	0.761778	0.484759	0.515463	0.610158	0.955848	1.10026	0.712002	1.05343	0.734555	1.01734	0.734231	0.619743	0.624698	0.859538									0.0465753						0.00376589		0.0039358		0.00441179
	0.86622		0.318129	0.906066	0.80474	0.873	1.03687	1.10596	0.944977	1.43482	0.969371	1.19491	1.16165	0.948601		1.02886	0.779334	0.71369	0.616721	0.610849	0.973982	1.01669	0.794953	0.958248	0.652356	1.18668	0.460456	0.67611	0.74485	0.920529									0.0814452						0.00534235		0.00567042		0.00660099
	0.947042		0.598921	0.966382	0.795764	0.889261	0.945806	1.05088	1.31355	1.30864	1.04783	1.11686	1.066	0.806966		0.898698	0.795569	0.802739	0.655984	0.753516	1.00312	0.801341	0.808917	1.03514	0.712735	0.910678	0.690469	0.65315	0.583525	0.926515									0.0403476						0.00350011		0.00504249		0.00466317
	0.851493		0.857403	0.982995	0.7472	1.12386	1.01424	1.06055	1.04826	1.07766	0.85663	1.18387	1.17504	0.491566		0.906431	0.80619	0.543614	0.701308	0.554303	0.809801	0.942251	0.663544	0.824944	0.740046	0.976877	0.728892	0.889127	0.475379	0.818868									0.0492241						0.00292643		0.0046922		0.00413164
	0.948093		1.06767	0.635493	0.725352	0.935644	0.998857	0.929707	1.15174	1.03734	0.917266	1.33491	1.09409	0.730885		1.0143	0.820686	0.862728	0.626594	0.683374	1.00756	1.11654	0.936477	1.02483	0.642947	0.961858	0.792146	0.81788	0.436031	1.11372									0.0456506						0.00473672		0.00485999		0.00395511
	0.855381		0.73143	0.853952	0.810623	0.8983	0.822762	1.13325	1.08687	0.930904	1.06135	1.18866	1.25606	0.827695		0.901235	0.745446	0.789212	0.632926	0.73167	0.710066	0.928625	0.844191	1.1509	0.604836	0.883888	0.660106	0.690554	0.6146	1.05287									0.0520943						0.00535109		0.00322809		0.00365723
	0.754083		0.431952	0.876447	0.658599	1.05202	1.22338	1.0317	0.862692	0.726886	1.27362	1.21814	1.0071	1.06527		0.967488	0.852407	0.565139	0.630833	0.647489	0.979814	1.06436	0.750425	1.29379	0.845077	1.04327	0.641652	0.566771	0.615575	0.938348									0.0538056						0.00457296		0.00454929		0.0039566
	0.923527		0.54692	1.05505	0.741015	0.793456	1.00133	1.05292	0.806059	1.06234	1.11873	1.34809	1.06081	0.94371		0.820044	0.841966	0.47062	0.725251	0.756894	1.19146	0.958	0.585946	0.803776	0.713404	1.21885	0.554533	0.770455	0.595911	0.640847									0.0712202						0.00345367		0.00521223		0.00559213
	0.82809		0.138161	0.930642	0.790481	0.838202	0.925505	0.982684	0.92975	0.839124	1.00032	1.1612	1.14057	0.1436		0.970041	0.825667	0.598722	1.12268	0.574542	0.774199	0.985626	0.5586	1.38778	0.755628	0.753974	0.619921	0.868484	0.568021	0.892059									0.0505492						0.00393335		0.00402907		0.00370764
	0.910876		0.9985	0.731995	0.808012	1.14651	0.830402	0.834547	1.10954	1.24022	0.969185	1.13546	1.04038	0.93542		0.819073	0.877719	0.524535	0.609083	0.800454	1.1456	0.987872	0.875266	1.04114	0.758078	0.544461	0.810034	0.733552	0.611946	1.08558									0.04396						0.00377001		0.00576875		0.0042228
	0.948465		0.420775	0.711467	0.805431	1.08417	1.01252	0.863621	0.830635	0.901884	1.22125	1.0444	1.113	0.976263		0.833682	0.796249	0.804807	0.561285	0.563807	1.0179	0.977126	0.635857	1.15498	0.560655	0.714231	0.752775	0.769708	0.417054	0.969214									0.0438221						0.00408163		0.00831741		0.00350335
	0.723294		1.34746	0.743574	0.786501	1.0523	0.993345	0.917266	1.08009	0.790374	1.0593	1.38696	1.02842	0.785247		0.792668	0.820883	0.820103	0.63237	0.668381	0.942734	0.753479	0.937687	1.1781	0.532644	1.07683	0.544888	0.51041	0.502746	0.92888									0.0436742						0.00359276		0.00433821		0.00390695
	0.961193		1.08651	0.939003	0.618009	1.2123	0.941225	0.97705	0.814832	0.817452	1.1025	1.26871	0.959596	0.903031		0.750267	0.802167	0.485942	0.568158	0.668505	0.881316	1.01667	0.665395	1.04425	0.655275	0.767257	0.714018	0.684207	0.675979	0.890936									0.076377						0.00436954		0.005266		0.00428299
	0.959582		0.679615	0.732649	0.82303	1.104	1.04754	1.10015	0.79706	1.03959	1.03911	1.19086	1.24229	0.999018		0.778188	0.79753	0.700766	0.545976	0.628273	0.983366	1.00061	0.921432	1.00866	0.980876	0.836111	0.855162	0.56708	0.614764	0.820005									0.0824459						0.00478919		0.00449825		0.00242505
	0.666381		0.68976	0.907292	0.915604	0.808886	1.05583	0.959173	0.792652	1.4209	1.12152	0.96138	1.21107	0.898145		0.74702	0.901165	0.61451	0.535672	0.731807	0.884912	0.959514	0.842844	1.17139	0.781728	0.818103	0.570837	0.563704	0.70127	0.791182									0.0455368						0.00364217		0.00707975		0.00313935
	0.63203		0.728494	0.726142	0.833033	1.10298	1.07471	0.973578	0.918819	1.02125	1.27015		1.06682	0.0407107		0.904209	0.839592	0.604852	0.833969	0.645072	0.75032	0.799308	0.834744	1.0607	0.701558	1.2236	0.560968	0.681004	0.808683	0.845703									0.0460232						0.00578786		0.00722063		0.00456925
	0.752752		0.670801	0.931661	0.716256	1.22223	0.935777	0.811994	1.01273	0.985412	0.985351		1.1386	0.970588		0.928959	0.80744	0.552176	0.619732	0.686121	0.951371	0.874719	0.538271	1.27004	0.663617	0.819115	0.697582	0.85017	0.664022	0.982546									0.0456006						0.00361961		0.00716193		0.00508865
	0.942659		0.0861538	1.00287	0.79653	0.914282	1.12969	1.06354	1.00137	1.09765	1.00636		1.22912	0.962447		0.938273	0.804258	0.540952	0.668603	0.60244	0.851816	0.755251	0.759831	0.87857	0.759847	1.029	0.602135	0.566579	0.578302	0.991574									0.0570618						0.00629294		0.00501327		0.00450292
	1.05829		0.115693	0.802803	0.728251	0.93195	1.03324	1.01303	0.997077	1.2605	1.01313		1.20597	0.869933		0.972779	0.751016	0.715183	0.706225	0.626928	0.983528	1.03877	0.477991	1.16058	0.744265	1.07709	0.815947	0.630747	0.65313	0.775049									0.102449						0.00316204		0.00495107		0.00476651
	0.869113		0.857597	1.00241	0.840699	0.925307	1.03093	0.792489	0.959381	1.50476	1.01011		1.11088	1.02361		0.90903	0.829966	0.589985	0.570162	0.547931	1.11528	0.883096	0.728673	1.39258	0.776793	1.13456	0.903109	0.567566	0.670963	0.924477									0.0529965						0.00390268		0.00564015		0.00492319
	0.914185		0.727907	0.843113	1.0748	1.08684	1	1.11452	0.784644	1.25445	1.18429		1.08725	0.938917		0.97279	0.909087	0.532738	0.637762	0.716459	0.973211	0.871243	0.688831	0.762333	0.646983	1.15148	0.455202	0.408149	0.478175	0.92673									0.0655016						0.00476523		0.00388766		0.00452712
	0.788883		0.575914	0.990794	0.647415	0.88252	1.12272	0.922788	0.956601	0.950787	1.07513		1.10061	0.160376		1.00661	0.822786	0.557765	0.70464	0.734031	0.720796	0.916578	0.816515	0.893559	0.776424	1.19988	0.761203	0.81011	0.583475	1.03731									0.0629191						0.00305912		0.00514717		0.00405919
	0.884753		0.964595	0.994427	0.743378	0.91579	1.16699	0.798773	0.943712	1.42125	1.30301		1.18873	0.934978		0.988908	0.6994	0.808261	0.615802	0.795724	0.722386	0.891084	0.761846	0.999252	0.599776	1.07196	0.754428	0.671829	0.626836	0.769383									0.0443041						0.00519028		0.00626354		0.00351576
	0.708803		0.824034	0.967841	0.65922		0.985225	0.923921	1.12113	0.834263	1.23839		1.05715	1.05399		0.911471	0.755559	0.838483	0.644156	0.743881	0.77571	0.972074	0.799822	1.62153	0.705383	1.08717	0.770801	0.541734	0.518648	0.78048									0.0790231						0.00380665		0.00652001		0.00399702
	0.727609		1.62897	0.789663	0.75408		1.05963	1.05595	1.03573	1.18066	1.03395		1.29371	0.779841		0.922422	0.731041	0.775445	0.636367	0.700294	0.850573	0.704025	0.878393	0.721383	0.679242	0.963985	0.75074	0.828023	0.799368	0.992683									0.0501017						0.00386694		0.00576211		0.00382729
	0.865901		0.439838	0.811832	0.854697		0.982997	1.02805	1.00651	0.949138	1.34153		1.13191	0.951132		0.907445	0.801306	0.727125	0.569205	0.703677	0.753399	0.919582	0.675982	1.1179	0.879929	1.08228	0.798786	0.604482	0.536983	1.11872									0.0617851						0.00486105		0.00457863		0.00473429
	0.71947		0.657726	0.91845	0.70296		1.0003	1.03612	1.03565	0.870371	1.10236		1.08601	0.914485		0.787848	0.918619	0.807814	0.571034	0.626767	1.14345	0.804187	0.642656	1.14698	0.723751	1.06236	0.698627	0.746777	0.449828	0.903792									0.0697049						0.00585626		0.0042237		0.00407168
	0.949624		0.781262	0.974131	0.709057		1.06506	1.0991	1.17037	0.961694	1.05937		1.02189	0.915643		1.10874	0.600421	0.72985	0.388895	0.629783	1.04908	0.855939	0.686854	0.815043	0.887386	0.97468	0.621459	0.716615	0.621334	0.951651									0.0551964						0.00395038		0.00520019		0.00492936
	0.922551		0.877179	0.976714	0.652129		1.04022	1.10164	0.962579	0.993802	1.10065		1.23569	0.0516517		0.743378	0.807113	0.815516	0.59821	0.616084	0.66309	1.28398	0.972034	1.11776	0.694408	0.792958	0.918123	0.732334	0.758694	0.727057									0.0429164						0.00362645		0.00546936		0.00412106
	0.836403		0.656597	0.813883	0.659417		1.0166	0.886036	0.848205	1.14533	1.05077		1.08551	0.058395		0.848434	0.800731	0.516308	0.672716	0.627306	0.869319	1.09229	0.725058	0.829746	0.677726	1.27305	0.531729	0.586979	0.718926	0.848268									0.0430592								0.00451116		0.00400551
	0.908822		0.0575501	0.928915	0.822345		1.05585	0.981868	0.8903	1.12029	1.03322		1.165	0.91229		0.778085	0.881167	0.725753	0.640688	0.640483	0.979552	0.818231	0.547975	0.931935	0.725576	0.9426	0.874028	0.554773	0.624822	0.870098									0.0578072								0.00630459		0.00488662
	0.748586		0.44076	0.658315	0.649723		1.05402	0.706491	1.14153	0.644089	1.08408		1.12345	0.875571		0.94886	0.752825	0.792788	0.34358	0.612294	1.02587	0.929009	0.774442	1.0333	0.642464	0.925194	0.598973	0.636137	0.515402	0.738484									0.0559089								0.00495858		0.003903
	0.733757		0.689038	0.94608	0.789216		1.10521	0.864257	1.12858	1.00453	1.23721		1.05599	0.81035		0.91281	0.801024	0.590129	0.665449	0.663421	0.830571	1.00857	0.887458	1.07458	0.568286	0.957167	0.748574	0.506388	0.524067	1.16213									0.0496045								0.00403079		0.00320017
	0.790603		0.779425	1.00525	0.933145		1.12367	1.05843	0.863375	1.42376	1.0018		1.18674	0.922781		0.861998	0.695945	0.477576	0.538642	0.721523	0.959867	0.980577	0.594703	0.983949	0.565094	0.815069	0.770509	0.682327	0.559111	1.02172									0.0407074								0.00487818		0.00499028
	0.929311		0.756491	0.760315	0.792634		1.10673	0.904423	1.00073	1.09456	1.21383		1.11004	0.734628		0.852816	0.794391	0.62272	0.544458	0.548639	1.08954	0.777886	0.743241	1.11944	0.906516	1.02982	0.521668	0.576198	0.541972	0.967737									0.0973476								0.00599104		0.00399131
	0.894845		0.490014	0.854329	0.846473		0.996146	1.14768	0.842505	1.54862	1.0382		1.15466	0.886151		0.952026	0.773543	0.723158	0.317333	0.717662	1.03383	0.919226	0.787168	1.0559	0.811968	0.978641	0.663894	0.997478	0.546035	0.841758									0.0531123								0.00419014		0.00341984
	0.760816		0.469551	0.819934	0.789298		1.14384	1.03735	0.851151	1.32223	0.964358		1.21057	0.947883		0.854454	0.621223	0.493864	0.643722	0.654407	0.661149	0.657311	0.711626	0.829582	0.731837	0.94379	0.606478	0.599429	0.481854	0.890234									0.0650016								0.00577218		0.00591805
	0.772718		0.876336	0.953137	0.770083		0.977331	1.24359	1.12012	1.11515	1.07083		1.092	1.01016		0.989001	0.660895	0.719975	0.570694	0.578857	0.953273	1.02331	0.856474	1.17953	0.535376	1.17612	0.576009	0.692038	0.47532	0.902649									0.0526545								0.00531748		0.00590469
	0.93215		0.552622	0.991506	0.725177		0.913006	0.864088	0.793409	0.963636	1.35341		1.13021	0.748613		0.939939	0.848004	0.829915	0.64563	0.585175	0.744334	0.757116	0.843088	1.21898	0.74348	0.936405	0.651855	0.597485	0.534136	1.07828									0.0611236								0.00607692		0.00338831
	1.03448		0.595414	1.00467			0.833555	0.750015	1.10787	0.712772	0.978486		1.18076	0.116521		0.756104	0.908768	0.597731	0.659175	0.861334	1.18701	0.966734	0.765005	1.21536	0.910791	1.00824	0.677032	0.767521	0.902625	0.689023									0.0498898								0.00576524		0.00303951
	0.760871		1.0996	0.804707			1.05604	0.991531	1.21182	1.03695	1.09785		1.09504	0.0717411		0.94086	0.845158	0.706458	0.579542	0.605761	0.621203	1.01768	0.923669	1.33089	0.603232	0.83194	0.767667	0.525664	0.485061	0.989582									0.0518675								0.00399829		0.00454175
	0.847453		0.633773	0.77676			1.04161	0.85753	1.03521	1.09001	1.23229		1.11963	0.826829		0.865949	0.730978	0.519353	0.601956	0.574004	0.925257	1.01764	0.824407	1.11932	0.872559	0.659806	0.870601	0.534213	0.662047	0.88916									0.0580326								0.00523653		0.00353272
	0.865782		0.514555	0.776035			1.05795	0.917713	0.769556	1.27399	1.11572		1.06796	0.81538		0.873135	0.855763	0.706303	0.669021	0.754688	0.746119	0.679024	0.690608	0.88935	0.661698	1.1144	0.6989	0.81223	0.59717	1.02339									0.0488996								0.00591567		0.00375154
	0.858292		0.375074	0.843436			0.974309	0.789391	0.991644	1.42506	1.02764		1.11722	0.973374		0.699023	0.786967	0.522093	0.686448	0.683437	1.00567	0.818957	0.776418	1.00255	0.588641	0.964398	0.620372	0.628323	0.477611	1.02209									0.0583662								0.00535349		0.00354264
	0.881934		0.0987445	0.853416			1.08768	0.948285	0.802159	0.986472	1.07105		1.10837	0.917175		0.868092	0.845912	0.580366	1.0232	0.577282	0.96765	0.724089	0.73427	0.848226	0.768354	1.06588	0.678107	0.544491	0.612143	1.01993									0.0410773								0.00468938		0.00425559
	0.934633		0.859183	0.679639			0.99024	0.810687	0.889386	0.920204	1.02918		1.14686	0.903539		0.927674	0.70693	0.752198	0.672931	0.65592	0.671164	0.933445	0.713152	0.971854	0.563382	0.655391	0.826841	0.708775	0.607934	1.17487									0.0737542								0.00626283		0.00533728
	0.993201		1.29574	0.75382			0.953034	0.946048	1.0391	1.09314	0.903763		1.03633	0.95193		0.933097	0.884546	0.74506	0.686605	0.738186	1.1058	1.00155	0.707476	1.07291	0.890719	1.1951	0.910181	0.685016	0.559161	0.628557									0.0472478								0.00514767		0.0050221
	0.862588		0.650005	0.906518			0.846529	0.783251	0.82225	0.999332	0.987877		1.10175	0.898629		1.02929	0.918624	0.706569	0.610843	0.726121	0.965613	1.1823	0.65779	1.22873	0.829624	0.894519	0.838653	0.615681	0.773736	0.865092									0.0541458								0.00535963		0.00393366
	0.616593		0.446058	1.02869			0.955215	0.987345	0.830488	1.01164	1.12516		1.14109	0.889114		0.794526	0.820105	0.545122	0.643047	0.745775	0.877914	0.960555	0.784051	1.15126	0.682226	1.16189	0.830865	0.731037	0.499382	0.831564									0.0414652								0.00429785		0.00428715
	0.882062		0.567375	0.978948			0.975767	0.738389	0.956229	0.779084	1.00537		1.13056	0.651735		0.912757	0.733604	0.816585	0.652349	0.616903	0.941667	1.04395	0.704039	1.06576	0.610143	1.00746	0.655816	0.606904	0.464043	1.22553									0.0760544								0.00561304		0.00261394
	0.883826		0.0602704	0.727211			1.08914	0.923568	0.87245	1.08503	0.96563		0.995205	0.10749		0.933612	0.825228	0.650449	0.622145	0.743756	1.04645	1.07796	0.711684	1.18756	0.586531	1.15636	0.693651	0.494009	0.59593	0.776866									0.0467904								0.00372972		0.00457519
	0.926835		0.0792238	0.991013			1.05167	1.09059	0.919867	0.827489	1.21896		1.02665	0.918606		0.932653	0.819369	0.562135	0.552313	0.552947	0.751554	0.835334		0.783726	0.896398	1.1545	0.614653	0.519628	0.624667	0.7714									0.0437229								0.00575592		0.00447829
	0.755398		0.948116	0.904452			1.05831	0.994807	0.913486	0.847646	0.949552		1.28918	0.895697		0.715573	0.682703	0.483553	0.582952	0.739226	0.751141	1.08995		0.903807	0.65267	0.999625	0.546818	0.479312	0.592482	1.00684									0.0550035								0.00680706		0.00367584
	0.885216		0.672376	1.04062			0.981763	0.875661	0.941176	1.47076	1.02874		1.03799	0.804804		0.915688	0.840332	0.743214	0.558236	0.614072	0.833994	0.852479		0.73114	0.587051	0.672459	0.520161	0.647715	0.625712	0.764669									0.053897								0.00558774		0.00682571
	0.909344		0.939453	0.903821			1.05563	0.86949	1.01379	0.959327	0.979629		1.09165	0.0572147		0.996857	0.748329	0.867387	0.556506	0.514466	1.10631	0.675551		1.14679	0.592636	1.09507	0.762973	0.760978	0.678631	0.948472									0.0581215								0.00598709		0.00455949
	0.934609		0.971369	1.02601			1.04144	0.951646	1.04612	0.808834	1.17658		1.11397	0.896305		0.641268	0.809427	0.538475	0.618637	0.711474	0.681846	0.937838		1.16588	0.847217	1.19324	0.563268	0.834972	0.619101	1.04475									0.059077								0.00483964		0.00332918
	0.993535		0.617831	0.976535			1.10188	1.10563	0.917352	0.805557	1.02544		1.10143	0.881091		0.911007	0.927925	0.722453	0.781706	0.69627	1.0992	0.891506		1.21623	0.847236	0.938102	0.640319	0.698061	0.426053	1.17661									0.0709052								0.00605471		0.00428674
	0.939431		0.700112	0.960569			1.01608	1.05932	1.10026	0.751038	1.14183		0.973904	1.0161		0.746716	0.768386	0.816403	0.606791	0.59268	1.05413	1.11146		0.658273	0.67265	0.957782	0.797552	0.839756	0.65106	0.93462									0.0488444								0.00588987		0.00450511
	0.934018		0.838784	0.953451			0.844148	1.05091	1.29847	0.875259	1.03201		1.16735	0.799565		0.825998	0.863232	0.669443	0.542369	0.748708	0.759294	1.23204		1.03703	0.700116	0.898808	0.758712	0.546074	0.531934	0.988692									0.0487622								0.00373027		0.0034463
	0.993628		0.219432	0.776298			1.01599	0.947777	1.00438	1.12712	1.06542		1.14524	0.803061		0.991503	0.809608	0.69591	0.561648	0.753628	1.08454	1.11075		1.13208	0.658038	0.966972	0.535329	0.853622	0.469093	0.974949									0.0576341								0.00551597		0.0038415
	0.927525		0.499437	1.0499			1.14498	0.931794	0.910752	1.05719	0.949482		1.15555	0.0818709		0.888619	0.795099	0.774665	0.569677	0.680796	0.974924	0.801599		1.06032	0.833303	0.941737	0.684773	0.724809	0.587921	0.995571									0.0536182								0.00503381		0.00358557
	0.950386		0.517048	0.695635			1.01675	0.803732	0.879738	1.06233	1.14605		1.16943	0.193993		0.752879	0.913812	0.609937	0.585733	0.774831	0.784478	0.799636		0.720796	0.637031	0.773392	0.883276	0.520031	0.685906	0.943455																	0.00605654		0.0042643
	0.847085		0.742771	0.75933			0.983516	1.08406	0.995547	0.902414	1.13743		1.10694	0.912198		0.678649	0.781037	0.693925	0.602424	0.756507	0.919459	1.03372		1.02431	0.740503	0.884965	0.591267	0.558492	0.586355	0.893155																	0.00366771		0.00274082
	0.951651		0.0709354	0.755461				0.954096	1.22921	1.01811	0.939492		1.18242	0.750083		0.918959	0.830389	0.687952	0.657278	0.5792	0.69223	0.754737		0.822051	0.928914	0.983719	0.728594	0.695478	0.516925	1.13299																	0.0038311		0.00346355
	0.980185		0.541524	0.780162				1.06807	0.837592	1.12497	1.0928		1.17897	0.689127		0.894659	0.841437	0.550249	0.565939	0.760811	1.02348	0.624266		1.33694	0.927499	1.03749	0.738004	0.858355	0.508565	0.735563																	0.00546492		0.00340672
	0.947604		0.7026	0.832863				1.08775	0.917478	0.807988	1.05218		1.06855	0.90745		0.941742	0.75602	0.531742	0.704655	0.643013	0.924141	1.00188		0.782674	0.694731	1.01034	0.791867	0.515451	0.476523	1.07567																	0.00662904		0.00504984
	1.18458		0.417519	0.810444				1.11341	1.1168	1.30146	1.06006		1.17936	0.0750425		0.862749	0.790251	0.537937	0.838933	0.609794	0.866743	1.03751		0.996902	0.665022	0.890182	0.859768	0.560678	0.513092	0.918476																	0.00456062		0.00502955
	0.934404		1.0161	0.965832				0.860008	1.07281	0.803045	0.89065		1.09024	0.88372		0.932933	0.81263	0.683937	0.670148	0.806892	0.627582	0.903361		1.04322	0.851222	0.862222	0.834969	0.591017	0.706716	0.74301																	0.00532483		0.00404421
	0.865364		0.763797	1.00168				1.04486	0.886972	1.5071	1.11995		1.30346	0.0591142		0.94877	0.740859	0.581941	0.600536	0.679831	0.979689	1.03715		1.16758	0.668579	1.05412	0.630682	0.517622	0.615488	0.868133																	0.00369084		0.00452561
	0.923469		0.679795	0.723117				0.83356	0.869929	0.928958	1.05857		1.13493	0.801791		0.917392	0.914265	0.851676	0.696375	0.689351	0.812673	0.714169		0.719376	0.819936	0.887306	0.834685	0.628919	0.563912	1.26616																	0.00660635		0.00399486
	0.905748		0.706743	0.743228				0.95259	0.990144	0.822938	0.878924		1.12909	0.717246		0.889299	0.769822	0.568103	0.512983	0.676853	0.604842	0.784397		1.00979	0.739828	0.928278	0.677258	0.700798	0.507118	0.999506																	0.00379869		0.00390594
	0.958195		0.593657	0.736111				1.06117	0.921592	0.915149	1.10862		1.14009	0.964075		0.931583	0.795866	0.639295	0.633588	0.612922	0.686589	0.940212		1.01052	0.699117	1.03233	0.867219	0.66464	0.440906	0.805721																	0.00734498		0.00359133
	0.643394		0.62686	0.917318				1.06178	1.07464	1.05326	1.10465		1.04578	0.857864		0.892717	0.865087	0.555045	0.975804	0.727501	0.710441	1.07264		1.16661	1.16425	0.955856	0.691857	0.683274	0.459297	0.783569																	0.00513836		0.00430081
	0.94077		0.730662	0.751285				0.962216	0.973026	0.798045	1.05312		1.16604	0.872437		0.861506	0.866209	0.766041	0.709445	0.747059	0.723002	0.896759		1.08508	0.768168	0.856805	0.849984	0.608782	0.509744	1.19897																	0.00464287		0.00401339
	0.95477		0.68938	0.938408				0.73072	0.930652	1.16893	1.20885		1.03365	0.73885		0.66481	0.928771	0.745957	0.688668	0.719619	0.698094	0.901987		0.815849	0.806499	0.920653	0.778043	0.641566	0.537449	1.09149																	0.00570678		0.00439111
	1.1067		0.850923	0.952101				1.00926	1.03166	0.969703	1.096		1.06617	0.82756		0.92682	0.895217	0.745109	0.634269	0.702458	0.962341	0.636172		1.15339	0.604208	1.02321	0.623744	0.451288	0.436626	1.13433																	0.00468842		0.00407398
	0.853277		0.998535	0.744676				1.13797	0.881193	0.804731	1.10072		1.12606	0.759536		0.912221	0.852797	0.553214	0.598328	0.579269	0.847122	1.04137		1.05406	0.721947	1.01687	0.729602	0.891593	0.567125	0.90914																	0.00540745		0.00599388
	0.910327		0.0377543	0.964683				0.851138	0.802988	0.974957	1.16984		1.01773	0.778481		0.839042	0.868641	0.876439	0.522547	0.687171	1.01509	1.27463		1.01373	0.5405	1.00816	0.604274	0.69255	0.578911	0.709428																	0.00649366		0.00345881
	0.693648		0.528872	0.887287				0.835035	0.959092	1.15379	0.850264		0.90213	0.912006		0.667755	0.64697	0.691763	0.547464	0.629793	1.30282	0.72775		0.86996	0.657209	1.25277	0.643527	0.707366	0.761882	0.740474																	0.00618623		0.00310264
	0.833984		0.761568	0.822339				1.05798	1.07113	1.02961	1.03342		1.10686	0.974623		0.848647	0.998336	0.584877	0.524633	0.631862	1.14785	0.984447		0.844474	0.820658	1.1368	0.933726	0.598187	0.686264	1.10745																	0.00474546		0.00448711
	0.956465		0.979174	0.94845				0.961698	0.880398	0.758399	0.969357		1.03264	0.842793		0.788031	0.79271	0.749745	0.673597	0.732717	0.726265	1.00836		0.762488	0.675861	0.868726	0.738371	0.624796	0.520645	0.659763																	0.00754415		0.00408537
	0.826399		0.624767	0.825425				1.00516	0.999249	0.865879	1.04684		1.13088	0.868158		0.900068	0.828684	0.593927	0.67921	0.605416	1.17866	0.991068		0.840454	0.887787	1.02818	0.572261	0.546032	0.531354	0.905353																	0.00612081		0.00392846
	1.04173		0.56954	0.902049				0.927849	0.905423	1.1213	1.19098		1.11542	0.914296		1.02385	0.778017	0.666116	0.75554	0.625775	0.996762	0.829009		0.833057	0.670086	0.823994	0.579644	0.768216	0.442627	0.757246																	0.00801167		0.00461352
	0.972054		0.60395	1.0276				1.19386	0.950489	0.741627	1.28569		1.18648	0.840935		0.922851	0.780803	0.721633	0.569956	0.708241	0.760682	1.04486		0.80601	0.691164	0.800026	0.591057	0.60778	0.44149	1.02579																	0.0060079		0.00302992
	0.722077		0.16333	1.02318				0.953447	1.01247	0.822518	1.02079		0.990481	0.0910086		0.978849	0.772355	0.778153	0.569117	0.793334	1.08499	0.924699		0.892748	0.618517	0.91551	0.707538	0.997051	0.541648	0.806914																	0.00677207		0.00391332
	0.630881		0.497143	1.0577				0.93818	1.27683	1.24583	1.0825		1.20004	0.0654088		0.860896	0.812625	0.637886	0.628634	0.749503	0.925862	1.03416		0.966478	0.687213	0.723858	0.569992	0.746242	0.543225	0.865873																	0.00481933		0.00366176
	0.709442		0.588858	0.933546				1.11189	0.864684	1.23364	1.13264		1.06641	0.925303		0.865282	0.68842	0.654564	0.615141	0.713497	1.04098	0.695556		0.890323	0.605105	0.929904	0.498349	0.682697	0.525986	0.846255																	0.00463968		0.00435225
	0.936424		0.549096	0.796235				0.96033	0.870644	0.858605	1.07794		1.06367	0.0414075		0.72323	0.728708	0.62257	0.498594	0.669363	0.832011	0.922036		1.07035	0.623857	1.19809	0.497614	0.837657	0.411172	0.836417																	0.0126788		0.00298607
	0.876774		0.0524977	1.06883				1.03669	0.959783	0.895637	0.98325		1.13613	0.966482		0.924323	0.800111	0.833204	0.344154	0.637679	0.904278	1.02079		1.12518	0.781834	0.967234	0.521905	0.651682	0.4136	1.00509																	0.00706787		0.00267742
	0.88786		0.542569	0.716465				0.907095	1.15334	0.736389	1.06663		1.11496	0.864102		0.872246	0.617401	0.791978	0.562609	0.642314	0.765543	1.02712		0.973103	0.776765	1.0166	0.534556	0.639986	0.709747	0.848381																	0.00550339		0.0035298
	0.814163		0.471259	1.03618				1.03532	0.884017	0.911557	0.969612		1.07833	0.0390987		0.80484	0.832363	0.640629	0.709424	0.500718	1.14512	0.814478		1.07161	0.69874	0.927067	0.384529	0.476356	0.519808	0.882227																	0.00456708		0.00492764
	0.871677		0.73786	0.743951				1.0654	0.981412	0.74261	1.07787		1.21724	0.835863		0.810344	0.774991	0.507049	0.594408	0.672737	0.802743	0.875091		1.12781	0.73151	0.987617	0.581612	0.643453	0.500715	1.012																	0.00415975		0.0032914
	0.832042		0.650151	0.953387				0.993174	1.0207	0.875514	0.961991		1.00602	0.914601		1.01556	0.858821	0.513927	0.560241	0.649274	0.910122	0.806206		1.04232	0.849228	0.956992	0.503787	0.55047	0.520945	0.80969																	0.00554109		0.00382757
	0.720517		0.721747	0.86976				0.864925	0.977359	0.893691	0.970952		1.01602	0.964279		1.04283	0.66331	0.608732	0.74713	0.708939	0.6901	0.893066		0.800255	0.64874	0.857172	0.674459	0.302283	0.573373	0.988459																	0.00382219		0.00508433
	0.933146		0.631393	0.99114				1.01453	0.873914	1.02456	0.992257		1.24514	0.769066		0.832617	0.888786	0.604678	0.643784	0.782436	0.957607	0.971251		0.987247	0.863979	0.998954	0.57155	0.487354	0.573239	0.772774																	0.00686162		0.00428675
	1.05244		0.546106	0.789284				1.05042	0.875126	0.899161	1.01809		1.12431	0.730922		0.861898	0.776903	0.759207	0.532835	0.805698	0.996682	1.02474		0.759904	0.647204	0.990934	0.674851	0.663406	0.469548	0.766558																	0.00393912		0.00507149
	0.797364		0.845583	0.723853				1.00358	0.997929	0.766041	1.05163		1.07861	0.0595085		0.991501	0.742162	0.591181	0.713659	0.575786	0.773511	0.977748		1.36736	0.745398	1.04702	0.592263	0.503512	0.62748	0.926329																	0.00437697		0.00514924
	0.762149		0.640909	1.05056				0.948274	1.13962	0.831844	1.03351		1.0471	0.849582		0.981569	0.887293	0.54441	0.666617	0.683557	1.00346	0.743939		1.1844	0.741186	0.908924	0.650927	0.616675	0.499638	0.908136																	0.00404894		0.00503868
	0.417869		0.634385	0.773431				1.07465	0.868296	0.748328	1.10012		1.0792	0.747705		0.946397	0.900278	0.541251	0.615408	0.556745	0.715757	0.72605		0.586419	0.74243	0.899457	0.607409	0.676876	0.482204	0.660172																	0.0038936		0.00423523
	0.771222		0.764196	0.924336				0.846951	0.956495	0.884853	1.05429		1.14853	1.11004		0.918688	0.804949	0.584162	0.653391	0.709509	0.781288	0.693834		0.816867	0.822381	1.14043	0.836109	0.683574	0.497906	0.722982																	0.00666175		0.00437831
	0.902317		0.517818	0.979058				0.888135	0.981034	0.94164	1.03691		1.02107	0.935448		0.98432	0.859762	0.792795	0.586109	0.629731	0.693549	1.03475		1.24603	0.903509	1.03772	0.485793	0.602637	0.553301	0.650746																	0.00480383		0.00365946
	1.05312		0.758689	0.766965				0.950237	1.05833	1.03827	1.13246		1.31685	0.659537		0.934685	0.83398	0.575626	0.841856	0.622696	1.08727	0.969756		0.916689	0.735197	0.784723	0.515999	0.503149	0.684756	1.00561																	0.00644719		0.00326249
	1.12053		0.151244	0.671997				0.874504	1.09133	0.933914	0.912634		1.13872	1.03595		0.858249	0.795912	0.822644	0.670261	0.681004	1.08938	0.85985		0.861165	0.643354	0.706437	0.615192	0.57625	0.590549	0.701383																	0.00585385		0.00413828
	0.827428		1.08233	1.00061				1.09314	1.0027	0.741106	1.10541		1.10293	0.853452		0.870954	0.877951	0.736216	0.533621	0.63557	0.713887	0.948388		0.726401	0.569832	1.10813	0.59911	0.66949	0.578593	1.02475																	0.0075109		0.00480702
	0.892271		0.0704337	1.00719				1.02466	1.12639	1.01874	0.998497		1.18201	0.871642		0.95355	0.803374	0.850976	0.695656	0.668456	0.734563	1.09855		1.07296	0.835818	0.924064	0.566354	0.608893	0.677421	0.999127																	0.00457619		0.00414945
	1.10021		0.56686	0.893929				0.889275	0.921327	0.67782	1.04513		0.96673	1.01829		0.928094	0.766801	0.742708	0.62177	0.808592	1.14161	0.911525		0.831526	0.904924	0.801923	0.758513	0.577377	0.509126	1.04474																	0.00568858		0.0045121
	0.816642		0.752691	0.718055				1.06234	0.951675	0.781171	1.10315		0.943585	0.850848		0.802673	0.894512	0.746854	0.666687	0.563078	0.669706	0.771545		1.01988	0.641734	0.918352	0.543189	0.88921	0.597583	0.696162																	0.0031677		0.00374718
	0.874047		0.153293	0.790308				1.01042	1.14139	0.852161	1.08573		1.31021	0.900201		0.866294	0.670973	0.722018	0.583069	0.739214	0.995773	0.909641		0.89983	0.707759	0.845594	0.640548	0.560849	0.733502	0.870433																	0.00623851		0.00510238
	0.758496		0.554419	0.81473				0.882183	1.13883	0.872882	0.978844		1.05823	0.774486		0.989329	0.746223	0.518631	0.595525	0.691876	0.929859	1.06966		0.944052	0.687298	0.894648	0.554174	0.727355	0.624333	0.95828																	0.00581852		0.00482069
	0.903757		0.664889	0.793433				0.940037	1.28879	0.828438	1.07675		1.14562	0.0540845		0.878035	0.706372	0.617348	0.785811	0.584382	0.895923	0.90224		1.02804	0.647192	0.967975	0.883929	0.620763	0.490152	0.688229																	0.00595322		0.00329288
	0.738334		0.673595	0.891002				1.17741	0.969493	0.887881	0.961985		1.29303	0.742294		0.924435	0.808499	0.683057	0.610167	0.544634	0.996292	0.893211		0.885656	0.684587	0.901187	0.622904	0.669561	0.451283	1.00776																	0.00592902		0.00417869
	0.844723		0.594686	0.77199				0.951107	1.2079	0.789301	1.00742		1.05672	0.903252		1.00656	0.878591	0.710116	0.561154	0.655869	0.988989	1.10072		0.678643	0.853103	0.97777	0.496474	0.629123	0.67023	0.738781																	0.00531867		0.00523862
	0.992627		0.0861962	0.762976				0.907607	0.879864	0.964537	1.11391		0.868373	0.903315		0.91629	0.718139	0.56354	0.540687	0.631894	1.23376	0.874021		1.03311	0.79089	0.900127	0.428975	0.593616	0.498737	0.851146																	0.00600792		0.00391638
	0.990845		0.0931291	1.07691				0.791247	0.910028	0.958289	0.919415		1.16544	0.876579		0.788514	0.798265	0.609387	0.666694	0.661263	0.703626	0.733435		0.971062	0.64839	0.773493	0.724347	0.700779	0.621447	0.687232																	0.00509884		0.00453782
	0.7482		0.979626	0.939751				0.817512	0.777389	0.892436	1.12777		1.08267	0.800958		0.841326	0.91028	0.610564	0.848772	0.565411	0.782049	0.749984		0.996876	0.703488	0.895647	0.582424	0.959115	0.65186	0.876135																	0.0039323		0.00561319
	0.721376		0.794407	0.883226				0.938822	0.89518	0.727089	0.972504		0.958378	0.843261		0.873803	0.715805	0.688156	0.545083	0.595923	0.876678	1.02675		0.970381	0.89448	1.07185	0.816057	0.668529	0.655947	1.02458																	0.00531881		0.00254334
	1.02252		0.76364	0.85049				0.959199	0.911236	0.659986	1.15437		0.991661	0.895996		0.907269	0.714128	0.797196	0.740974	0.593721	0.72189	0.960191		0.774585	0.666502	0.890023	0.598928	0.443398	0.506678	0.968989																	0.00591268
	0.846658		0.628923	0.948838				1.04962	1.02602	0.820615	0.967435		1.16998	0.797721		1.02549	1.06252	0.574633	0.269585	0.584551	0.967253	1.01113		0.695918	0.642656	0.821935	0.667368	0.526047	0.55554	0.87448																	0.00681436
	0.490052		0.743304	0.940391					0.794503	0.777774	1.18618		1.08611	0.743859		1.05415	0.800897	0.81167	0.622784	0.592577	0.704512	0.797757		1.29905	0.672308	1.14318	0.64319	0.801686	0.422899	0.827067																	0.00543608
	0.876282		0.649124	0.849148					0.826754	1.4572	1.05436		1.14755	0.724465		0.87375	0.867962	0.807317	0.546685	0.643826	0.891349	0.922226		1.2472	0.688236	0.748036	0.330949	0.910194	0.608781	0.688172																	0.00479079
	0.678086		0.771214	0.827106					1.12201	0.8527	0.839464		1.20075	0.814728		0.860021	0.845575	0.740816	0.702679	0.761359	0.912039	0.827812		0.937262	0.833209	1.01022	0.704369	0.518964	0.569863	1.09112																	0.00481536
	0.748264		0.682207	0.797573					0.892793	0.881992	1.04609		1.15924	0.687316		1.04864	0.677558	0.555076	0.626148	0.698806	1.16749	0.796381		0.697908	0.747078	1.12393	0.700418	0.791054	0.487456	1.30966																	0.00718178
	1.00974		0.585808	0.826363					0.807821	0.886923	0.99591		1.09555	0.9863		1.01812	0.878342	0.559676	0.394509	0.670539	1.22092	0.90616		0.94742	0.768814	0.952243	0.659581	0.398738	0.637054	0.806105																	0.004199
	0.838264		0.458459	0.959972					0.892343	1.02598	1.01116		1.1296	0.845576		0.81368	0.762485	0.55158	0.661454	0.604333	0.929748	0.949785		1.17176	0.917905	1.06854	0.834014	0.655991	0.641207	0.861217																	0.00336719
	0.778721		0.358368	0.912692					0.898051	1.01471	1.11551		0.961128	0.941624		0.979657	0.917333	0.752098	0.50311	0.622151	1.03387	0.936012		0.837208	0.617254	0.944669	0.687459	0.98106	0.695639	0.934707																	0.00594815
	0.719198		0.756122	0.807976					1.04197	1.18594	0.986189		1.1431	0.829679		0.927566	0.791669	0.789503	0.584168	0.730885	0.948777	1.04886		0.890099	0.685471	0.901041	0.900596	0.808475	0.579496	0.837176																	0.00748112
	0.99057		0.576816	0.885531					0.973117	0.811679	1.06274		1.02002	0.849717		0.884038	0.811414	0.558676	0.712719	0.717441	0.722943	0.9146		0.996239	0.624083	0.809211	0.653563	0.541046	0.557571	0.779795																	0.00575919
	0.917232		0.548675	0.860088					0.920909	0.826008	1.13454		1.03836	0.868275		0.80461	0.836556	0.52196	0.670019	0.660278	0.833407	0.946597		0.996918	0.721885	0.977739	0.735794	0.649221	0.619064	1.13971																	0.00598952
	0.757784		0.146877	0.739317					1.03942	1.08198	1.10604		1.05326	0.908273		0.269005	0.737852	0.676855	0.671485	0.639099	0.772159	0.922032		1.02205	0.724319	1.05008	0.729183	0.634666	0.530011	0.785579																	0.00501025
	0.78594		0.640693	0.971195					0.895434	0.873332	0.989933		1.18142	0.988922		0.866065	0.825851	0.786913	0.557567	0.637124	0.737158	0.996053		1.00006	0.722577	0.940284	0.555238	0.680099	0.610725	0.952178																	0.00435459
	0.787286		0.821794	0.861175					1.02707	0.769152	1.20231		1.17698	0.807602		0.994947	0.72333	0.750618	0.643444	0.641245	0.77211	1.06927		1.02546	0.649349	1.02967	0.653726	0.587364	0.563583	0.737686																	0.00519894
	0.807102		0.650103	0.892049					0.928679	1.23599	1.28116		1.22455	0.904992		0.87019	0.780448	0.602537	0.599816	0.57098	0.749061	0.939381		0.800253	0.7019	0.774345	0.761313	0.692765	0.526614	1.26118																	0.00567402
	0.791572		0.0917485	0.87567					0.972643	1.03518	1.06347		0.979531	0.722257		0.857174	0.883609	0.519233	0.565706	0.714629	1.03627	0.878009		1.06253	0.639328	1.0112	0.563515	0.506912	0.634278	0.946335																	0.00569723
	0.798449		0.870607	0.924625					0.924996	0.713876	0.994702		1.03587	0.894841		0.989901	0.796048	0.556208	0.777017	0.766634	1.00141	0.977122		0.914762	0.659673	1.066	0.634693	0.653729	0.575977	0.833525																	0.00524879
	0.772291		0.624876	0.891765					0.938119	1.09619	1.12899		1.25654	0.693912		0.749149	0.808213	0.612267	0.670286	0.518622	1.13655	0.836316		0.780903	0.754699	1.20651	0.741639	0.616555	0.587044	0.862554																	0.00386785
	0.778355		0.789618	0.858379					0.890174	1.19266	0.947484		1.00347	0.83004		0.839314	0.72484	0.448081	0.590886	0.671802	0.754098	0.780323		0.770558	0.988844	0.854146	0.572268	0.448597	0.643429	0.958785																	0.00388636
	0.693394		0.524649	0.827863					1.07119	0.919622	0.939898		1.08084	0.892416		1.07206	0.655184	0.693355	0.589384	0.700919	0.782986	0.984824		1.13756	0.517662	0.658041	0.775593	0.889415	0.494939	0.883176																	0.00547945
	0.762645		0.109892	0.966829					0.894842	0.977344	1.05351		1.19708	0.88571		0.952474	0.907606	0.841887	0.652317	0.686332	0.751245	0.846472		0.89876	0.889098	0.963239	0.761953	0.884489	0.569089	0.957663																	0.00507779
	1.07351		0.0744471	0.884639					1.14798	0.734136	1.08236		1.02188	0.861175		0.934456	0.814117	0.66437	0.554556	0.737641	1.12243	1.05548		0.932578	0.785911	0.884206	0.701681	0.4184	0.449784	1.00013																	0.00766507
	1.02817		0.655055	1.12301					0.933237	0.726332	1.06627		1.19017	0.914269		0.693828	0.84903	0.77979	0.779634	0.791572	1.03099	0.781362		0.944297	0.820447	0.925218	0.565332	0.706292	0.593276	0.840882																	0.00644033
	0.84096		0.834144	0.846122					0.931198	0.848678			1.13524	0.899638		0.972417	0.806525	0.699745	0.644671	0.650225	0.952803	0.865169		1.44769	0.663484	1.14004	0.73108	0.658308	0.544361	1.01577																	0.00403226
	0.724699		0.598628	1.04557					0.931777	0.664268			1.16015	0.846157		0.938262	0.835634	0.507251	0.522774	0.588176	1.13406	0.897397		1.09291	0.860116	1.11232	0.677311	0.496971	0.673343	0.694316																	0.00442361
	0.779657		0.889949	0.8842					0.928289	0.841189			1.13931	0.997878		0.817085	0.574621	0.687459	0.738802	0.575738	0.906632	0.88328		0.911189	0.823522	0.708321	0.771744	0.681361	0.535595	1.14315																	0.00591434
	0.8709		0.682146	0.909373					0.94155	0.665561			1.161	0.0615424		0.950915	0.729309	0.679701	0.70774	0.638902	0.721733	1.02233		0.811597	0.583112	0.865758	0.523486	0.374945	0.629021	1.00953																	0.00247822
	0.761747		0.357789	0.839671					0.995822	0.894039			1.06805	0.887607		1.01654	0.644262	0.720207	0.674217	0.51588	0.825229	0.762904		1.17342	0.773777	0.769983	0.604469	0.604176	0.481064	0.854062																	0.00392072
	0.825666		0.757543	0.890971					0.975718	0.772679			1.17134	0.97677		0.949264	0.806077	0.749759	0.6542	0.662258	0.773451	0.927821		1.15527	0.736456	0.980022	0.577765	0.531638	0.661662	0.850239																	0.00452489
	0.800018		0.603125	0.859476					0.977067	0.974622			1.08422	0.846561		0.914277	0.79769	0.654271	0.517691	0.620993	0.884541	0.906885		0.968091	0.697075	1.0339	0.543279	0.611846	0.690321	0.809541																	0.00528076
	0.715663		0.368443	0.897563					1.05025	0.718978			1.24167	1.06439		0.888762	0.732446	0.613906	0.491884	0.687743	0.717935	0.753955		1.13521	0.829575	0.901826		0.63495	0.578672	0.814744																	0.00715195
	0.741146		0.0487783	0.914076					0.885516	1.07735			1.14592	0.781195		0.86891	0.762912	0.740791	0.742887	0.526286	1.28014	1.02875		0.941995	0.671075	1.10518		0.598684	0.721919	0.856157																	0.00434479
	0.760844		0.050766	0.945982					0.936517	1.29653			1.01613	0.746318		1.02751	0.646822	0.758573	0.572719	0.806281	1.03131	0.860265		0.781141	0.807772	1.17867		0.98744	0.480132	0.7295																	0.00490776
	0.822937		0.87857	0.964023					0.887913	0.947282			1.10485	0.88695		1.03965	0.773454	0.677978	0.647683	0.59037	1.08401	0.877591		0.947592	0.595292	1.02593		0.597439	0.688278	0.977316																	0.00499015
	0.756687		0.548627	0.926515					1.1224	0.851677			1.08504	0.942772		1.04063	0.869314	0.730355	0.627483	0.754398	0.99884	0.764566		1.21411	0.78962	0.865079		0.710854	0.551508	0.768147																	0.0057356
	0.824252		1.16001	0.917102					0.951562	0.764472			1.1284	0.791575		0.952708	0.786373	0.785742	0.80094	0.594236	1.07165	0.84227		1.03674	0.802203	0.659431		0.641424	0.449269	0.768617																	0.00539962
	0.868086		0.96389	0.852287					0.908583	0.866216			1.19348	0.820882		1.05621	0.835449	0.554641	0.593854	0.573348	1.14701	0.795146		0.989513	0.929	1.01192		0.624735	0.585711	1.08793																	0.00480994
	1.03321		0.816377	0.906492					0.943545	0.845696			0.930651	0.834729		0.842951	0.80392	0.598907	0.580717	0.65462	0.941347	0.907816		1.13239	0.688968	0.866521		0.808862	0.586841	0.882878																	0.00562644
	0.842567		0.589226	0.87236					1.07463	0.919052			1.07853	0.820217		0.900277	0.757753	0.682011	1.04893	0.703843	0.943895	0.763617		0.751996	0.964529	0.881341		0.665539	0.608323	1.06858																	0.00475262
	0.975939		0.829519	0.856101					0.881527	0.817778			1.08189	0.830326		0.838469	0.903554	0.721524	0.589903	0.591395	1.18225	0.87859		0.701578	0.806476	0.895971		0.549776	0.523298	0.89156																	0.00565342
	0.780714		0.428153	1.0633					1.0026	0.78926			1.10462	0.0380734		0.87238	0.920455	0.744145	0.561554	0.672154	0.784844	0.894935		0.837673	0.741884	1.08418		0.646724	0.522533	0.832266																	0.00427287
	0.795486		0.623211	0.981204					1.24115	0.836641			1.0072	0.858916		0.737501	0.925821	0.597249	0.544186	0.684772	1.07107	0.848474		0.730736	0.603106	1.24309		0.581231	0.562447	1.03288																	0.00443832
	0.713795		0.92984	0.743035					0.814166	0.898353			1.21719	0.77575		0.893206	0.848714	0.778903	0.632772	0.511499	1.34047	0.831926		0.806472	0.719645	0.872657		0.988744	0.56963	0.800852																	0.00603551
	0.700905		0.0584765	0.979581					0.943351	0.97478			1.11624	0.947934		1.02133	0.819716	0.773786	0.507008	0.63892	0.685255	0.991038		1.06088	0.673554	1.13152		0.66831	0.597579	0.748096																	0.00549659
	0.73942		0.638169	0.883103					0.854248	0.68502			1.09257	0.818308		0.834428	0.802079	0.768084	0.656095	0.670096	1.03363	0.968458		1.11313	0.80435	0.878807		0.672645	0.510084	0.910539																	0.00414286
	0.858232		0.639911	0.881199					1.07629	0.764834			1.13405	0.735533		0.947448	0.818051	0.685516	0.705223	0.723835	1.08839	0.61925		1.03159	0.747741	1.05943		0.446575	0.448766	0.952657																	0.00402899
	0.832194		0.106185	1.01446					0.9076	0.937023			1.09449	0.760098		0.907047	0.887894	0.588427	0.704693	0.822459	0.776823	0.846786		1.09729	0.867761	1.05197		0.579454	0.512124	1.14153																	0.00429555
	0.885092		0.0676499	0.799329					0.900712	1.08205			1.15757	0.711026		1.05006	0.72617	0.695574	0.634166	0.597479	0.918427	0.702894		0.896957	0.910834	1.2138		0.713497	0.553056	0.886618																	0.0062923
	0.791632		0.0479666	0.951097					0.865921	0.902271			1.0464	0.945164		0.951745	0.937661	0.510334	0.572906	0.644012	0.783984	0.963033		1.08558	0.820516	0.812892		0.70165	0.678695	0.862605																	0.00430204
	0.680514		0.468336	0.861609					0.877297	0.867988			1.00683	0.89206		1.08013	0.70903	0.592906	0.3414	0.585944	0.835404	0.838155		0.701907	0.594571	1.01609		0.555141	0.502634	0.945776																	0.00576734
	0.769906		0.498212	0.861278					0.823587	0.792979			1.0243	0.915252		1.07946	0.573955	0.702073	0.645965	0.569553	1.01412	0.693548		1.22952	0.589902	1.06044		0.589892	0.476187	0.731957																	0.00365109
	0.708536		0.53815	0.911227					0.997768	0.804389			1.02826	0.780475		1.04686	0.977018	0.584725	0.712852	0.628989	0.685355	0.709299		1.02349	0.722308	0.914811		0.565361	0.294263	0.916801																	0.00651859
	0.778904		0.537044	0.8843					0.802655	0.700997			1.10433	1.05711		1.09316	0.827542	0.636384	1.0223	0.786091	1.19532	0.694686		0.802711	0.727824	0.903173		0.483989	0.493951	0.688565																	0.00458385
	0.649304		0.146565	0.768957					0.979601	0.843298			1.07559	0.936993		1.08186	0.702062	0.576513	0.552204	0.591111	0.867019	0.865812		0.829592	0.61434	0.860471		0.654591	0.49178	0.911413																	0.00645969
	0.717503		0.762449	0.976969					0.926446	0.948227			1.02827	0.712262		0.973654	0.733573	0.508707	0.811007	0.639029	0.726328	0.533532		1.05277	0.720391	0.79985		0.552451	0.459763	0.941429																	0.00633932
	0.779906		0.270016	0.735249					0.890921	0.925618			1.14376	0.906207		0.972891	0.92511	0.69578	0.617457	0.700945	0.722305	0.974015		0.848816	0.701403	0.848224		0.633595	0.61297	1.11794																	0.0054684
	0.739145		0.651495	0.898927					1.04701	0.770469			1.07819	0.911155		0.825232	0.842106	0.734264	0.521937	0.605393	0.850204	0.826473		1.00603	0.679046	0.814835		0.346266	0.695239	0.863308																	0.00627151
	0.678598		1.41619	0.760467					0.934736	0.782352			0.96697	0.714095		0.930063	0.779712	0.51572	0.662581	0.645077	1.17177	0.895815		1.14866	0.684572	0.906527		0.52108	0.522506	0.935345																	0.00497588
	0.698806		0.529028	0.827347					1.00171	0.784003			1.08227	0.819458		1.00199	0.832234	0.70138	0.635175	0.621557	0.94481	0.736131		0.927981	0.689326	0.931044		0.839514	0.556813	0.865272																	0.0046978
	0.719668		0.548557	0.85261					0.935068	1.04707			1.11957	0.646427		0.8953	0.677384	0.134276	0.681031	0.612175	1.09616	0.631405		0.759428	0.952267	0.946112		0.657335	0.8003	0.828993																	0.00312925
	0.746689		0.819574	0.880306					1.04191	1.09113			1.09658	0.770556		0.917765	0.771354	0.767665	0.65328	0.620314	0.782799	1.0803		0.614341	0.65535	0.857052		0.818243	0.530972	0.760649																	0.00368834
	0.813462		0.123238	1.09781					0.901206	0.814684			0.986652	0.759899		0.883075	0.776297	0.786387	0.683298	0.682793	0.893232	0.809935		1.14477	0.929539	0.956638		0.552824	0.297658	0.9035																	0.00576369
	0.603522		0.0587194	0.860338					0.984275	0.656753			1.04959	0.899705		0.982132	0.712288	0.688455	0.567276	0.691474	0.964543	0.76914		1.27796	0.74998	1.14759		0.494376	0.702607	0.965066																	0.00631767
	0.746719		0.093393	0.966859					0.920245	0.764877			1.08523	0.814728		0.974755	0.813983	0.784453	0.848563	0.594078	1.03905	0.728472		0.69593	0.772201	1.004		0.515681	0.524593	1.12122																	0.00455295
	0.7259		0.0834896	0.978837					1.09197	0.858592			1.13175	0.908691		0.774566	0.790374	0.622541	0.634807	0.552628	0.87643	0.63546		0.773383	0.733974	1.04889		0.841147	0.563413	0.923575																	0.0063465
	0.684632		0.451039	0.802193					0.936863	0.765833			1.09801	0.897988		0.873556	0.903117	0.573114	0.663486	0.645578	0.966893	0.763262		1.02922	0.540046	0.78335		0.591515	0.590274	0.847061																	0.00522086
	0.550303		1.05935	0.828433					0.80467	0.844179			1.06388	0.744792		0.886768	0.922098	0.74021	0.53133	0.626243	0.810695	0.971033		1.15177	0.695348	1.12386		0.669451	0.489056	0.943429																	0.00383515
	0.797521		0.148673	0.968587					0.876852	1.02479			1.05906	0.871653		1.01885	0.818622	0.700002	0.640961	0.601847	1.133	0.780606		0.876884	0.768802	1.24249		0.538882		0.788518																	0.0036659
	0.709232		0.726099	0.884924					0.986131	0.813413			1.02519	0.815335		1.11397	0.947316	0.592534	0.659856	0.76287	1.17015	0.833352		0.954187	0.901759	1.09944		0.652298		1.02278																	0.0048248
	0.719592		0.609196	0.872833					0.877232	0.769794			1.04618			0.943998	0.742228	0.595725	0.638287	0.507023	0.857742	0.926701		1.16211	0.679608	0.849303		0.574882		0.872533																	0.0044227
	0.759886		1.00482	0.847966					0.974416	0.814128			1.17046			0.917606	0.796501	0.61701	0.574418	0.695077	0.939967	0.701449		1.17805	0.922404	0.894279		0.64586		1.00699																	0.00469433
	0.72299		0.579215	0.822998					0.892704	0.697805			1.03981			0.927619	0.770326	0.49135	0.590527	0.53343	0.935244	0.832607		0.891236	0.760072	0.691618		0.600753		0.978921																	0.0060541
	0.741592		0.987401	0.79561					1.07236	0.652902			0.983623			0.840056	0.877407	0.639875	0.586677	0.596295	0.814544	0.865996		0.621853	0.702551	1.09481		0.467994		0.783261																	0.00604181
	0.713712		0.0698428	0.733754					0.948859	0.767424			1.05175			0.983375	0.733103	0.514155	0.629621	0.675748	0.760478	0.828181		0.965474	0.630701	1.18864		0.689693		0.834																	0.00353875
	0.691103		0.781228	0.767752					1.05168	0.639122			1.07612			0.888788	0.838621	0.482703	0.624016	0.623665	0.935345	0.512837		1.04624	0.787497	0.826895		0.518106		1.04125																	0.00732127
	0.638257		0.486832	1.04409					0.894755	0.768625			1.00313			0.901174	0.707711	0.768272	0.701055	0.66001	0.852271	0.656049		0.673896	0.893431	0.768258		0.764367		0.951995																	0.00388244
	0.697401		0.513007	0.929051					0.814513	0.72827			0.957163			0.948914	0.821547	0.584204	0.58726	0.663369	1.08221	0.699481		0.768651	0.859365	0.914816		0.685106		1.01942																	0.00418562
	0.753427		0.625218	0.770999					0.913908	0.700725			0.869989			0.877977	0.803654	0.515618	0.609671	0.633733	0.787126	0.861096		1.24647	0.624353	1.04807		0.577868		0.996679																	0.00555921
	0.803049		0.163752	0.971086					0.848619	0.706624			1.01506			0.964116	0.811344	0.849417	0.701371	0.655657	0.770263	1.02378		0.779331	0.598082	1.20281		0.550682		0.896577																	0.00489694
	0.851837		1.02178	0.777799					0.803561	0.642559			1.03916			1.00952	0.79973	0.770067	0.710586	0.698013	0.856128	0.840416		0.917094	0.858555	0.89745		0.634745		1.08204																	0.00476398
	0.754286		0.0687047	0.905717					1.06042	0.849401			0.946316			0.982869	0.733726	0.703637	0.742429	0.604815	0.863636	1.03879		1.05793	0.82086	1.09288		0.943		0.913992																	0.00625978
	0.678035		0.884476	0.865364					0.984103	0.713146			0.961507			0.941099	0.902434	0.568424	0.575493	0.582846	1.13596	1.0522		0.993118	0.843614	0.989178		0.58693		0.814198																	0.00530377
	0.615584		0.891577	0.867423					1.13709	1.10906			0.964142			0.881605	0.812768	0.704878	0.638613	0.709991	1.2097	0.845193		1.13747	0.564403	0.863411		0.670477		1.02274																	0.00394829
	0.691844		0.159926	0.709984					0.930811	0.76617			1.19284			0.778656	0.88372	0.582228	0.776075	0.669921	0.752986	0.807288		1.15304	0.739874	0.986922		0.804864		0.916497																	0.00548342
	0.74444		0.630942	0.542937					0.905206	0.757868			1.06512			0.880334	0.782967	0.591394	0.671666	0.691694	1.18901	0.775665		0.880151	0.695212	0.99118		0.460747		0.841809																	0.00449572
	0.802549		0.60166	0.808377					0.942963	0.802232			1.04912			0.973743	0.801993	0.630663	0.542815	0.755534	0.725202	0.670433		0.958333	0.645865	1.1684		0.648245		0.763028																	0.00757362
	0.619362		0.353802	0.939684					0.846316	0.940685			1.23379			0.951052	0.82167	0.587272	0.642607	0.712123	0.992974	0.616875		0.926187	0.608884	0.776411		0.601612		0.968849																	0.00509247
	0.842054		0.0339441	0.834552					1.02325	0.962786			1.0456			0.967952	0.939846	0.57678	0.669876	0.591387	0.80975	0.915249		1.0651	0.755361	0.931202		0.606808		0.941159																	0.00600538
	0.526617		1.14546	0.760932					0.923189	0.742258			0.984852			0.921353	0.834656	0.682133	0.618133	0.61752	1.14322	0.706794		0.983278	0.61227	0.727611		0.630498		0.858271																	0.00581038
	0.711648		1.10272	1.00299					1.08258	0.827225			1.06353			1.01535	0.801925	0.512886	0.552567	0.547592	0.92615	0.849697		0.918216	0.767099	0.911291		0.516921		0.512745																	0.00428528
	0.588636		0.334266	0.840966					0.909365	0.911496			1.16207			0.947018	0.825447	0.570735	0.562617	0.68396	1.05943	0.869481		0.872307	0.704792	1.09027		0.729456		0.755517																	0.00435863
	0.644071		0.181358	0.893366					0.884375	0.714473			1.1339			0.863874	0.800846	0.542732	0.554428	0.654204	0.952517	0.744163		0.796593	0.702064	0.982405		0.847166		0.897782																	0.00445018
	0.709897		0.286255	0.866643					1.1219	0.688029			1.15515			0.958364	0.843259	0.624164	0.51981	0.760854	0.837965	0.702783		0.936842	0.728509	1.08841		0.715645		0.792682																	0.00577116
	0.603096		0.421828	0.865656					0.759722	0.830721			1.13516			0.94223	0.862822	0.637765	0.654553	0.574762	0.774495	0.684784		0.614991	0.798694	0.716412		0.273827		0.908677																	0.00642471
	0.692011		0.134116	0.789072						0.74178			1.09662			1.01536	0.852062	0.55947	0.638183	0.596158	1.05234	0.754057		1.02088	0.735325	0.930331		0.590303		0.815002																	0.00425496
	0.74378		0.0637405	0.822622						0.649793			0.913161			0.963963	0.853344	0.698854	0.674133	0.639166	1.03844	0.936593		0.87148	0.857581	1.06299		0.592346		0.984054																	0.00591023
	0.785068		0.0610325	0.840782						0.602128			1.0693			0.91339	0.842115	0.6434	0.652497	0.737959	0.954639	0.765723		1.07446	0.684965	1.06158		0.413552		0.791296																	0.00612073
	0.74688		0.216083	1.02995						0.674149			1.11595			1.0054	0.986203	0.7323	0.589675	0.593178	0.764772	1.00888		0.775909	0.922041	0.865331		0.510575		0.945294																	0.0056816
	0.674677		0.595014	0.777044						0.79796			0.964835			1.02114	0.87745	0.616132	0.584213	0.638426	1.1372	0.910446		1.0569	0.602682	1.03868		0.557264		0.810283																	0.00582454
	0.542274		0.153516	0.766595						0.571584			1.10529			0.835813	0.924551	0.69621	0.710622	0.541245	0.884502	0.765077		1.08107	0.684266	0.996868		0.544364		1.05846																	0.00419058
	0.719894		1.02034	0.878004						0.596348			1.05197			0.778445	0.729171	0.520946	0.564579	0.643427	1.01407	0.5879		0.878181	0.741891	0.885806		0.749527		0.900964																	0.00431158
	0.67581		0.946193	0.754397						0.696997			1.03551			1.01919	0.804209	0.555028	0.503797	0.542742	0.976989	0.837302		0.94713	0.701759	0.877348		0.632189		1.32088																	0.00574815
	0.73351		0.367709	0.768442						0.714157			1.17824			0.969412	0.742405	0.852728	0.820962	0.654331	1.10015	0.8744		1.07132	0.800114	0.940332		0.517341		0.651685																	0.00495553
	0.558825		0.114097	0.833549						0.802747			0.993547			0.971512	0.856507	0.541643	0.633719	0.530744	1.03554	0.640515		0.849677	0.587216	1.01464		0.58558		0.761154																	0.00319673
	0.695823		0.171728	0.739702						0.732843			1.03411			0.972692	0.935207	0.520865	0.670217	0.714839	1.19885	0.748079		1.03747	0.990615	1.16907		0.427968		0.93443																	0.00374851
	0.481317		0.212842	0.704413						0.672719			0.997502			0.998749	0.7666	0.753223	0.543095	0.746296	0.889994	0.898846		0.926162	0.782812	1.07614		0.785107		0.835506																	0.00503922
	0.809375		0.88752	0.797333						0.721252			1.04783			0.955176	0.814481	0.576792	0.647534	0.642655	0.807911	0.775203		0.889516	0.709875	1.36879		0.812666		0.69409																	0.00670604
	0.589919		0.69959	0.823371						0.530505			1.08297			0.96523	0.789264	0.637945	0.552657	0.604039	1.07031	0.864491		1.09909	0.772257	0.996976		0.562755		0.89316																	0.00602345
	0.585258		0.107181	0.793527						0.805739			1.03576			0.979482	0.857167	0.503768	0.606007	0.654481	1.03058	0.91066		0.711107	0.78802	0.930748		0.640643		0.988527																	0.00460839
			0.150871	0.779197						0.962644			1.03661			0.971793	0.85504	0.661716	0.680557	0.624908	0.872255	0.589026		0.79343	0.711684	1.08463		0.652347		0.926079																	0.0051041
			0.064518	0.776351						0.896772			0.988893			1.00139	0.866622	0.622067	0.679871	0.707481	0.684982	0.932992		0.873954	0.764751	0.945433		0.592969		0.899236																	0.00521456
			0.476114	0.731474						0.61462			1.05464			1.01682	0.81606	0.558503	0.630109	0.577235	0.934173	0.832352		1.14873	0.785092	0.573188		0.594057		0.956604																	0.0046559
			1.15035	0.755563						0.690812			1.03153			0.986936	0.837468	0.624898	0.582256	0.72414	0.888941	0.726645		0.848458	0.632576	0.944418		0.314764		0.92949																	0.00436237
			0.712147	0.737553						0.837114			1.17152			0.948125	0.814255	0.672201	0.52765	0.687039	1.12287	0.709216		0.871493	0.702111	0.91077		0.393621		0.871001																	0.00584006
			0.182133	0.898237						0.755			1.05391			0.899965	0.900317	0.64817	0.546869	0.659418	0.972894	0.911152		0.751026	0.597308	0.993744		0.740375		0.762619																	0.00364687
			0.204016	0.828237						0.802447			1.09343			0.868914	0.842817	0.770913	0.699716	0.632929	1.10913	0.859854		0.582523	0.671094	0.888829		0.765808		0.885408																	0.00337026
			0.0402705	0.700547						0.714938			0.959212			0.832448		0.729992	0.583159	0.617704	0.884804	0.964806		0.775767	0.7142	0.96234		0.477954		0.822062																	0.00402441
			0.469297	0.844222						0.750614			0.974467			0.941017		0.741199	0.5814	0.558137	0.779223	0.848522		0.771298	0.712015	0.837875		0.472319		0.945709																	0.00676998
			0.375325	0.766898						0.569293			1.00251			1.03827		0.692646	0.600661	0.632318	1.23366	0.732932		1.14147	0.665288	0.816009		0.653053		0.798668																	0.00494543
			0.272521	0.732706						0.737882			1.09949			0.96995		0.73036	0.639583	0.587024	0.851282	0.879102		1.07181	0.695219	0.855868		0.505001		1.02115																	0.0044435
			0.361986	0.767154						0.173546			1.14963			1.07232		0.528488	0.710011	0.552932	0.755036	0.713755		1.00701	0.826034	0.990019		0.473219		0.861871																	0.00538512
			0.770977	0.82908						0.732591			1.01442			0.962283		0.552611	0.616171		0.763966	0.896299		0.83607	0.948825	1.03318		0.779936		1.00355																	0.00651092
			0.211856	0.779036						0.79343			1.11957			0.974164		0.525356	0.665762		0.956125	0.871971		0.791446	0.976625	1.02768		0.552351		0.82892																	0.0052406
			0.674604	0.845683						0.807249			0.83321			1.01295		0.863993	0.674772		0.942503	1.07399		1.02601	0.653638	0.890669		0.464948		1.03341																	0.0053555
			0.199374	0.539499						0.691934			0.861192			0.937372		0.544364	0.91894		0.757224	0.849774		1.067	0.731609	0.915931		0.71641		0.693245																	0.00493196
			1.2358	0.82402						0.785677			1.09501			0.973646		0.651861	0.636813		1.06905	1.03856		0.804847	0.67074	0.917905		0.453049		0.784095																	0.00581952
			0.654944	0.757245						0.807547			0.108949			0.964951		0.498058	0.626297		0.957539	1.07787		0.824286	0.655983	0.920797		0.466976		0.80185																	0.00408088
			0.105557	0.772022						0.610785			1.01679			1.03994		0.578578	0.65765		0.925277	0.792155		0.714536	0.67532	0.785896				1.02251																	0.00366213
			0.0262999	0.822335						0.799555						1.01978		0.864448	0.559841		1.03677	0.713981		0.839152	0.784413	0.978504				1.01276																	0.00586023
			0.101387	0.891332						0.669602						0.981571		0.530918	0.737107		1.07223	0.768083		0.827401	0.673391	1.02595				1.10813																	0.00442369
			1.30978	0.676965						0.79087						1.10447		0.63708	0.628247		1.00126	0.929409		0.997841	0.710249	0.988832				0.982144																	0.00476528
			0.134305	0.906549												1.0507		0.543987	0.516322		0.967211	0.99222		0.851673	0.782496	0.815912				0.961521																	0.00375559
			0.815878	0.772741												1.07557		0.570779	0.578439		0.90128	0.850714		0.736681	0.661097	1.10354				0.960003																	0.00574885
			0.42931	0.865397												0.867607		0.640033	0.541838		0.857893	1.04172		0.824758	0.679261	1.07874				0.936088																	0.00533947
			0.411983	0.714534												0.888789		0.685048	0.523123		0.831656	0.803472		0.847564	0.882155	0.808625				0.834263																	0.00477337
			0.684298	0.856576												0.93172		0.547641	0.582996		0.767986	0.996216		0.904823	0.613227	1.14375				0.929819																	0.00524415
			0.987104	0.839984												0.92747		0.702479	0.580368		1.11125	0.79024		0.898101	0.911203	1.11514				0.890638																	0.00502245
			0.282373	0.897902												0.770664		0.614726	0.678355		1.05311	0.870553		0.72359	0.74663	0.883971				1.1081																	0.00428137
			0.443376	0.659761												0.967884		0.69873	0.559691		1.09629	0.896128		0.974116	0.813549	1.03176				0.70024																	0.00385482
			0.0261798													0.96269		0.627154	0.651044		0.724499	0.973552		1.10837	0.656008	0.774784				0.81127																	0.00570847
			0.522869													1.02181		0.64554	0.607143		0.871289	0.816523		0.860986	0.717112	1.03035				0.879598																	0.00561219
			0.616298													0.839319		0.796237	0.547166		0.819193	1.16381		0.858386	0.68913	0.956737				1.13822																	0.00563591
			0.655219													1.06362		0.691534	0.56993		1.09751	0.773962		0.980067	0.796694	0.773304				0.803107																	0.00422032
			0.822964													1.02425		0.45023	0.684703		1.08941	0.869463		0.845826	0.707113	1.03142				0.991931																	0.00378204
			1.03196													0.817891		0.588264	0.840391		0.858313	0.858618		0.839132	0.739571	0.890186				0.92825																	0.00584863
			1.21008													1.06087		0.78097	0.628521		1.10419	0.701121		0.93367	0.740879	0.895575				0.755334																	0.0047171
			0.694482													0.996955		0.726909	0.667979		0.841839	0.609294		1.02414	0.682616	0.826793				0.977934																	0.00359591
			0.545955													0.89546		0.54215	0.71142		0.936327	1.05358		0.697419	0.66782	0.889053				0.832809																	0.0051225
			0.275695													1.03375		0.742133	0.547484		1.10964	1.05919		0.933843	0.632842	0.877402				0.921501																	0.0033068
			0.473828													1.09828		0.490043	0.556012		0.859502	0.867758		0.820193	0.87313	0.974372				0.816491																	0.0055587
			1.25331													0.94053		0.488063	0.612756		0.872864	0.492784		0.911718	0.697638	1.16627				0.91324																	0.00497679
			1.01857													0.87071		0.621307	0.588003		1.05911	0.842845		0.873797	0.731549	0.895631				0.853795																	0.00343336
			0.0418034													0.875326		0.633955	0.549628		1.10677	1.16304		0.683254	0.723834	0.999376				0.67287																	0.00657585
			0.360685															0.717064	0.679112		0.987321	0.683008		0.827639	0.653478	0.904696				0.835133																	0.00563597
			0.349834															0.486632	0.61033		0.765833	0.814947		0.70994	0.897169	1.02172				0.955493																	0.00653483
			0.0225258															0.559144	0.61753		1.20563	0.765467		0.854561	0.79659	1.08662				0.948068																	0.00435523
			0.0302852															0.668617	0.606313		0.760792	0.886969		1.02007	0.77555	1.00755				0.856485																	0.00671396
			1.27489															0.485341	0.660086		0.933145	1.08173		0.910946	0.701694	1.03614				0.992811																	0.00534486
			0.0256895															0.677744	0.639989		1.13203	0.676069		1.02549	0.744746	1.08898				1.01865																	0.00484614
			0.555206															0.679446	0.639869		1.11128	1.00028		0.87956	0.713742	0.821728				0.8836																	0.00513448
			0.750456															0.647296	0.538584		1.05352	0.891902		0.86123	0.670253	0.907503				0.783696																	0.00609591
			0.194975															0.532392	0.625214		0.833955	1.07069		1.04665	0.650853	1.15929				0.87371																	0.00464907
			0.487812															0.734232	0.61722		0.819659	0.798319		1.03838	0.811444	1.0455				0.894811																	0.00309547
			1.16644															0.742835	0.524906		1.03263	0.699016		0.820882	0.836189	0.688986				0.934551																	0.00530499
			0.417901															0.605191	0.61626		1.1959	0.886281		0.986825	0.726527	0.775915				1.10737																	0.00509456
			0.841564															0.539056	0.555027		1.14538	0.80568		0.84572	0.608997	0.944395				0.970335																	0.00793196
			0.0337889															0.682974	0.611305		0.859155	0.913678		0.897994	0.737883	1.25682				0.707289																	0.00393737
																		0.687223	0.553089		0.981305	0.931008		0.741386	0.601088	1.03171				0.869285																	0.007418
																		0.765598	0.51856		1.06354	0.768988		0.873102	0.68	0.917118				0.817306																	0.00578967
																		0.486936	0.517355		0.88602	1.0105		0.801896	0.702304	0.889196				0.985558																	0.00516819
																		0.526358	0.609203		0.806448	0.906099		0.993925	0.731183	0.682331				0.779058																	0.004964
																		0.867451	0.696177		1.02511	0.742748		0.733958	0.582789	0.84985				0.931665																	0.00651995
																		0.495345	0.525484		0.9461	0.850926		0.93765	0.808515	1.02329				0.852113																	0.00406061
																		0.946483	0.653434		0.927743	0.826665		1.13719	0.70568	0.883206				0.793425																	0.00487076
																		0.683127	0.631962		1.06638	0.720591		1.05246	0.743724	0.922031				0.883004																	0.00533881
																		0.48178	0.82092		1.09336	0.857108		0.808505	0.669068	1.18738				0.964835																	0.00576064
																		0.812603	0.665072		0.793164	1.05908		0.86279	0.742733	0.759023				0.790957																	0.00333577
																		0.58232	0.615498		1.09036	0.521632		0.815181	0.674105	0.9663				0.942801																	0.00350787
																		0.758777	0.618366		0.937863	0.878393		0.943839	0.667433	0.950116				1.1663																	0.00366666
																		0.845947	0.655081		0.930909	0.890119		0.828895	0.719918	1.21846				0.86336																	0.00456732
																		0.48812	0.545896		1.02149	0.685383		0.755293	0.709675	1.11273				0.740572																	0.00361417
																		0.503472	0.609588		1.18409	0.693095		0.829531	0.742848	0.98145				1.02334																	0.00611381
																		0.804566	0.527255		0.888411	0.834593		0.84682	0.817794	0.876359				0.802825																	0.00416851
																		0.564072	0.696465		0.766826	0.754266		0.910375	0.68376	1.07126				0.946996																	0.00525627
																		0.715486	0.718635		0.992119	0.808933		0.944325	0.782347	0.93036				0.777963																	0.00395264
																		0.675106	0.566601		1.18131	0.991746		0.671162	0.758847	0.850072				0.928012																	0.00609817
																		0.75951	0.526119		1.01315	0.891503		0.761405	0.720831	0.980698				0.879002																	0.00398334
																		0.522299	0.625633		1.00493	0.991339		0.930897	0.816275	0.995795				0.983127																	0.0060619
																		0.695576	0.615809		0.852843	0.677797		0.759498	0.679924	0.821321				0.959858																	0.00468639
																		0.543839	0.513622		1.16744	0.756063		1.06806	0.69394	0.790305				0.83008																	0.00524751
[truncated: 231 more rows]
[truncated: 135 more columns]

## Sheet: Full Dataset Stats and Summary
construct	mean_ratio	fullname	ind_line	construct_line	line_fov	fov	order
441	0.882865	441-1a	1	441-1	1a	a	12
[truncated: 183 more rows]

## Sheet: 43-1a
					0.950265	1	276	77.812	23	151	1	276	73.942	29	122
[truncated: 1,044 more rows]

[truncated: 183 more sheets: 43_1b, 43_1c, 43_1d, 43_1e, 43_3a, 43_3b, 43_3c, 43_3d, 43_3e, 43_4a, 43_4b, 43_4c, 43_4d, 43_4e, 441-1a, 441-1b, 441-1c, 441-1d, 441-1e, 441-2a …]
